# Supplementary material for: Three-component microwave-assisted synthesis of 3,5-disubstituted pyrazolo[3,4-d]pyrimidin-4-ones
Source: RSC Adv. 2022 Mar 16;12(14):8323–32. doi: 10.1039/d2ra00980c (PMC8984946; doi:10.1039/d2ra00980c)
Supplement: RA-012-D2RA00980C-s001 [file RA-012-D2RA00980C-s001.txt]

 
data_shelx
 
_audit_creation_method            'SHELXL-2018/3'
_shelx_SHELXL_version_number      '2018/3'
_chemical_name_systematic         ?
_chemical_name_common             ?
_chemical_melting_point           ?
_chemical_formula_moiety         'C19 H17 N5 O'
_chemical_formula_sum            'C19 H17 N5 O' 
_chemical_formula_weight          331.38

loop_
 _atom_type_symbol
 _atom_type_description
 _atom_type_scat_dispersion_real
 _atom_type_scat_dispersion_imag
 _atom_type_scat_source
 'C'  'C'   0.0181   0.0091
 'International Tables Vol C Tables 4.2.6.8 and 6.1.1.4'
 'H'  'H'   0.0000   0.0000
 'International Tables Vol C Tables 4.2.6.8 and 6.1.1.4'
 'N'  'N'   0.0311   0.0180
 'International Tables Vol C Tables 4.2.6.8 and 6.1.1.4'
 'O'  'O'   0.0492   0.0322
 'International Tables Vol C Tables 4.2.6.8 and 6.1.1.4'
 
_space_group_crystal_system       monoclinic
_space_group_IT_number            14
_space_group_name_H-M_alt         'P 21/n'
_space_group_name_Hall            '-P 2yn'
 
_shelx_space_group_comment
;
The symmetry employed for this shelxl refinement is uniquely defined
by the following loop, which should always be used as a source of
symmetry information in preference to the above space-group names.
They are only intended as comments.
;
 
loop_
 _space_group_symop_operation_xyz
 'x, y, z'
 '-x+1/2, y+1/2, -z+1/2'
 '-x, -y, -z'
 'x-1/2, -y-1/2, z-1/2'
 
_cell_length_a                    11.56480(10)
_cell_length_b                    6.53430(10)
_cell_length_c                    21.5417(2)
_cell_angle_alpha                 90
_cell_angle_beta                  97.4430(10)
_cell_angle_gamma                 90
_cell_volume                      1614.14(3)
_cell_formula_units_Z             4
_cell_measurement_temperature     100(2)
_cell_measurement_reflns_used     13035
_cell_measurement_theta_min       4.1150
_cell_measurement_theta_max       76.3100
 
_exptl_crystal_description        prism
_exptl_crystal_colour             colourless
_exptl_crystal_density_meas       ?
_exptl_crystal_density_method     ?
_exptl_crystal_density_diffrn     1.364          
_exptl_crystal_F_000              696
_exptl_transmission_factor_min    ?
_exptl_transmission_factor_max    ?
_exptl_crystal_size_max           0.218
_exptl_crystal_size_mid           0.048
_exptl_crystal_size_min           0.027
_exptl_absorpt_coefficient_mu     0.716
_shelx_estimated_absorpt_T_min    0.860
_shelx_estimated_absorpt_T_max    0.981
_exptl_absorpt_correction_type    gaussian
_exptl_absorpt_correction_T_min   0.757
_exptl_absorpt_correction_T_max   1.000
_exptl_absorpt_process_details    'CrysAlisPro [1]'
_diffrn_ambient_temperature       100(2)
_diffrn_ambient_environment       N~2~
_diffrn_radiation_wavelength      1.54184
_diffrn_radiation_type            CuK\a
_diffrn_source                    'micro-focus sealed X-ray tube'
_diffrn_radiation_monochromator   mirror
_diffrn_measurement_device       'four-circle diffractometer'
_diffrn_measurement_device_type   'XtaLAB Synergy, Dualflex, AtlasS2'
_diffrn_measurement_method        '\w scans'
_diffrn_detector                  'CCD plate'
_diffrn_detector_type             AtlasS2
_diffrn_detector_area_resol_mean  5.2558
_diffrn_reflns_number             21624
_diffrn_reflns_av_unetI/netI      0.0172
_diffrn_reflns_av_R_equivalents   0.0295
_diffrn_reflns_limit_h_min        -14
_diffrn_reflns_limit_h_max        14
_diffrn_reflns_limit_k_min        -7
_diffrn_reflns_limit_k_max        8
_diffrn_reflns_limit_l_min        -26
_diffrn_reflns_limit_l_max        27
_diffrn_reflns_theta_min          4.133
_diffrn_reflns_theta_max          75.298
_diffrn_reflns_theta_full         67.684
_diffrn_measured_fraction_theta_max   1.000
_diffrn_measured_fraction_theta_full  1.000
_diffrn_reflns_Laue_measured_fraction_max    1.000
_diffrn_reflns_Laue_measured_fraction_full   1.000
_diffrn_reflns_point_group_measured_fraction_max   1.000
_diffrn_reflns_point_group_measured_fraction_full  1.000
_reflns_number_total              3338
_reflns_number_gt                 3105
_reflns_threshold_expression      'I > 2\s(I)'
_reflns_Friedel_coverage          0.000
_reflns_Friedel_fraction_max      .
_reflns_Friedel_fraction_full     .
 
_reflns_special_details
;
 Reflections were merged by SHELXL according to the crystal
 class for the calculation of statistics and refinement.
 
 _reflns_Friedel_fraction is defined as the number of unique
 Friedel pairs measured divided by the number that would be
 possible theoretically, ignoring centric projections and
 systematic absences.
;
 
_computing_data_collection        
'CrysAlis PRO (Rigaku OD, 2018)'
_computing_cell_refinement        
'CrysAlis PRO (Rigaku OD, 2018)'
_computing_data_reduction         
'CrysAlis PRO (Rigaku OD, 2018)'
_computing_structure_solution    'SHELXS (Sheldrick, 2015<i>a</i>)'
_computing_structure_refinement  'SHELXL-2018/3 (Sheldrick, 2015<i>b</i>)'
_computing_molecular_graphics
;
ORTEP-3 for Windows (Farrugia, 2012), DIAMOND (Brandenburg, 2006)
;
_computing_publication_material   'PublCIF (Westrip, 2010)'
_refine_special_details           ?
_refine_ls_structure_factor_coef  Fsqd
_refine_ls_matrix_type            full
_refine_ls_weighting_scheme       calc
_refine_ls_weighting_details
'w=1/[\s^2^(Fo^2^)+(0.0513P)^2^+0.7365P] where P=(Fo^2^+2Fc^2^)/3'
_atom_sites_solution_primary      direct
_atom_sites_solution_secondary    difmap
_atom_sites_solution_hydrogens    mixed
_refine_ls_hydrogen_treatment     mixed
_refine_ls_extinction_method      none
_refine_ls_extinction_coef        .
_refine_ls_number_reflns          3338
_refine_ls_number_parameters      233
_refine_ls_number_restraints      2
_refine_ls_R_factor_all           0.0412
_refine_ls_R_factor_gt            0.0390
_refine_ls_wR_factor_ref          0.1005
_refine_ls_wR_factor_gt           0.0984
_refine_ls_goodness_of_fit_ref    1.067
_refine_ls_restrained_S_all       1.067
_refine_ls_shift/su_max           0.000
_refine_ls_shift/su_mean          0.000
 
loop_
 _atom_site_label
 _atom_site_type_symbol
 _atom_site_fract_x
 _atom_site_fract_y
 _atom_site_fract_z
 _atom_site_U_iso_or_equiv
 _atom_site_adp_type
 _atom_site_occupancy
 _atom_site_site_symmetry_order  
 _atom_site_calc_flag
 _atom_site_refinement_flags_posn
 _atom_site_refinement_flags_adp
 _atom_site_refinement_flags_occupancy
 _atom_site_disorder_assembly
 _atom_site_disorder_group
O4 O 0.34489(7) 0.72000(13) 0.22717(4) 0.0207(2) Uani 1 1 d . . . . .
N1 N 0.44741(8) 0.74017(15) 0.02939(4) 0.0145(2) Uani 1 1 d D . . . .
H1N H 0.4663(12) 0.710(2) -0.0080(5) 0.017 Uiso 1 1 d D U . . .
N2 N 0.38566(8) 0.91876(14) 0.03567(4) 0.0148(2) Uani 1 1 d . . . . .
N5 N 0.44885(8) 0.45103(14) 0.19164(4) 0.0145(2) Uani 1 1 d . . . . .
N7 N 0.50723(8) 0.43701(14) 0.08961(4) 0.0141(2) Uani 1 1 d . . . . .
N31 N 0.29309(8) 1.05875(14) 0.11966(4) 0.0143(2) Uani 1 1 d D . . . .
H31N H 0.2769(12) 1.031(2) 0.1574(5) 0.017 Uiso 1 1 d D U . . .
C3 C 0.35633(9) 0.91155(16) 0.09324(5) 0.0126(2) Uani 1 1 d . . . . .
C3A C 0.39987(9) 0.73023(17) 0.12486(5) 0.0131(2) Uani 1 1 d . . . . .
C4 C 0.39233(9) 0.64480(17) 0.18475(5) 0.0143(2) Uani 1 1 d . . . . .
C6 C 0.50033(9) 0.36157(17) 0.14488(5) 0.0143(2) Uani 1 1 d . . . . .
H6 H 0.534597 0.230880 0.153633 0.017 Uiso 1 1 calc R U . . .
C7A C 0.45521(9) 0.62563(17) 0.08101(5) 0.0129(2) Uani 1 1 d . . . . .
C31 C 0.23787(9) 1.23353(16) 0.09128(5) 0.0130(2) Uani 1 1 d . . . . .
C32 C 0.17322(9) 1.35369(17) 0.12788(5) 0.0149(2) Uani 1 1 d . . . . .
H32 H 0.165971 1.313932 0.169620 0.018 Uiso 1 1 calc R U . . .
C33 C 0.11949(9) 1.53143(17) 0.10325(5) 0.0162(2) Uani 1 1 d . . . . .
H33 H 0.075186 1.611092 0.128539 0.019 Uiso 1 1 calc R U . . .
C34 C 0.12887(10) 1.59585(17) 0.04252(5) 0.0158(2) Uani 1 1 d . . . . .
C35 C 0.19264(10) 1.47248(17) 0.00649(5) 0.0159(2) Uani 1 1 d . . . . .
H35 H 0.199212 1.512043 -0.035348 0.019 Uiso 1 1 calc R U . . .
C36 C 0.24702(9) 1.29309(17) 0.02984(5) 0.0146(2) Uani 1 1 d . . . . .
H36 H 0.289921 1.212025 0.004215 0.018 Uiso 1 1 calc R U . . .
C37 C 0.07269(10) 1.79102(18) 0.01667(6) 0.0201(3) Uani 1 1 d . . . . .
H37A H 0.025010 1.848633 0.046817 0.030 Uiso 1 1 calc R U . . .
H37B H 0.023174 1.762093 -0.022801 0.030 Uiso 1 1 calc R U . . .
H37C H 0.133306 1.889417 0.009154 0.030 Uiso 1 1 calc R U . . .
C51 C 0.45196(10) 0.34004(18) 0.25168(5) 0.0178(2) Uani 1 1 d . . . . .
H51A H 0.438668 0.192458 0.243142 0.021 Uiso 1 1 calc R U . . .
H51B H 0.388193 0.390491 0.274180 0.021 Uiso 1 1 calc R U . . .
C52 C 0.56732(10) 0.36784(19) 0.29280(5) 0.0180(2) Uani 1 1 d . . . . .
C53 C 0.65184(14) 0.2173(2) 0.29531(8) 0.0374(4) Uani 1 1 d . . . . .
H53 H 0.636975 0.095654 0.271463 0.045 Uiso 1 1 calc R U . . .
C54 C 0.75867(15) 0.2429(3) 0.33257(9) 0.0470(4) Uani 1 1 d . . . . .
H54 H 0.816494 0.139283 0.333521 0.056 Uiso 1 1 calc R U . . .
C55 C 0.78111(12) 0.4175(2) 0.36809(6) 0.0297(3) Uani 1 1 d . . . . .
H55 H 0.853495 0.433796 0.394003 0.036 Uiso 1 1 calc R U . . .
C56 C 0.69762(13) 0.5673(3) 0.36551(7) 0.0346(3) Uani 1 1 d . . . . .
H56 H 0.712643 0.688679 0.389475 0.042 Uiso 1 1 calc R U . . .
C57 C 0.59102(12) 0.5431(2) 0.32809(7) 0.0309(3) Uani 1 1 d . . . . .
H57 H 0.533946 0.648099 0.326786 0.037 Uiso 1 1 calc R U . . .
 
loop_
 _atom_site_aniso_label
 _atom_site_aniso_U_11
 _atom_site_aniso_U_22
 _atom_site_aniso_U_33
 _atom_site_aniso_U_23
 _atom_site_aniso_U_13
 _atom_site_aniso_U_12
O4 0.0263(4) 0.0224(4) 0.0139(4) -0.0006(3) 0.0044(3) 0.0068(3)
N1 0.0173(5) 0.0128(4) 0.0142(4) 0.0008(3) 0.0047(3) 0.0032(3)
N2 0.0158(4) 0.0122(4) 0.0169(5) 0.0008(3) 0.0042(3) 0.0030(3)
N5 0.0155(4) 0.0146(5) 0.0129(4) 0.0023(3) 0.0005(3) 0.0015(4)
N7 0.0135(4) 0.0129(4) 0.0157(4) -0.0001(3) 0.0015(3) 0.0017(3)
N31 0.0182(5) 0.0129(4) 0.0123(4) 0.0017(3) 0.0041(3) 0.0031(4)
C3 0.0116(5) 0.0112(5) 0.0148(5) 0.0003(4) 0.0011(4) -0.0010(4)
C3A 0.0120(5) 0.0127(5) 0.0142(5) -0.0006(4) 0.0004(4) 0.0002(4)
C4 0.0138(5) 0.0144(5) 0.0140(5) -0.0008(4) -0.0008(4) 0.0006(4)
C6 0.0125(5) 0.0135(5) 0.0164(5) 0.0004(4) -0.0003(4) 0.0008(4)
C7A 0.0108(5) 0.0126(5) 0.0149(5) -0.0002(4) 0.0005(4) -0.0008(4)
C31 0.0114(5) 0.0107(5) 0.0164(5) 0.0003(4) 0.0001(4) -0.0007(4)
C32 0.0148(5) 0.0149(5) 0.0151(5) -0.0005(4) 0.0023(4) -0.0007(4)
C33 0.0140(5) 0.0146(5) 0.0199(5) -0.0035(4) 0.0022(4) 0.0012(4)
C34 0.0133(5) 0.0121(5) 0.0209(5) 0.0002(4) -0.0023(4) -0.0007(4)
C35 0.0169(5) 0.0144(5) 0.0161(5) 0.0021(4) 0.0010(4) -0.0008(4)
C36 0.0150(5) 0.0137(5) 0.0153(5) -0.0007(4) 0.0023(4) 0.0007(4)
C37 0.0201(6) 0.0138(5) 0.0252(6) 0.0013(4) -0.0022(5) 0.0027(4)
C51 0.0197(6) 0.0188(6) 0.0149(5) 0.0052(4) 0.0021(4) 0.0015(4)
C52 0.0195(6) 0.0223(6) 0.0124(5) 0.0050(4) 0.0026(4) 0.0033(5)
C53 0.0354(8) 0.0264(7) 0.0454(9) -0.0057(6) -0.0133(6) 0.0133(6)
C54 0.0342(8) 0.0396(9) 0.0608(11) -0.0021(8) -0.0182(7) 0.0190(7)
C55 0.0225(6) 0.0431(8) 0.0217(6) 0.0075(6) -0.0044(5) -0.0004(6)
C56 0.0292(7) 0.0421(8) 0.0312(7) -0.0143(6) -0.0013(6) 0.0002(6)
C57 0.0234(6) 0.0337(7) 0.0343(7) -0.0116(6) -0.0009(5) 0.0088(6)
 
_geom_special_details
;
 All esds (except the esd in the dihedral angle between two l.s. planes)
 are estimated using the full covariance matrix.  The cell esds are taken
 into account individually in the estimation of esds in distances, angles
 and torsion angles; correlations between esds in cell parameters are only
 used when they are defined by crystal symmetry.  An approximate (isotropic)
 treatment of cell esds is used for estimating esds involving l.s. planes.
;
 
loop_
 _geom_bond_atom_site_label_1
 _geom_bond_atom_site_label_2
 _geom_bond_distance
 _geom_bond_site_symmetry_2
 _geom_bond_publ_flag
O4 C4 1.2277(14) . ?
N1 C7A 1.3337(14) . ?
N1 N2 1.3838(13) . ?
N1 H1N 0.884(9) . ?
N2 C3 1.3284(14) . ?
N5 C6 1.3660(14) . ?
N5 C4 1.4238(14) . ?
N5 C51 1.4792(14) . ?
N7 C6 1.3006(14) . ?
N7 C7A 1.3734(14) . ?
N31 C3 1.3754(14) . ?
N31 C31 1.4088(14) . ?
N31 H31N 0.877(9) . ?
C3 C3A 1.4256(15) . ?
C3A C7A 1.3877(15) . ?
C3A C4 1.4187(15) . ?
C6 H6 0.9500 . ?
C31 C32 1.3965(15) . ?
C31 C36 1.3966(15) . ?
C32 C33 1.3896(16) . ?
C32 H32 0.9500 . ?
C33 C34 1.3919(16) . ?
C33 H33 0.9500 . ?
C34 C35 1.3945(16) . ?
C34 C37 1.5049(15) . ?
C35 C36 1.3931(15) . ?
C35 H35 0.9500 . ?
C36 H36 0.9500 . ?
C37 H37A 0.9800 . ?
C37 H37B 0.9800 . ?
C37 H37C 0.9800 . ?
C51 C52 1.5137(16) . ?
C51 H51A 0.9900 . ?
C51 H51B 0.9900 . ?
C52 C57 1.3820(19) . ?
C52 C53 1.3827(18) . ?
C53 C54 1.393(2) . ?
C53 H53 0.9500 . ?
C54 C55 1.380(2) . ?
C54 H54 0.9500 . ?
C55 C56 1.371(2) . ?
C55 H55 0.9500 . ?
C56 C57 1.3919(19) . ?
C56 H56 0.9500 . ?
C57 H57 0.9500 . ?
 
loop_
 _geom_angle_atom_site_label_1
 _geom_angle_atom_site_label_2
 _geom_angle_atom_site_label_3
 _geom_angle
 _geom_angle_site_symmetry_1
 _geom_angle_site_symmetry_3
 _geom_angle_publ_flag
C7A N1 N2 111.82(9) . . ?
C7A N1 H1N 129.7(10) . . ?
N2 N1 H1N 117.8(9) . . ?
C3 N2 N1 105.00(9) . . ?
C6 N5 C4 122.80(9) . . ?
C6 N5 C51 118.12(9) . . ?
C4 N5 C51 119.08(9) . . ?
C6 N7 C7A 112.71(9) . . ?
C3 N31 C31 128.51(9) . . ?
C3 N31 H31N 115.2(10) . . ?
C31 N31 H31N 115.7(10) . . ?
N2 C3 N31 125.12(10) . . ?
N2 C3 C3A 111.00(9) . . ?
N31 C3 C3A 123.88(10) . . ?
C7A C3A C4 120.89(10) . . ?
C7A C3A C3 104.46(9) . . ?
C4 C3A C3 134.58(10) . . ?
O4 C4 C3A 127.25(11) . . ?
O4 C4 N5 121.44(10) . . ?
C3A C4 N5 111.30(9) . . ?
N7 C6 N5 126.66(10) . . ?
N7 C6 H6 116.7 . . ?
N5 C6 H6 116.7 . . ?
N1 C7A N7 126.68(10) . . ?
N1 C7A C3A 107.68(10) . . ?
N7 C7A C3A 125.63(10) . . ?
C32 C31 C36 119.35(10) . . ?
C32 C31 N31 117.16(10) . . ?
C36 C31 N31 123.47(10) . . ?
C33 C32 C31 120.00(10) . . ?
C33 C32 H32 120.0 . . ?
C31 C32 H32 120.0 . . ?
C32 C33 C34 121.75(10) . . ?
C32 C33 H33 119.1 . . ?
C34 C33 H33 119.1 . . ?
C33 C34 C35 117.36(10) . . ?
C33 C34 C37 121.44(10) . . ?
C35 C34 C37 121.20(10) . . ?
C36 C35 C34 122.14(10) . . ?
C36 C35 H35 118.9 . . ?
C34 C35 H35 118.9 . . ?
C35 C36 C31 119.39(10) . . ?
C35 C36 H36 120.3 . . ?
C31 C36 H36 120.3 . . ?
C34 C37 H37A 109.5 . . ?
C34 C37 H37B 109.5 . . ?
H37A C37 H37B 109.5 . . ?
C34 C37 H37C 109.5 . . ?
H37A C37 H37C 109.5 . . ?
H37B C37 H37C 109.5 . . ?
N5 C51 C52 111.88(9) . . ?
N5 C51 H51A 109.2 . . ?
C52 C51 H51A 109.2 . . ?
N5 C51 H51B 109.2 . . ?
C52 C51 H51B 109.2 . . ?
H51A C51 H51B 107.9 . . ?
C57 C52 C53 118.63(12) . . ?
C57 C52 C51 121.21(11) . . ?
C53 C52 C51 120.16(12) . . ?
C52 C53 C54 120.44(14) . . ?
C52 C53 H53 119.8 . . ?
C54 C53 H53 119.8 . . ?
C55 C54 C53 120.51(14) . . ?
C55 C54 H54 119.7 . . ?
C53 C54 H54 119.7 . . ?
C56 C55 C54 119.14(13) . . ?
C56 C55 H55 120.4 . . ?
C54 C55 H55 120.4 . . ?
C55 C56 C57 120.58(14) . . ?
C55 C56 H56 119.7 . . ?
C57 C56 H56 119.7 . . ?
C52 C57 C56 120.69(13) . . ?
C52 C57 H57 119.7 . . ?
C56 C57 H57 119.7 . . ?
 
loop_
 _geom_torsion_atom_site_label_1
 _geom_torsion_atom_site_label_2
 _geom_torsion_atom_site_label_3
 _geom_torsion_atom_site_label_4
 _geom_torsion
 _geom_torsion_site_symmetry_1
 _geom_torsion_site_symmetry_2
 _geom_torsion_site_symmetry_3
 _geom_torsion_site_symmetry_4
 _geom_torsion_publ_flag
C7A N1 N2 C3 0.51(12) . . . . ?
N1 N2 C3 N31 -179.68(10) . . . . ?
N1 N2 C3 C3A 0.71(12) . . . . ?
C31 N31 C3 N2 6.36(18) . . . . ?
C31 N31 C3 C3A -174.09(10) . . . . ?
N2 C3 C3A C7A -1.60(12) . . . . ?
N31 C3 C3A C7A 178.79(10) . . . . ?
N2 C3 C3A C4 -178.29(11) . . . . ?
N31 C3 C3A C4 2.10(19) . . . . ?
C7A C3A C4 O4 -179.07(11) . . . . ?
C3 C3A C4 O4 -2.8(2) . . . . ?
C7A C3A C4 N5 1.06(14) . . . . ?
C3 C3A C4 N5 177.32(11) . . . . ?
C6 N5 C4 O4 178.65(10) . . . . ?
C51 N5 C4 O4 -1.03(16) . . . . ?
C6 N5 C4 C3A -1.47(14) . . . . ?
C51 N5 C4 C3A 178.84(9) . . . . ?
C7A N7 C6 N5 -0.18(16) . . . . ?
C4 N5 C6 N7 1.14(17) . . . . ?
C51 N5 C6 N7 -179.17(10) . . . . ?
N2 N1 C7A N7 177.82(10) . . . . ?
N2 N1 C7A C3A -1.53(12) . . . . ?
C6 N7 C7A N1 -179.48(10) . . . . ?
C6 N7 C7A C3A -0.24(15) . . . . ?
C4 C3A C7A N1 179.09(9) . . . . ?
C3 C3A C7A N1 1.84(12) . . . . ?
C4 C3A C7A N7 -0.27(17) . . . . ?
C3 C3A C7A N7 -177.52(10) . . . . ?
C3 N31 C31 C32 176.53(10) . . . . ?
C3 N31 C31 C36 -4.95(18) . . . . ?
C36 C31 C32 C33 -0.49(16) . . . . ?
N31 C31 C32 C33 178.09(10) . . . . ?
C31 C32 C33 C34 -0.57(17) . . . . ?
C32 C33 C34 C35 1.30(16) . . . . ?
C32 C33 C34 C37 -178.60(10) . . . . ?
C33 C34 C35 C36 -1.02(17) . . . . ?
C37 C34 C35 C36 178.87(10) . . . . ?
C34 C35 C36 C31 0.01(17) . . . . ?
C32 C31 C36 C35 0.76(16) . . . . ?
N31 C31 C36 C35 -177.73(10) . . . . ?
C6 N5 C51 C52 81.00(12) . . . . ?
C4 N5 C51 C52 -99.30(12) . . . . ?
N5 C51 C52 C57 80.01(14) . . . . ?
N5 C51 C52 C53 -99.52(14) . . . . ?
C57 C52 C53 C54 -0.2(2) . . . . ?
C51 C52 C53 C54 179.34(15) . . . . ?
C52 C53 C54 C55 0.8(3) . . . . ?
C53 C54 C55 C56 -1.0(3) . . . . ?
C54 C55 C56 C57 0.7(2) . . . . ?
C53 C52 C57 C56 -0.2(2) . . . . ?
C51 C52 C57 C56 -179.71(13) . . . . ?
C55 C56 C57 C52 -0.1(2) . . . . ?
 
_refine_diff_density_max    0.305
_refine_diff_density_min   -0.297
_refine_diff_density_rms    0.057

_shelx_res_file
;
TITL 4d
    shelx.res
    created by SHELXL-2018/3 at 14:30:50 on 19-Jan-2022
CELL  1.54184  11.5648   6.5343  21.5417   90.000   97.443   90.000
ZERR     4.00   0.0001   0.0001   0.0002    0.000    0.001    0.000
LATT   1
SYMM  1/2 - X, 1/2 + Y, 1/2 - Z
SFAC  C    H    N    O
UNIT  76   68   20   4
MERG   2
FMAP
PLAN  5
DFIX  0.88 0.01 N1 H1n N31 H31n
SIZE     0.027   0.048   0.218
ACTA
BOND   $H
CONF
L.S.  18
MPLA  C52 > C57
MPLA  10 N1 N2 N5 N7 C3 C3a C4 C6 C7a O4 N31 C51
MPLA  C31 > C36
MPLA  C52 > C57
TEMP  -173.00
WGHT    0.051300    0.736500
FVAR       5.51867
O4    4    0.344894    0.720000    0.227168    11.00000    0.02634    0.02243 =
         0.01395   -0.00058    0.00439    0.00679
N1    3    0.447407    0.740169    0.029386    11.00000    0.01733    0.01275 =
         0.01415    0.00080    0.00470    0.00323
H1N   2    0.466297    0.710388   -0.008029    11.00000   -1.20000
N2    3    0.385664    0.918755    0.035668    11.00000    0.01575    0.01221 =
         0.01687    0.00077    0.00418    0.00298
N5    3    0.448851    0.451027    0.191641    11.00000    0.01552    0.01461 =
         0.01288    0.00226    0.00055    0.00146
N7    3    0.507230    0.437012    0.089615    11.00000    0.01354    0.01294 =
         0.01572   -0.00011    0.00155    0.00169
N31   3    0.293089    1.058746    0.119663    11.00000    0.01815    0.01292 =
         0.01233    0.00168    0.00405    0.00312
H31N  2    0.276915    1.030534    0.157417    11.00000   -1.20000
C3    1    0.356328    0.911551    0.093244    11.00000    0.01156    0.01119 =
         0.01484    0.00028    0.00107   -0.00101
C3A   1    0.399875    0.730227    0.124858    11.00000    0.01197    0.01266 =
         0.01422   -0.00065    0.00036    0.00016
C4    1    0.392335    0.644797    0.184748    11.00000    0.01377    0.01435 =
         0.01403   -0.00078   -0.00082    0.00063
C6    1    0.500330    0.361572    0.144884    11.00000    0.01250    0.01353 =
         0.01641    0.00041   -0.00027    0.00080
AFIX  43
H6    2    0.534597    0.230880    0.153633    11.00000   -1.20000
AFIX   0
C7A   1    0.455215    0.625625    0.081005    11.00000    0.01076    0.01263 =
         0.01489   -0.00019    0.00048   -0.00082
C31   1    0.237874    1.233526    0.091277    11.00000    0.01140    0.01068 =
         0.01637    0.00031    0.00011   -0.00070
C32   1    0.173222    1.353694    0.127881    11.00000    0.01485    0.01487 =
         0.01513   -0.00051    0.00226   -0.00069
AFIX  43
H32   2    0.165971    1.313932    0.169620    11.00000   -1.20000
AFIX   0
C33   1    0.119492    1.531434    0.103253    11.00000    0.01400    0.01463 =
         0.01990   -0.00354    0.00218    0.00117
AFIX  43
H33   2    0.075186    1.611092    0.128539    11.00000   -1.20000
AFIX   0
C34   1    0.128868    1.595854    0.042517    11.00000    0.01330    0.01210 =
         0.02087    0.00019   -0.00228   -0.00065
C35   1    0.192638    1.472476    0.006486    11.00000    0.01694    0.01444 =
         0.01606    0.00209    0.00100   -0.00085
AFIX  43
H35   2    0.199212    1.512043   -0.035348    11.00000   -1.20000
AFIX   0
C36   1    0.247016    1.293089    0.029841    11.00000    0.01499    0.01372 =
         0.01533   -0.00065    0.00233    0.00072
AFIX  43
H36   2    0.289921    1.212025    0.004215    11.00000   -1.20000
AFIX   0
C37   1    0.072691    1.791017    0.016668    11.00000    0.02006    0.01377 =
         0.02518    0.00126   -0.00217    0.00269
AFIX 137
H37A  2    0.025010    1.848633    0.046817    11.00000   -1.50000
H37B  2    0.023174    1.762093   -0.022801    11.00000   -1.50000
H37C  2    0.133306    1.889417    0.009154    11.00000   -1.50000
AFIX   0
C51   1    0.451963    0.340040    0.251680    11.00000    0.01972    0.01881 =
         0.01489    0.00517    0.00213    0.00154
AFIX  23
H51A  2    0.438668    0.192458    0.243142    11.00000   -1.20000
H51B  2    0.388193    0.390491    0.274180    11.00000   -1.20000
AFIX   0
C52   1    0.567322    0.367842    0.292800    11.00000    0.01951    0.02231 =
         0.01243    0.00499    0.00256    0.00327
C53   1    0.651839    0.217319    0.295305    11.00000    0.03539    0.02638 =
         0.04539   -0.00571   -0.01334    0.01328
AFIX  43
H53   2    0.636975    0.095654    0.271463    11.00000   -1.20000
AFIX   0
C54   1    0.758666    0.242897    0.332568    11.00000    0.03417    0.03961 =
         0.06076   -0.00209   -0.01824    0.01896
AFIX  43
H54   2    0.816494    0.139283    0.333521    11.00000   -1.20000
AFIX   0
C55   1    0.781113    0.417544    0.368092    11.00000    0.02252    0.04310 =
         0.02166    0.00747   -0.00438   -0.00036
AFIX  43
H55   2    0.853495    0.433796    0.394003    11.00000   -1.20000
AFIX   0
C56   1    0.697617    0.567300    0.365511    11.00000    0.02922    0.04214 =
         0.03120   -0.01426   -0.00125    0.00018
AFIX  43
H56   2    0.712643    0.688679    0.389475    11.00000   -1.20000
AFIX   0
C57   1    0.591015    0.543079    0.328087    11.00000    0.02341    0.03374 =
         0.03430   -0.01162   -0.00092    0.00875
AFIX  43
H57   2    0.533946    0.648099    0.326786    11.00000   -1.20000

AFIX   0
HKLF    4


REM  4d
REM wR2 = 0.1005, GooF = S = 1.067, Restrained GooF = 1.067 for all data
REM R1 = 0.0390 for 3105 Fo > 4sig(Fo) and 0.0412 for all 3338 data
REM 233 parameters refined using 2 restraints

END

WGHT      0.0506      0.7466

REM Highest difference peak  0.305,  deepest hole -0.297,  1-sigma level  0.057
Q1    1   0.7443  0.2948  0.3626  11.00000  0.05    0.31
Q2    1   0.3720  0.8226  0.1146  11.00000  0.05    0.22
Q3    1   0.5140  0.3559  0.2739  11.00000  0.05    0.19
Q4    1   0.4101  0.6663  0.1028  11.00000  0.05    0.19
Q5    1   0.1408  1.5156  0.0212  11.00000  0.05    0.19
;
_shelx_res_checksum   50866

_shelx_hkl_file
;
   0   0   2 20138.6 436.919   8
   0   0  -2 20421.3 460.086   1
   0   0   3-12.7651 23.8057   8
   0   0  -3 24.4064 35.6414   1
   0   0   4 53111.0 1116.53   8
   0   0  -4 52768.5 1162.65   1
   0   0   5 9.38573 36.2560   8
   0   0   6 24455.5 614.998   8
   0   0   7 63.0519 44.7975   8
   0   0   7-33.2408 53.3313   4
   0   0   8 90518.1 1977.38   8
   0   0   8 87011.0 2085.20   4
   0   0   9 29.1338 51.3691   8
   0   0   9 25.8740 70.6405   4
   0   0  -9-55.4136 44.6976   5
   0   0  10 41559.9 1074.93   8
   0   0 -10 43991.0 1006.04   5
   0   0  10 41034.0 1200.56   4
   0   0  11-66.4358 65.6967   8
   0   0  11 19.4531 72.2207   4
   0   0 -11 15.6073 40.8176   5
   0   0  12 21395.2 691.392   8
   0   0 -12 20498.7 609.769   5
   0   0  12 21065.7 833.618   4
   0   0 -13 122.491 58.2972   5
   0   0 -13 54.4091 47.8011  25
   0   0  13-2.05394 51.5687   8
   0   0  13 25.7927 55.5162  18
   0   0  13-48.0055 85.3941   4
   0   0 -14 31611.0 797.099  20
   0   0  14 31861.9 873.422  18
   0   0  14 32088.3 965.509   8
   0   0 -14 31608.4 829.978  25
   0   0 -14 31414.8 879.454   5
   0   0  14 32158.2 1170.90   4
   0   0 -15-34.6035 60.0078   5
   0   0 -15 44.3700 46.9196  25
   0   0 -15 1.14932 42.9490  20
   0   0  15-19.6361 55.0116   8
   0   0  15-12.0712 47.2422  18
   0   0 -15-3.65700 111.574   2
   0   0  15 48.5499 90.7920   4
   0   0 -16 5576.24 318.297   5
   0   0  16 6755.09 530.096   4
   0   0 -16 5515.24 499.498   2
   0   0 -16 6136.56 272.549  20
   0   0  16 6156.84 325.506  18
   0   0  17-87.3731 78.7965   6
   0   0 -17-60.3836 101.731   5
   0   0  17-21.9479 53.1189  18
   0   0 -17 116.044 120.325   2
   0   0  17 11.1368 104.790   4
   0   0 -17-22.5288 44.0933  20
   0   0 -18 46050.5 1272.82   5
   0   0  18 47566.8 1301.73   6
   0   0  18 48993.3 1728.69   4
   0   0 -18 45589.4 1656.04   2
   0   0  18 47230.2 1251.30  18
   0   0 -18 47587.3 1150.43  20
   0   0  19 45.5476 95.6444   6
   0   0  19 16.1304 62.1741  18
   0   0 -19-54.8483 119.483   2
   0   0  19-110.320 114.796   4
   0   0 -19-30.3310 49.4560  20
   0   0  20 7069.99 600.697   4
   0   0  20 6979.60 396.010   6
   0   0 -20 6789.45 568.699   2
   0   0 -20 7409.32 312.668  20
   0   0  20 6590.43 348.374  18
   0   0  21-82.4541 91.2618   6
   0   0  21-37.5319 59.5197  18
   0   0 -21 61.4048 41.6881  20
   0   0 -21-153.937 145.943   2
   0   0  21 41.2051 107.010   4
   0   0  22 13163.7 552.730   6
   0   0 -22 14224.5 451.488  20
   0   0  22 14053.1 506.776  18
   0   0 -23-1.03083 43.0391  26
   0   0  23 53.0162 46.3629  18
   0   0  23-13.6839 70.3597   6
   0   0 -23-1.88825 34.6128  20
   0   0 -24 10633.4 364.250  26
   0   0  24 11529.1 441.061   6
   0   0  24 10499.8 371.146  18
   0   0 -25 3.42454 30.6337  26
   0   0  25 13.7902 49.1194   6
   0   0  25-51.6741 38.3721  18
   0   0 -26 333.099 49.1960  26
   0   0  26 297.361 61.1688   6
   0   1   0-12.8292 18.9786   7
   0   1   0-22.6720 20.1829   8
   0   1   1 19192.4 409.199   4
   0  -1   1 18603.5 410.827   4
   0   1   1 19984.1 456.486   8
   0   1  -1 20595.5 411.639   8
   0  -1   2 45970.7 950.228   4
   0   1   2 44965.2 943.445   4
   0   1   2 45013.2 976.573   8
   0  -1   3 12416.2 345.325   4
   0   1   3 12383.4 341.061   4
   0  -1   4 17207.5 482.162   4
   0   1   4 17815.9 476.349   4
   0   1   5 8582.27 309.767   4
   0  -1   5 7842.96 308.678   4
   0   1   6 228353. 4505.22   4
   0  -1   6 241730. 4533.54   4
   0  -1   7 35467.8 956.039   4
   0   1   7 33530.7 913.800   4
   0   1   7 34369.4 891.516   8
   0  -1   8 4126.60 267.188   4
   0  -1  -8 4055.92 182.276   5
   0   1   8 4008.06 256.703   4
   0   1  -8 4506.72 186.548   5
   0   1   8 4291.27 180.270   9
   0   1   8 4363.24 249.392   8
   0   1   9 69.0217 54.2538   8
   0   1  -9 36.3873 44.1558   5
   0  -1  -9 23.4296 37.6015   5
   0   1   9 105.406 84.0220   4
   0  -1   9 98.5966 81.5251   4
   0   1 -10 36856.2 862.832   5
   0  -1 -10 34568.2 858.349   5
   0   1  10 33580.3 1042.55   4
   0  -1  10 33719.9 1060.70   4
   0   1  10 35362.1 999.566   8
   0   1  11 44577.7 1298.07   4
   0  -1  11 45014.9 1321.13   4
   0   1 -11 47645.6 1074.44   5
   0   1  11 45611.8 1227.39   8
   0   1  12 252.148 78.7053   8
   0  -1  12 436.215 138.111   4
   0   1  12 157.419 80.1959   4
   0   1 -12 381.080 76.1149   5
   0  -1 -12 302.505 71.7953   5
   0   1 -13 2291.66 154.708  12
   0  -1 -13 2231.55 152.284  25
   0   1  13 2126.11 222.776   8
   0   1 -13 2321.63 144.600  20
   0   1  13 2430.16 177.492  18
   0  -1 -13 2209.14 171.842   5
   0   1 -13 2477.72 178.125   5
   0   1  13 2232.80 264.559   4
   0  -1  13 2648.83 291.048   4
   0   1 -14 1306.57 224.507   2
   0  -1  14 1056.38 203.251   4
   0   1  14 1313.79 214.706   4
   0  -1 -14 898.543 186.506   2
   0   1 -14 1143.30 113.104  12
   0   1 -14 1168.39 103.237  13
   0  -1 -14 1143.26 116.495  25
   0   1  14 986.363 158.648   8
   0  -1 -14 1259.66 116.741  20
   0   1 -14 1295.99 109.443  20
   0   1  14 1104.34 129.170  18
   0  -1  14 1246.26 126.870  18
   0   1 -14 1239.71 140.526   5
   0  -1 -14 1098.72 134.404   5
   0   1  15 814.062 184.327   4
   0  -1  15 623.657 162.903   4
   0   1 -15 462.165 142.735   2
   0  -1 -15 571.349 151.269   2
   0   1 -15 703.284 90.8053  12
   0   1 -15 544.265 72.7670  13
   0  -1 -15 725.643 96.5393  25
   0   1  15 753.474 151.334   8
   0   1 -15 761.111 92.5126  20
   0  -1 -15 679.414 92.1908  20
   0   1  15 553.954 102.400  18
   0  -1  15 955.977 124.596  18
   0  -1 -15 637.419 102.421   5
   0   1 -15 649.150 117.728   5
   0   1 -16 1931.28 142.112  13
   0   1 -16 1818.89 149.988  12
   0  -1 -16 2140.54 166.858  25
   0   1  16 1871.07 225.456   8
   0   1  16 2201.20 192.338  18
   0   1 -16 1973.90 145.169  20
   0  -1 -16 1700.30 143.803  20
   0  -1  16 1995.79 168.609  18
   0   1 -16 1776.13 176.167   5
   0  -1 -16 1765.91 178.101   5
   0  -1  16 1864.95 188.997   6
   0   1  16 1987.29 187.191   6
   0  -1 -16 1564.10 260.791   2
   0   1  16 1775.03 262.089   4
   0   1 -16 1460.18 253.908   2
   0  -1  16 1653.89 260.308   4
   0  -1  17 804.711 204.865   4
   0   1 -17 412.727 144.811   2
   0  -1 -17 369.793 133.953   2
   0   1  17 744.487 179.279   4
   0   1 -17 773.360 103.697  12
   0   1 -17 712.002 86.5940  13
   0  -1 -17 609.800 100.483  25
   0   1  17 568.936 149.599   8
   0   1 -17 824.704 94.2786  20
   0  -1 -17 618.601 94.0985  20
   0  -1  17 751.043 111.655  18
   0   1  17 706.669 115.277  18
   0  -1  17 648.059 117.833   6
   0   1 -17 703.130 121.308   5
   0  -1 -17 654.344 123.230   5
   0   1  17 471.590 96.4024   6
   0   1  18 863.668 214.250   4
   0  -1 -18 559.576 170.082   2
   0   1 -18 767.808 186.872   2
   0  -1  18 671.619 200.853   4
   0  -1 -18 687.494 110.352  25
   0   1 -18 687.658 96.5429  12
   0  -1 -18 883.704 108.451  20
   0   1 -18 906.669 106.386  20
   0   1  18 674.316 123.897  18
   0  -1  18 838.469 118.990  18
   0   1  18 984.231 149.230   6
   0  -1  18 732.020 138.187   6
   0  -1  19 50.6934 82.7836   6
   0   1  19-48.8880 81.7031   6
   0   1 -19 40.8868 50.8409  20
   0  -1 -19 65.7736 52.4505  20
   0  -1 -19 68.2064 69.4166  25
   0  -1  19 156.161 65.4888  18
   0   1  19-43.3703 77.8513  18
   0  -1 -19-26.0614 88.3303   2
   0  -1  19 43.6763 111.464   4
   0   1 -19 182.437 126.479   2
   0   1  19-72.0644 122.357   4
   0   1  20 4.86599 82.1181   6
   0  -1  20 44.2219 70.1779   6
   0  -1 -20 177.508 55.1746  20
   0   1 -20 243.358 66.1516  20
   0   1 -20 147.883 49.3804  26
   0   1  20 181.347 74.7575  18
   0  -1  20 159.835 56.4734  18
   0  -1 -20-6.36057 129.466   2
   0   1 -20 255.636 121.589   2
   0  -1  20 326.833 157.521   4
   0   1  20-39.2143 91.7372   4
   0   1 -21 15896.3 524.759  26
   0  -1  21 15035.2 609.099   6
   0   1  21 15829.0 610.740   6
   0   1  21 16330.1 600.012  18
   0  -1 -21 15477.4 506.214  20
   0   1 -21 17240.7 515.015  20
   0  -1  21 16642.1 540.841  18
   0   1 -22 3554.88 210.235  26
   0  -1  22 3207.39 250.309   6
   0   1  22 3599.09 259.820   6
   0   1 -22 3847.93 201.437  20
   0   1  22 3602.40 242.998  18
   0  -1 -22 3691.12 200.644  20
   0  -1  22 3648.15 205.919  18
   0   1 -23 834.084 95.4810  26
   0   1  23 857.116 111.899  18
   0  -1  23 958.246 130.435   6
   0   1  23 711.681 110.927   6
   0  -1 -23 905.416 91.0881  20
   0   1 -23 1062.26 103.676  20
   0   1 -24 351.078 59.3583  26
   0   1  24 444.175 76.2340  18
   0  -1  24 319.498 72.9931   6
   0   1  24 468.764 81.6221   6
   0  -1 -24 468.537 61.0837  20
   0  -1 -25-9.52027 30.6326  26
   0   1 -25-33.6557 33.5442  26
   0   1  25-90.2145 47.8152   6
   0  -1  25-68.8515 51.5751   6
   0   1  25-61.4165 42.5600  18
   0  -1 -26 12.3984 21.8206  26
   0   1 -26-18.6977 23.1855  26
   0   1  26 17.7116 23.0205  18
   0   1  26 14.8251 28.3189   6
   0  -1  26 50.4861 29.7276   6
   0   2   0 25930.5 608.662   8
   0   2   0 25430.7 610.526   7
   0   2   1 6743.12 240.098   7
   0   2   1 6826.90 244.514   8
   0   2  -1 7168.63 215.851   8
   0   2   2 14567.5 417.788   7
   0   2   2 14973.7 429.007   8
   0   2  -2 15405.0 340.269   8
   0  -2   2 13639.6 322.095   4
   0   2   2 13804.5 315.461   4
   0  -2  -2 13898.5 314.879   2
   0   2  -2 14962.2 325.093   2
   0   2   3 599.092 83.0014   8
   0   2  -3 522.121 55.5731   2
   0  -2   3 496.334 56.1105   4
   0   2   3 603.358 55.2991   4
   0  -2  -3 576.266 57.4674   2
   0   2   4 126860. 2630.13   8
   0  -2   4 126777. 2558.15   4
   0   2   4 121664. 2540.36   4
   0  -2  -4 124486. 2549.86   2
   0  -2   5 10065.3 356.394   4
   0   2   5 10125.1 348.407   4
   0   2   5 10688.5 397.832   8
   0   2   6 985.043 124.236   8
   0  -2   6 978.423 114.283   4
   0   2   6 851.963 100.805   4
   0   2   7 770.020 118.065   8
   0   2   7 528.502 91.9615   4
   0  -2   7 457.014 89.9605   4
   0   2   8 3213.88 238.122   8
   0   2  -8 3252.80 158.273   5
   0  -2  -8 2871.16 152.868   5
   0   2   8 2979.37 220.356   4
   0  -2   8 3238.78 236.819   4
   0   2   9 22251.2 754.659   8
   0  -2  -9 21636.0 588.614   5
   0   2  -9 23064.0 592.158   5
   0  -2   9 22192.7 762.490   4
   0   2   9 21980.1 742.830   4
   0   2  10 14751.7 606.493   8
   0  -2  10 14917.5 624.825   4
   0   2 -10 15132.3 457.062   5
   0   2  10 15372.3 618.513   4
   0  -2 -10 14740.0 459.935   5
   0   2 -11 7153.72 287.178  12
   0   2  11 6976.99 408.458   8
   0   2  11 6890.57 304.335  18
   0   2  11 6395.31 400.995   4
   0  -2 -11 6329.70 284.675   5
   0  -2  11 6566.25 414.413   4
   0   2 -11 6995.34 288.823   5
   0   2 -11 6086.03 396.192   2
   0  -2 -11 7024.59 425.972   2
   0  -2 -12 780.233 160.858   2
   0   2  12 668.448 137.395   4
   0  -2  12 701.794 154.252   4
   0   2 -12 730.230 148.029   2
   0   2 -12 657.618 83.5009  13
   0   2 -12 706.660 90.1264  12
   0   2 -12 853.583 90.8672  26
   0   2  12 711.228 87.1484  10
   0   2  12 665.033 122.868   8
   0   2 -12 798.536 88.0549  20
   0   2  12 670.254 97.2273  18
   0   2 -12 651.556 94.0014   5
   0  -2 -12 626.685 90.1577   5
   0   2  13 305.477 116.685   4
   0   2 -13 295.155 124.191   2
   0  -2 -13 412.904 131.395   2
   0  -2  13 147.070 98.6438   4
   0   2 -13 254.499 58.0036  12
   0   2 -13 423.910 75.3415  13
   0  -2 -13 233.876 66.0445  25
   0   2 -13 208.144 53.7769  26
   0   2  13 133.485 81.8104   8
   0   2  13 253.711 64.3101  10
   0   2 -13 254.630 56.8574  20
   0   2  13 262.510 56.0664  15
   0   2  13 275.067 70.3581  18
   0   2 -13 214.489 59.7572   5
   0  -2 -13 180.721 59.1358   5
   0   2 -14 493.827 144.270   2
   0  -2 -14 404.018 121.657   2
   0   2  14 496.107 134.572   4
   0  -2  14 724.045 171.678   4
   0   2 -14 478.686 81.5678  12
   0   2 -14 589.717 81.8154  13
   0  -2 -14 596.559 88.3747  25
   0   2 -14 651.027 88.2613  26
   0   2  14 551.812 84.6432  10
   0   2  14 477.502 130.064   8
   0   2 -14 610.982 83.8560  20
   0   2  14 631.419 108.770  18
   0   2  14 664.339 82.4268  15
   0   2 -14 372.570 77.5472   5
   0  -2 -14 495.790 93.0895   5
   0  -2  14 617.211 98.6037   6
   0   2  14 665.403 111.594   6
   0   2 -15 9961.31 374.788  13
   0   2 -15 9970.93 401.118  12
   0   2 -15 9775.07 375.018  26
   0  -2 -15 9462.10 387.533  25
   0   2  15 9278.96 555.545   8
   0   2  15 10343.9 373.788  10
   0   2 -15 10492.7 376.817  20
   0   2  15 10080.0 440.723  18
   0  -2 -15 11058.6 661.027   2
   0   2 -15 10091.8 614.778   2
   0   2  15 9117.51 586.784   4
   0   2 -15 9851.20 419.324   5
   0  -2 -15 9853.53 423.206   5
   0  -2  15 9550.05 428.415   6
   0  -2  15 9447.60 611.764   4
   0   2  15 10184.4 432.185   6
   0   2 -16 12515.1 442.283  13
   0   2 -16 12492.5 470.645  12
   0   2 -16 12105.1 443.279  26
   0  -2 -16 12211.0 465.202  25
   0   2  16 12312.5 667.163   8
   0   2  16 13004.2 435.251  10
   0   2 -16 14354.1 457.584  20
   0   2  16 13003.3 522.631  18
   0   2 -16 12953.9 729.312   2
   0  -2 -16 12921.5 733.456   2
   0   2  16 12854.3 506.929   6
   0  -2  16 14161.4 779.519   4
   0   2  16 12255.3 709.193   4
   0  -2  16 13232.9 525.526   6
   0   2 -17 4080.04 227.645  13
   0   2 -17 4306.52 255.746  12
   0  -2 -17 4292.51 254.356  25
   0   2 -17 3871.15 230.360  26
   0   2  17 3795.33 363.100   8
   0   2 -17 4641.17 239.782  20
   0  -2 -17 4056.65 238.628  20
   0   2  17 4237.52 287.814  18
   0   2  17 4508.11 282.538   6
   0  -2  17 4240.56 424.989   4
   0  -2  17 4254.16 285.900   6
   0   2  17 4208.90 416.361   4
   0  -2 -17 3880.49 404.793   2
   0   2 -17 4031.77 402.617   2
   0   2 -18 1954.73 287.051   2
   0   2  18 1902.64 290.683   4
   0  -2  18 1780.83 302.858   4
   0  -2 -18 1989.35 301.895   2
   0  -2 -18 1936.14 174.417  25
   0   2 -18 1967.66 160.579  26
   0   2 -18 2168.70 161.582  13
   0   2 -18 2280.70 169.953  20
   0  -2 -18 1966.64 164.397  20
   0   2  18 1635.11 179.564  18
   0   2  18 1819.00 181.873   6
   0  -2  18 1765.06 187.521   6
   0  -2 -19 16082.8 574.881  25
   0   2 -19 16574.8 548.965  26
   0   2 -19 17394.6 529.689  13
   0  -2 -19 17263.8 555.356  20
   0   2  19 16270.1 619.780  18
   0   2 -19 18749.4 561.435  20
   0   2 -19 16622.7 869.308   2
   0  -2 -19 16379.7 873.768   2
   0  -2  19 16360.8 623.829   6
   0   2  19 15396.2 856.172   4
   0  -2  19 14680.9 860.014   4
   0   2  19 16284.3 612.730   6
   0   2 -20 15069.8 479.025  20
   0  -2 -20 13290.5 466.683  20
   0   2  20 13308.0 535.687  18
   0   2 -20 13094.6 466.567  26
   0  -2 -20 12633.7 489.959  25
   0   2 -20 14430.0 448.587  13
   0   2  20 13142.7 531.430   6
   0  -2  20 13237.9 541.147   6
   0   2 -21 4148.06 212.827  20
   0   2  21 3820.40 253.100  18
   0  -2 -21 3640.35 209.783  20
   0   2 -21 3707.90 212.446  26
   0   2 -21 3759.21 187.913  13
   0  -2  21 3207.00 236.585   6
   0   2  21 3585.33 249.681   6
   0   2 -22 4726.12 230.437  26
   0   2  22 4502.03 260.232   6
   0  -2  22 4236.12 262.328   6
   0  -2 -22 4497.70 221.975  20
   0   2  22 4518.02 266.175  18
   0   2 -23 235.906 56.1195  26
   0   2  23 239.466 68.5423  18
   0   2  23 184.920 62.1274   6
   0  -2  23 271.804 73.7281   6
   0  -2 -23 275.387 55.7724  20
   0   2 -24 1016.80 90.1401  26
   0   2  24 767.666 94.8150  18
   0  -2 -24 929.514 77.9508  20
   0  -2  24 895.241 98.4096   6
   0   2  24 1051.14 101.333   6
   0   2  25 3452.32 174.452  18
   0   2 -25 4008.67 157.305  26
   0  -2 -25 3769.32 159.934  26
   0   2  25 3788.65 167.805   6
   0  -2  25 3643.26 170.039   6
   0   3   0-18.0782 34.9744   8
   0   3   1 7087.21 275.026   7
   0   3   1 6763.19 282.811   8
   0   3  -1 6435.65 239.724   8
   0   3  -2 18520.6 457.673   8
   0   3   2 18690.6 568.785   8
   0   3   2 18261.4 543.750   7
   0   3   3 61915.8 1425.22   7
   0   3   3 60741.9 1453.01   8
   0   3   4 117857. 2630.63   8
   0   3   4 123338. 2610.84   7
   0   3   5 2448.45 193.573   7
   0   3   5 2706.00 213.140   8
   0  -3   6 7419.97 296.453   4
   0   3   6 7504.87 287.880   4
   0   3   6 8049.99 398.424   8
   0   3   6 7862.91 383.453   7
   0   3  -6 7925.44 299.222   2
   0  -3  -6 7988.80 295.247   2
   0   3   7 7404.51 328.249   4
   0  -3   7 8053.73 344.993   4
   0   3   7 8290.16 420.584   8
   0  -3  -7 9356.22 358.844   2
   0   3  -7 8713.24 351.160   2
   0  -3  -8 2548.64 195.773   2
   0   3  -8 2483.57 194.359   2
   0   3  -8 2970.14 170.293  30
   0   3   8 2772.80 162.450  35
   0   3   8 2239.17 225.520   8
   0   3  -8 2591.13 158.626  13
   0  -3   8 2516.06 195.164   4
   0   3   8 2510.79 195.100   4
   0   3   9 13081.2 518.969   4
   0  -3   9 13588.8 538.984   4
   0  -3  -9 11998.5 505.484   2
   0   3  -9 12173.7 506.622   2
   0   3   9 12542.3 416.989  35
   0   3  -9 14357.1 442.284  30
   0   3  -9 13144.9 408.369  26
   0   3   9 12314.2 580.862   8
   0   3  -9 13343.6 435.259  19
   0   3   9 13180.9 420.809  15
   0   3  -9 12662.0 419.906  13
   0   3  -9 13001.0 435.634  12
   0  -3  10 12908.2 563.581   4
   0   3  10 12791.6 550.066   4
   0  -3 -10 13020.2 555.111   2
   0   3 -10 13490.3 563.406   2
   0   3 -10 13126.8 439.476  30
   0   3  10 13142.7 433.247  35
   0   3 -10 13470.0 424.835  26
   0   3  10 14231.6 459.130  10
   0   3  10 12976.5 614.553   8
   0   3  10 12572.7 457.815  18
   0   3  10 13408.7 417.843  22
   0   3 -10 13837.2 454.663  19
   0   3  10 13240.9 432.706  15
   0   3 -10 14266.2 462.010  12
   0   3 -10 12843.5 433.694  13
   0   3  10 12789.8 406.400  11
   0  -3  11 34715.8 1088.70   4
   0   3  11 34405.2 1071.94   4
   0  -3 -11 34076.1 1066.89   2
   0   3 -11 33656.0 1059.38   2
   0   3 -11 31997.4 863.414  30
   0   3  11 32401.4 855.470  35
   0   3 -11 34891.0 858.850  26
   0   3  11 33644.9 1135.11   8
   0   3  11 35417.4 891.007  10
   0   3 -11 37980.1 892.516  20
   0   3  11 33945.7 839.010  22
   0   3  11 33519.6 909.984  18
   0   3  11 34315.4 863.962  15
   0   3  11 29330.8 808.917  11
   0   3 -11 34613.6 896.459  12
   0   3 -11 33839.1 870.014  13
   0   3 -12 781.921 103.231  12
   0   3 -12 788.783 101.154  13
   0   3 -12 757.044 91.4987  26
   0   3  12 648.628 135.346   8
   0   3  12 695.005 97.3011  10
   0   3  12 885.236 91.6103  22
   0   3 -12 711.316 97.3225  20
   0   3  12 546.107 96.7517  18
   0   3  12 768.293 96.7634  15
   0   3 -12 468.325 121.015   2
   0  -3 -12 863.492 160.861   2
   0   3  12 831.836 150.238   4
   0  -3  12 728.810 144.444   4
   0   3 -13 1079.98 115.598  13
   0   3 -13 1108.22 128.755  12
   0   3 -13 1167.06 121.661  26
   0   3  13 1221.74 126.353  10
   0   3  13 1021.86 187.611   8
   0   3  13 1175.96 102.406  22
   0   3 -13 1593.96 138.728  20
   0   3  13 1256.00 119.737  15
   0   3  13 1049.11 126.496  18
   0   3 -13 1088.65 180.671   2
   0  -3  13 1091.03 180.166   4
   0  -3 -13 1233.52 185.986   2
   0   3  13 1421.99 193.598   4
   0   3 -14 1017.48 118.738  13
   0   3 -14 1088.86 131.813  12
   0   3 -14 1163.37 121.058  26
   0   3  14 1249.86 217.422   8
   0   3  14 1079.25 121.047  10
   0   3 -14 1056.83 118.228  20
   0   3  14 974.048 111.767  15
   0   3  14 891.613 123.727  18
   0   3 -14 951.445 189.569   2
   0  -3  14 734.155 156.532   4
   0   3  14 969.803 175.920   4
   0  -3 -14 992.321 172.000   2
   0   3  15 141.617 92.9612   4
   0  -3  15 65.9840 90.8546   4
   0  -3 -15-30.2956 91.3402   2
   0   3 -15 102.649 96.4873   2
   0   3 -15 26.3384 41.2976  13
   0   3 -15 27.2706 56.8774  12
   0  -3 -15 1.82748 48.4936  25
   0   3 -15 45.6040 51.6718  26
   0   3  15-51.7042 66.5884   8
   0   3  15 120.354 61.3612  10
   0   3 -15 80.4956 57.0297  20
   0   3  15 21.1613 45.6918  15
   0   3  15-67.6021 63.7985  18
   0  -3  15 24.1722 55.5272   6
   0   3  15 30.1648 56.2729   6
   0  -3  16 606.373 151.704   4
   0   3 -16 651.276 144.059   2
   0   3 -16 733.350 112.502  12
   0   3 -16 683.996 102.577  13
   0   3  16 854.389 164.498   8
   0   3  16 887.196 111.704  10
   0   3 -16 579.128 88.2359  26
   0  -3 -16 882.876 112.549  25
   0   3  16 882.970 99.5718  15
   0   3  16 804.155 123.728  18
   0   3  16 831.972 115.674   6
   0  -3  16 725.949 117.370   6
   0   3 -17 1154.19 124.910  13
   0   3 -17 1378.63 132.090  26
   0  -3 -17 1148.94 136.442  25
   0   3  17 1316.56 128.299  10
   0   3  17 1013.70 199.390   8
   0   3  17 1087.10 107.431  15
   0   3  17 1077.63 139.695  18
   0   3  17 888.278 120.963   6
   0  -3  17 1221.96 138.214   6
   0  -3 -18 33612.1 936.128  25
   0   3 -18 35727.7 913.551  26
   0   3  18 34857.9 1353.34   7
   0   3  18 33595.8 879.723  10
   0  -3 -18 32355.0 914.142  20
   0   3  18 36450.9 1018.23  18
   0   3 -18 35026.0 910.686  13
   0   3  18 33885.5 942.902   6
   0  -3  18 35041.1 960.952   6
   0  -3 -19 16896.9 555.674  20
   0   3  19 17731.1 622.132  18
   0  -3 -19 16696.3 569.626  25
   0   3 -19 17724.7 548.453  26
   0   3 -19 17826.0 545.394  13
   0  -3  19 17532.8 583.181   6
   0   3  19 16896.8 568.895   6
   0   3 -20 8256.44 319.264  13
   0  -3 -20 7997.33 333.755  20
   0   3  20 8291.13 383.256  18
   0   3 -20 8707.30 334.173  26
   0  -3 -20 7946.25 351.050  25
   0   3 -20 8131.83 317.449  16
   0  -3  20 7998.07 349.231   6
   0   3  20 8225.61 345.546   6
   0   3 -21 4678.66 217.235  13
   0  -3 -21 5259.58 242.566  20
   0   3  21 5676.38 291.511  18
   0   3 -21 4774.73 230.672  26
   0  -3 -21 4698.28 250.881  25
   0   3 -21 5169.06 228.040  16
   0  -3  21 5073.54 249.425   6
   0   3 -22 46.7867 35.7194  13
   0   3 -22-58.2752 46.6065  26
   0  -3 -22 30.2559 38.7202  20
   0  -3  22-49.2360 36.0936   6
   0   3  22-15.3508 52.7779  18
   0   3 -22-3.48876 28.7168  16
   0   3  23 2572.88 163.887  18
   0  -3 -23 2500.27 132.466  20
   0   3  24-3.17927 30.9660  18
   0  -3 -24 22.4850 19.9840  20
   0   4   0 4125.42 200.649  33
   0   4   0 4209.08 211.441  24
   0   4   0 4190.51 222.710   8
   0   4   0 4151.33 198.800  22
   0   4   0 3934.56 201.691  16
   0   4   0 4505.45 215.033  11
   0   4  -1 5901.93 250.230  33
   0   4   1 5520.69 250.366  24
   0   4  -1 5715.62 255.577  24
   0   4   1 5588.92 288.011   8
   0   4  -1 5939.48 241.290  22
   0   4   1 6403.89 256.442  22
   0   4   1 6060.04 254.170  16
   0   4  -1 6346.66 262.847  16
   0   4   1 6234.02 249.480  15
   0   4  -1 6511.88 265.843  11
   0   4   1 5817.73 254.570  11
   0   4  -2 6809.33 276.371  33
   0   4   2 6993.39 280.010  35
   0   4   2 6805.37 278.622  24
   0   4  -2 6683.17 282.330  24
   0   4   2 6605.24 333.057   8
   0   4   2 7457.57 285.764  22
   0   4   2 7043.62 277.794  15
   0   4  -2 7245.66 289.914  16
   0   4  -2 7502.22 291.808  11
   0   4   2 7016.12 281.431  11
   0   4  -3 902.671 93.2249  33
   0   4   3 977.323 96.6450  35
   0   4  -3 889.657 94.6007  24
   0   4   3 851.695 91.7735  24
   0   4   3 806.672 91.4313  11
   0   4  -3 855.253 92.7241  11
   0   4   3 1132.19 143.323   8
   0   4   3 856.797 90.6847  22
   0   4   3 965.754 97.7865  15
   0   4  -3 861.018 97.2547  16
   0   4  -3 955.205 95.2213  13
   0   4  -4 11819.5 395.109  30
   0   4   4 11881.3 403.279  35
   0   4  -4 11982.0 385.445  31
   0   4  -4 11958.7 397.832  33
   0   4  -4 12285.5 413.376  24
   0   4   4 11717.7 388.345  24
   0   4   4 11853.2 515.378   8
   0   4   4 12606.4 407.826  22
   0   4  -4 12261.8 411.043  16
   0   4   4 12338.8 407.197  15
   0   4   4 11919.4 399.721  11
   0   4  -4 12453.9 408.877  11
   0   4  -4 12325.6 400.946  13
   0   4   5 6843.07 281.401  35
   0   4  -5 6563.80 271.544  33
   0   4  -5 5967.68 262.846  30
   0   4   5 6184.94 254.354  24
   0   4  -5 6318.38 276.289  24
   0   4  -5 6194.68 269.081  11
   0   4   5 6295.28 370.902   8
   0   4   5 5922.87 327.015   7
   0   4   5 6180.44 268.419  22
   0   4  -5 6152.46 273.526  16
   0   4   5 6636.83 277.412  15
   0   4  -5 6489.78 273.682  13
   0   4   5 6140.47 266.779  11
   0   4   6 8452.93 328.459  35
   0   4  -6 7916.00 316.149  30
   0   4  -6 7521.25 304.252  33
   0   4   6 8182.36 293.956  24
   0   4  -6 8284.92 326.055  24
   0   4   6 8581.34 336.936  10
   0   4   6 7335.29 424.023   8
   0   4   6 8734.70 419.506   7
   0   4  -6 7622.01 308.575  11
   0   4   6 8129.38 318.558  22
   0   4  -6 7837.48 319.929  16
   0   4   6 7793.59 317.507  15
   0   4  -6 8404.62 324.714  13
   0   4   6 7626.27 307.184  11
   0   4  -7 369.273 70.3429  33
   0   4  -7 338.298 70.6315  30
   0   4   7 285.268 61.5808  35
   0   4   7 164.403 46.1842  24
   0   4  -7 201.952 65.3089  24
   0   4   7 253.566 67.1790  10
   0   4   7 218.569 77.2648   7
   0   4  -7 298.232 61.4743  11
   0   4   7 237.978 56.2139  11
   0   4   7 264.508 96.5962   8
   0   4  -7 280.655 65.5399  19
   0   4   7 263.020 57.6853  22
   0   4  -7 303.095 70.0433  16
   0   4   7 296.076 66.3632  15
   0   4  -7 277.167 69.2941  13
   0   4   8 4593.39 242.671  35
   0   4  -8 4684.05 233.286  33
   0   4  -8 4744.37 245.202  30
   0   4  -8 5036.20 246.013  24
   0   4   8 4932.37 367.607   8
   0   4   8 5499.05 269.076  10
   0   4  -8 4733.09 234.315  11
   0   4   8 4871.74 342.003   7
   0   4  -8 4714.37 238.800  19
   0   4   8 4834.70 240.386  22
   0   4   8 4769.19 245.306  15
   0   4  -8 4975.73 249.068  16
   0   4  -8 5067.99 251.529  13
   0   4  -8 4718.84 244.379  12
   0   4   8 4589.95 230.356  11
   0   4  -9 51078.7 1211.52  30
   0   4  -9 49692.7 1176.69  33
   0   4   9 48337.0 1192.32  35
   0   4  -9 52281.6 1190.45  24
   0   4   9 49317.8 1491.17   8
   0   4  -9 52420.7 1183.59  11
   0   4   9 50493.8 1225.21  10
   0   4   9 49431.8 1442.41   7
   0   4   9 47892.6 1187.23  18
   0   4  -9 47794.6 1188.93  19
   0   4   9 46261.8 1168.55  22
   0   4   9 48585.6 1195.18  15
   0   4  -9 49837.0 1196.49  16
   0   4  -9 49668.1 1210.01  12
   0   4  -9 50534.0 1205.58  13
   0   4   9 47897.9 1163.65  11
   0   4  10 12143.1 447.095  35
   0   4 -10 12939.3 461.960  30
   0   4 -10 13449.5 444.840  33
   0   4 -10 14051.7 448.468  24
   0   4  10 12693.2 470.805  10
   0   4 -10 13414.7 440.119  11
   0   4  10 12309.9 649.361   8
   0   4  10 14067.7 658.847   7
   0   4  10 13225.0 467.747  18
   0   4  10 13139.8 446.145  22
   0   4 -10 13503.1 463.208  16
   0   4  10 13401.8 464.911  15
   0   4  10 12421.0 426.899  11
   0   4 -10 12821.0 461.899  13
   0   4 -10 13185.9 477.131  12
   0   4 -11 603.843 80.2661  33
   0   4 -11 777.658 93.3623  24
   0   4 -11 910.047 102.995  11
   0   4  11 698.024 99.5200  10
   0   4  11 876.418 178.749   8
   0   4  11 815.515 155.617   7
   0   4  11 576.014 85.1701  11
   0   4  11 663.939 90.5710  22
   0   4 -11 732.236 100.099  16
   0   4  11 676.314 93.4706  15
   0   4  11 645.004 96.7108  18
   0   4 -11 622.034 93.8860  13
   0   4 -12 1201.89 118.984  33
   0   4 -12 1064.19 100.519  24
   0   4  12 1030.35 112.541  22
   0   4  12 1059.65 200.915   8
   0   4  12 980.627 103.896  11
   0   4  12 899.434 120.577  10
   0   4  12 1312.72 217.461   7
   0   4 -12 1081.79 124.999  16
   0   4  12 1231.87 139.849  18
   0   4  12 1055.01 122.925  15
   0   4 -12 1084.70 125.825  13
   0   4 -13 611.797 88.0270  33
   0   4  13 319.248 86.0151  10
   0   4  13 673.819 169.646   8
   0   4  13 574.007 135.059   7
   0   4  13 607.496 84.5504  22
   0   4 -13 481.043 90.7896  16
   0   4  13 616.063 94.5450  15
   0   4  13 600.235 100.747  18
   0   4 -13 321.080 92.8284  13
   0   4 -14 3305.65 190.270  33
   0   4  14 3317.70 188.347  22
   0   4  14 3271.77 346.169   7
   0   4  14 3057.50 213.939  10
   0   4  14 3149.30 340.646   8
   0   4  14 3464.88 235.574  18
   0   4 -14 3174.45 209.726  16
   0   4  14 2795.12 192.758  15
   0   4 -14 3273.79 218.622  13
   0   4 -15 5507.02 246.359  33
   0   4  15 5530.06 239.085  22
   0  -4 -15 4788.30 272.236  25
   0   4  15 5079.30 278.835  10
   0   4  15 6119.77 476.261   8
   0   4  15 5275.31 441.680   7
   0   4  15 5532.60 304.266  18
   0   4  15 5317.88 267.227  15
   0   4 -15 5703.22 281.582  16
   0   4 -15 5202.02 281.902  13
   0  -4 -16 3617.11 227.793  25
   0   4  16 2954.08 332.177   8
   0   4  16 3434.30 219.870  10
   0   4  16 3865.20 251.580  18
   0   4  16 3521.89 203.228  15
   0   4 -16 3499.05 213.280  16
   0   4 -16 3730.54 227.757  13
   0  -4 -17 306.494 71.5620  25
   0   4  17 94.5348 44.3539  10
   0   4 -17 160.386 53.9071  16
   0   4  17 184.172 66.1207  18
   0   4  17 189.085 48.3261  15
   0   4 -17 119.544 51.6218  13
   0  -4 -18 11018.8 414.249  25
   0   4  18 10990.2 393.454  10
   0   4 -18 11432.1 398.230  16
   0   4 -18 10968.5 406.583  13
   0   4  18 11657.0 450.384  18
   0  -4 -18 11369.0 420.527  20
   0  -4 -19 5855.43 275.091  25
   0   4 -19 6025.22 255.395  16
   0   4 -19 5943.43 267.062  13
   0   4  19 6403.70 304.829  18
   0  -4 -19 6069.69 273.409  20
   0  -4 -20 3419.29 197.024  25
   0   4 -20 4008.67 185.605  16
   0   4 -20 4001.38 195.313  13
   0  -4 -20 3959.98 203.469  20
   0   4  20 3945.66 222.230  18
   0  -4 -21 4736.34 206.541  20
   0   4  21 4472.24 221.064  18
   0   4 -21 4708.90 193.533  13
   0  -4 -21 4498.87 212.282  25
   0   4  22 1739.07 120.547  18
   0  -4 -22 1664.39 103.308  20
   0   4 -22 1873.03 96.5354  13
   0  -4 -23 6806.61 203.030  20
   0   5   0-10.8444 35.7888  35
   0   5   0 41.8994 55.1835  24
   0   5   0 13.2494 35.6015  10
   0   5   0 4.61084 46.5733  11
   0   5   0-25.8407 38.1122  22
   0   5   0-4.33145 42.7558  15
   0   5   0-43.1320 47.0674  16
   0   5   0-10.0129 37.5151  13
   0   5   1 8705.23 335.310  35
   0   5  -1 8050.23 310.410  31
   0   5  -1 8308.17 320.835  35
   0   5  -1 7731.41 338.439  24
   0   5   1 8057.72 337.190  24
   0   5  -1 8200.05 319.367  22
   0   5   1 8052.90 323.250  10
   0   5   1 8289.40 329.247  22
   0   5   1 8375.74 323.028  15
   0   5  -1 7998.29 337.484  16
   0   5  -1 8732.17 351.973  11
   0   5  -1 8063.03 319.984  13
   0   5   1 8488.84 350.502  11
   0   5   1 8027.73 309.990  13
   0   5  -2 1588.00 124.566  35
   0   5  -2 1486.14 122.505  31
   0   5   2 1633.37 133.554  35
   0   5  -2 1605.75 131.357  30
   0   5   2 1544.99 137.664  24
   0   5  -2 1537.48 123.721  22
   0   5  -2 1481.12 141.639  24
   0   5   2 1639.33 139.614  10
   0   5   2 1603.69 139.460  22
   0   5   2 1637.72 134.393  15
   0   5  -2 1631.76 142.763  16
   0   5  -2 1682.79 145.381  11
   0   5  -2 1634.39 134.838  13
   0   5   2 1475.51 139.813  11
   0   5  -3 2240.68 153.515  31
   0   5   3 2432.16 170.859  35
   0   5  -3 2401.28 169.192  33
   0   5  -3 2397.77 161.837  30
   0   5   3 2463.47 173.535  24
   0   5  -3 2306.44 148.457  22
   0   5  -3 2249.49 173.297  24
   0   5   3 2432.96 173.138  10
   0   5   3 2386.92 172.599  22
   0   5   3 2405.86 167.667  15
   0   5  -3 2467.14 180.135  16
   0   5  -3 2577.72 183.224  11
   0   5   3 2178.24 166.820  11
   0   5  -3 2466.42 169.553  13
   0   5   4 2316.67 168.877  35
   0   5  -4 2292.54 156.310  31
   0   5  -4 2441.32 171.111  33
   0   5  -4 2555.32 170.329  30
   0   5   4 2286.21 165.333  24
   0   5  -4 2502.97 182.193  24
   0   5   4 2685.42 185.657  10
   0   5   4 2540.77 180.836  22
   0   5  -4 2347.56 175.743  16
   0   5   4 2384.84 173.631  15
   0   5   4 2330.48 175.045  11
   0   5  -4 2748.01 186.052  11
   0   5  -4 2479.00 173.772  13
   0   5   5 5009.38 259.635  35
   0   5  -5 4898.37 248.998  33
   0   5  -5 4992.67 249.975  30
   0   5  -5 4857.66 236.122  31
   0   5   5 4921.13 241.005  24
   0   5  -5 5169.58 269.842  24
   0   5   5 4807.72 344.606   8
   0   5   5 5177.32 270.131  10
   0   5   5 5062.74 256.214  22
   0   5   5 4831.83 256.651  15
   0   5  -5 4788.45 258.849  16
   0   5  -5 5283.85 265.584  11
   0   5  -5 4757.42 255.443  13
   0   5   5 4871.53 257.661  11
   0   5  -6 2050.98 156.125  33
   0   5  -6 1929.46 151.894  30
   0   5   6 1986.39 159.389  35
   0   5  -6 2065.14 147.700  31
   0   5  -6 2139.88 170.573  24
   0   5   6 1884.44 139.022  24
   0   5   6 2023.63 230.183   8
   0   5   6 2187.43 175.054  10
   0   5   6 1787.06 153.922  22
   0   5  -6 2129.13 172.418  16
   0   5   6 2046.45 163.467  15
   0   5   6 1913.09 158.661  11
   0   5  -6 1897.88 157.108  13
   0   5  -6 2222.30 168.479  11
   0   5   7 128.864 61.2247  35
   0   5  -7 73.9255 40.7591  30
   0   5  -7 69.0276 49.8352  31
   0   5  -7 91.1292 48.0625  33
   0   5  -7 62.1625 44.9873  24
   0   5   7 4.19350 60.9773   8
   0   5  -7 69.6993 45.9574  11
   0   5   7 44.7263 44.5210  11
   0   5   7 97.4635 55.0582  10
   0   5   7 72.6747 54.5159  22
   0   5   7 72.5868 58.8304  15
   0   5  -7 69.6224 47.8676  16
   0   5  -7 80.2323 60.1089  13
   0   5  -8 16090.1 510.120  31
   0   5   8 16089.9 548.463  35
   0   5  -8 16592.5 529.659  33
   0   5  -8 15997.6 539.048  30
   0   5  -8 17391.7 549.579  24
   0   5   8 16848.9 570.854  10
   0   5   8 16383.2 743.317   8
   0   5   8 16767.7 544.210  22
   0   5  -8 17600.3 566.544  16
   0   5   8 17411.1 562.062  15
   0   5  -8 17176.2 562.616  13
   0   5   8 15432.0 525.912  11
   0   5  -8 16812.1 535.576  11
   0   5  -9 13647.0 462.349  33
   0   5  -9 13717.6 452.851  31
   0   5   9 13441.4 485.109  35
   0   5  -9 14508.7 482.440  24
   0   5   9 13038.1 672.221   8
   0   5   9 13891.6 507.534  10
   0   5   9 13135.8 470.432  22
   0   5   9 12899.9 482.876  15
   0   5  -9 13384.4 487.300  16
   0   5  -9 13589.7 491.968  13
   0   5   9 13469.5 468.118  11
   0   5  -9 14355.4 475.081  11
   0   5 -10 35436.2 905.083  31
   0   5 -10 35602.4 916.184  33
   0   5  10 34476.2 1234.91   8
   0   5  10 35611.4 977.656  10
   0   5 -10 36908.9 929.715  24
   0   5  10 36980.5 944.202  22
   0   5 -10 36569.8 962.906  16
   0   5  10 34980.8 952.923  15
   0   5 -10 35488.4 969.031  13
   0   5 -10 36689.5 920.426  11
   0   5  10 34305.2 919.630  11
   0   5 -11 6454.82 286.055  31
   0   5 -11 6904.51 295.453  33
   0   5  11 7263.47 498.850   8
   0   5  11 6864.49 337.371  10
   0   5 -11 7486.79 305.262  24
   0   5  11 6673.33 304.447  22
   0   5  11 6649.05 319.603  15
   0   5 -11 6779.40 322.225  16
   0   5  11 6303.74 292.170  11
   0   5 -11 7044.07 334.291  13
   0   5 -11 7393.81 299.705  11
   0   5 -12 8197.12 324.634  33
   0   5 -12 7940.50 322.519  31
   0   5  12 8091.80 335.195  22
   0   5 -12 8314.55 319.747  24
   0   5  12 7901.24 368.571  10
   0   5  12 8469.60 545.473   8
   0   5  12 8915.55 341.244  17
   0   5 -12 8781.58 367.373  16
   0   5  12 8440.00 361.214  15
   0   5 -12 9025.96 327.834  11
   0   5 -12 8876.99 379.126  13
   0   5 -13 4332.88 212.637  33
   0   5 -13 4131.36 214.017  31
   0   5 -13 4343.52 204.154  24
   0   5  13 4435.73 226.484  22
   0   5  13 4557.44 261.943  10
   0   5  13 3854.73 222.256  18
   0   5  13 4326.06 241.132  15
   0   5 -13 4384.99 243.104  16
   0   5  13 4629.28 219.059  17
   0   5 -13 4210.18 250.385  13
   0   5 -14 104.936 49.3972  31
   0   5 -14-11.7673 30.7727  33
   0  -5 -14 77.8370 56.9565  25
   0   5  14-71.8844 64.5265  10
   0   5  14-48.2363 40.9584  22
   0   5  14 19.1487 37.0595  18
   0   5 -14 43.8891 56.7204  16
   0   5  14 96.9448 60.2377  15
   0   5 -14 75.4164 66.5906  13
   0   5 -15 279.161 56.9121  31
   0  -5 -15 243.942 63.3654  25
   0   5  15 240.624 76.4908  10
   0   5  15 302.843 62.7067  18
   0   5  15 274.656 65.0274  15
   0   5 -15 280.754 70.7005  13
   0   5 -16 1672.96 115.280  31
   0  -5 -16 1788.94 141.813  25
   0   5  16 1682.76 142.421  10
   0   5  16 1592.74 129.811  18
   0   5 -16 1781.21 135.479  16
   0   5 -16 1744.37 142.862  13
   0  -5 -17 8.70928 39.9610  25
   0   5  17 52.0901 48.0859  10
   0   5  17 128.640 48.6193  18
   0   5 -17 91.5051 44.4801  16
   0   5 -17 50.9367 47.6934  13
   0  -5 -18 994.627 100.706  20
   0  -5 -18 1094.36 102.624  25
   0   5 -18 1193.41 96.8655  16
   0   5 -18 1095.44 102.218  13
   0   5 -19 141.410 39.9755  13
   0  -5 -19 82.5103 36.4059  25
   0  -5 -19 162.414 44.1639  20
   0   5 -20 463.812 53.0863  13
   0  -5 -20 432.680 56.6536  25
   0  -5 -20 525.634 58.6886  20
   0  -5 -21 480.923 46.4633  20
   0   6   0 40783.5 1023.18  22
   0   6   0 41273.0 1065.51  24
   0   6   0 42960.8 1026.09  35
   0   6   0 42485.2 1081.34  11
   0   6  -1 19228.5 597.805  24
   0   6   1 16715.6 545.699  22
   0   6   1 18840.6 586.605  24
   0   6   1 18689.6 558.397  35
   0   6  -1 18725.2 540.099  35
   0   6  -1 18918.1 597.565  11
   0   6   1 18775.5 599.307  11
   0   6  -1 17311.6 541.935  13
   0   6   1 18571.0 544.024  10
   0   6  -2 12360.9 467.254  24
   0   6   2 13764.3 468.383  24
   0   6   2 12725.9 448.026  22
   0   6   2 13235.9 444.560  10
   0   6   2 13559.0 455.781  35
   0   6  -2 13974.6 483.602  11
   0   6  -2 12931.8 441.463  13
   0   6   2 12982.5 475.235  11
   0   6   3 574.491 86.7558  24
   0   6  -3 603.411 100.544  24
   0   6   3 588.966 86.4863  10
   0   6  -3 684.658 103.737  11
   0   6   3 521.236 86.7754  11
   0   6   3 529.958 87.8791  22
   0   6   3 487.009 81.0118  35
   0   6  -3 613.792 89.3139  13
   0   6   4 3890.45 222.869  35
   0   6   4 4042.01 226.729  10
   0   6   4 4024.03 228.197  22
   0   6  -4 4030.19 239.069  24
   0   6  -4 3815.87 228.310  16
   0   6  -4 3486.20 209.430  13
   0   6   4 4014.58 239.631  11
   0   6  -4 3974.65 232.428  11
   0   6   5 12673.4 449.912  35
   0   6   5 12611.2 454.923  10
   0   6  -5 12857.8 462.457  24
   0   6   5 12217.7 443.802  22
   0   6   5 12847.9 444.965  15
   0   6  -5 12188.1 455.348  16
   0   6   5 12386.6 459.759  11
   0   6  -5 13232.0 460.325  11
   0   6  -5 12910.7 450.726  13
   0   6  -6 1642.93 124.805  31
   0   6   6 1553.66 142.123  11
   0   6   6 1655.34 149.166  10
   0   6  -6 1769.85 150.045  24
   0   6   6 1736.03 150.470  22
   0   6   6 1751.05 149.795  15
   0   6  -6 1875.40 159.334  16
   0   6  -6 1722.11 147.095  11
   0   6  -6 1732.65 148.023  13
   0   6  -7 23899.1 647.847  31
   0   6   7 23975.5 698.860  22
   0   6  -7 24547.1 706.820  24
   0   6   7 24702.7 721.829  10
   0   6  -7 24705.5 714.671  16
   0   6   7 25038.3 706.276  15
   0   6  -7 24937.1 716.281  13
   0   6  -7 25413.4 699.974  11
   0   6   7 24164.4 711.132  11
   0   6  -8 452.595 66.0635  31
   0   6  -8 512.225 84.6327  24
   0   6   8 465.440 84.8359  11
   0   6   8 580.387 99.5394  10
   0   6  -8 571.056 82.8627  11
   0   6   8 474.498 80.1827  22
   0   6  -8 643.706 100.493  16
   0   6   8 705.427 101.558  15
   0   6  -8 499.721 90.9170  13
   0   6  -9 3813.34 188.722  31
   0   6   9 4090.04 222.795  22
   0   6  -9 4232.83 222.621  24
   0   6   9 4037.66 238.662  10
   0   6   9 4123.31 227.526  15
   0   6  -9 4115.51 232.655  16
   0   6  -9 4153.72 210.343  11
   0   6  -9 4075.60 233.920  13
   0   6   9 3884.17 222.993  11
   0   6 -10 273.989 48.6161  31
   0   6 -10 411.615 70.4171  24
   0   6  10 303.586 77.7426  10
   0   6 -10 272.942 55.5840  11
   0   6  10 210.588 55.1557  11
   0   6  10 312.140 72.9729  22
   0   6 -10 314.540 66.1018  16
   0   6  10 309.100 66.2373  17
   0   6  10 309.121 67.5520  15
   0   6 -10 222.444 66.7195  13
   0   6 -11 280.703 54.1413  24
   0   6  11 437.697 69.4902  17
   0   6 -11 310.280 65.6651  16
   0   6 -11 301.654 75.9600  13
   0   6 -11 338.835 57.8433  11
   0   6  11 292.067 73.0984  10
   0   6  12 5957.30 248.576  17
   0   6 -12 5983.24 262.809  16
   0   6 -12 6397.80 285.392  13
   0   6  12 6014.76 284.660  10
   0  -6 -13 11655.4 396.124  25
   0   6  13 12421.1 372.625  17
   0   6 -13 12569.3 401.395  16
   0   6 -13 13407.5 433.849  13
   0   6  13 13028.0 434.025  10
   0  -6 -14 2969.72 165.257  25
   0   6 -14 3145.94 162.550  16
   0   6 -14 3483.13 190.813  13
   0   6  14 3197.96 184.860  10
   0  -6 -15 441.950 62.7457  25
   0   6 -15 544.671 65.5440  16
   0   6 -15 590.111 75.3085  13
   0   6  15 561.248 78.0596  10
   0  -6 -16 12220.0 361.314  25
   0   6 -16 12946.5 348.180  16
   0   6 -16 13319.4 388.634  13
   0   6  17 6358.20 218.303  21
   0  -6 -17 5966.93 215.027  20
   0   6 -17 6031.67 215.866  13
   0  -6 -17 5611.68 199.516  25
   0   6 -18 1921.67 97.8057  13
   0  -6 -18 2062.41 100.533  20
   0   7   0-25.6935 51.6396  11
   0   7  -1 8267.12 329.172  11
   0   7   1 8415.13 333.779  11
   0   7  -2 14591.6 471.031  11
   0   7   2 14907.7 479.296  11
   0   7   3 540.946 81.6549  11
   0   7  -3 558.281 82.4690  11
   0   7   3 470.791 65.1418  21
   0   7  -4 5.02180 33.8911  17
   0   7  -4 8.94883 35.8617  11
   0   7   4 45.4028 50.4941  11
   0   7   4-69.1225 43.8099  21
   0   7   5 9930.65 332.280  10
   0   7   5 10601.4 384.054  17
   0   7  -5 10720.9 340.124  17
   0   7   5 9891.74 365.104  11
   0   7  -5 10784.0 359.792  11
   0   7   5 10704.5 357.197  21
   0   7   6 5754.91 235.674  10
   0   7   6 6238.27 270.018  17
   0   7  -6 6089.79 245.074  11
   0   7   6 5883.94 259.511  11
   0   7   6 6543.57 260.990  21
   0   7   7 14564.6 427.308  10
   0   7  -7 14920.4 422.532  11
   0   7   7 13623.6 435.842  11
   0   7  -7 13237.2 414.431  13
   0   7   7 15770.9 461.665  17
   0   7   8 3239.35 168.313  10
   0   7   8 3513.03 181.164  17
   0   7  -8 3464.99 157.880  11
   0   7  -8 3148.66 164.842  13
   0   7   8 3342.98 175.223  11
   0   7   9 60.3716 34.0414  17
   0   7  -9 60.3668 34.6739  13
   0  -7 -10 2409.75 129.618  25
   0   7  10 2210.33 127.682  17
   0   7 -10 2490.46 137.027  13
   0   7  10 2705.05 150.706  21
   0  -7 -11 1518.43 95.0246  25
   0   7  11 1402.79 90.9689  17
   0   7 -11 1416.92 97.8893  13
   0   7  11 1525.31 109.117  21
   0   7  12 1296.80 92.0138  21
   0   7 -12 1073.45 80.4729  13
   0  -7 -12 1183.01 75.8849  25
   0   7 -13 33.9963 24.5559  13
   0   7  13 81.9845 29.0096  21
   0   8   0 43.3578 27.0177  11
   0   8   0 57.1397 23.0791  17
   0   8   1 4271.93 165.229  11
   0   8  -1 4219.88 160.842  11
   0   8   1 4441.77 162.403  17
   0   8  -1 4184.08 150.306  17
   0   8   2 175.396 34.5292  11
   0   8  -2 182.643 32.4306  11
   0   8   2 191.951 36.2564  17
   0   8  -2 151.987 26.3937  17
   0   8  -3 3529.83 134.917  11
   0   8   3 3763.73 146.255  17
   0   8   4 45.1956 22.4216  17
   0   8  -4-3.34270 15.3545  11
   0   8   5 57.7865 22.9668  17
   1   0 -26-25.2306 26.4310  26
  -1   0  26 26.6973 41.2182   6
  -1   0  25 4300.78 198.820  18
  -1   0  25 4294.04 236.324   6
   1   0 -25 4563.24 197.174  26
   1   0 -24-30.9584 37.8869  26
  -1   0  24 106.935 70.7686   6
  -1   0  24 49.8275 38.7981  18
   1   0 -23 102.216 43.8965  26
  -1   0  23 179.690 61.3092  18
  -1   0  23 137.940 89.2109   6
  -1   0  22-91.3165 63.2893  18
  -1   0  22 5.23926 78.2776   6
   1   0 -22 7.30507 32.1640  20
  -1   0  21 26163.8 846.393   6
  -1   0  21 25392.4 1187.79   4
   1   0 -21 24315.6 1120.58   2
  -1   0  21 24053.0 775.284  18
   1   0 -21 25445.0 683.154  20
  -1   0  20 129.313 91.4098   6
  -1   0  20 13.2817 60.9166  18
  -1   0  20 53.1107 107.866   4
   1   0 -20-14.8366 99.7194   2
   1   0 -20-37.8058 35.8780  20
  -1   0  19 36662.6 1456.70   4
  -1   0  19 34791.6 1054.38   6
   1   0 -19 32846.1 1365.66   2
  -1   0  19 36457.9 1023.78  18
   1   0 -19 34604.0 893.079  20
   1   0 -18 79.2286 48.0727  20
  -1   0  18-19.2961 71.9118  18
  -1   0  18-85.6772 123.082   4
   1   0 -18 79.2811 167.058   2
  -1   0  17 6086.14 371.810   8
  -1   0  17 6123.57 329.138  18
   1   0 -17 5900.58 263.338  20
  -1   0  17 5730.82 502.673   4
   1   0 -17 5586.06 488.611   2
   1   0 -16-44.2416 36.7217  12
   1   0 -16-40.6121 50.0848  25
  -1   0  16-43.9074 62.0857   8
   1   0 -16 17.5309 39.6949  20
  -1   0  16 32.5656 49.5634  18
   1   0 -16-15.7839 91.7546   2
  -1   0  16 128.960 139.509   4
  -1   0  15 1384.35 232.798   4
   1   0 -15 1180.19 213.562   2
   1   0 -15 1398.74 119.678  12
   1   0 -15 1291.02 123.373  25
  -1   0  15 1454.60 173.034   8
   1   0 -15 1272.22 110.806  20
  -1   0  15 1310.88 144.964  18
   1   0 -15 1389.35 154.300   5
   1   0 -14 28.8659 59.5440   5
   1   0 -14-15.4754 39.8145  25
  -1   0  14 5.04671 44.3307   8
   1   0 -14-31.6324 42.1154  20
  -1   0  14-21.8819 43.4735  18
  -1   0  14-89.2871 111.131   4
   1   0 -14-61.4050 115.087   2
  -1   0  13 45590.2 1422.15   4
   1   0 -13 45039.5 1140.40   5
  -1   0  13 46922.5 1236.47   8
   1   0 -13 48297.9 1091.67  25
  -1   0  13 44682.6 1133.53  18
   1   0 -13 43825.5 1421.57   2
  -1   0  12 29.1914 44.2366   8
   1   0 -12-46.6959 98.8634   2
  -1   0  12-100.277 97.8567   4
   1   0 -12 36.8295 46.1448   5
  -1   0  11 58921.8 1410.62   8
   1   0 -11 58708.9 1597.01   2
  -1   0  11 56413.7 1559.41   4
   1   0 -11 57459.3 1324.24   5
  -1   0  10 30.6108 41.4285   8
  -1   0  10 32.3142 73.7818   4
   1   0 -10 3.36137 43.6497   5
  -1   0   9 43135.6 1041.91   8
  -1   0   9 41072.7 1150.92   4
   1   0  -9 42385.4 979.316   5
  -1   0   8-38.3899 40.0686   8
  -1   0   8 8.52701 57.9273   4
   1   0  -8 64.3030 45.8056   5
  -1   0   7 814.480 86.7339   8
  -1   0   7 364.269 79.2432   4
  -1   0   6 42.7504 42.2602   8
  -1   0   5 588282. 11381.5   8
   1   0  -4 33.9002 47.2716   2
   1   0  -3 380398. 7415.21   2
   1   0  -2 35.7923 29.5793   2
  -1   0   1 81.3535 23.4272   7
   1   0  -1 37.6491 19.8462   2
  -1   0   0 23.1457 16.3986   7
  -1   0  -1 328328. 6363.50   1
  -1   0  -2 41.5161 31.8721   1
   1   0   3 92977.5 1864.39   8
  -1   0  -3 90280.5 1896.42   1
   1   0   4 5.31586 38.2538   8
  -1   0  -4 16.7398 49.5119   1
   1   0   5 62945.4 1369.92   8
  -1   0  -5 64716.5 1429.60   1
   1   0   6 191.002 53.2128   8
  -1   0  -6 145.047 72.9314   1
   1   0   7 62920.2 1402.00   8
  -1   0  -7 62657.4 1474.52   1
   1   0   7 60469.8 1484.20   4
   1   0   8 93.3562 59.4457   8
   1   0   8 11.5692 58.5342   4
  -1   0  -8 34.0045 70.0911   1
  -1   0  -8-65.1897 37.9116   5
   1   0   9 13072.6 456.731   8
  -1   0  -9 12789.8 516.763   1
   1   0   9 12505.0 533.695   4
  -1   0  -9 12766.2 390.448   5
   1   0  10 23.1519 45.8007   8
   1   0  10 36.3885 28.5650   9
   1   0  10-55.0126 86.0731   4
  -1   0 -10 6.01007 43.9664   5
   1   0  11 90830.9 2165.51   8
   1   0  11 97830.0 2018.36   9
   1   0  11 96013.2 2372.64   4
  -1   0 -11 98389.7 2074.10   5
   1   0  12-28.3963 80.7905   4
  -1   0 -12 366.391 82.8092   5
  -1   0 -13 46270.6 1102.87  20
   1   0  13 48366.5 1173.21  18
  -1   0 -13 45220.5 1122.43  25
  -1   0 -13 49518.4 1180.96   5
   1   0  13 48344.8 1499.66   4
   1   0  13 48799.8 1203.50   6
  -1   0 -14 2.87994 45.5386  25
  -1   0 -14 41.6334 39.8697  20
   1   0  14 32.6186 48.2924   6
  -1   0 -14 29.3746 55.0470   5
   1   0  14 37.9178 57.4429  18
   1   0  15 8988.01 390.640  18
  -1   0 -15 8835.96 343.780  20
   1   0  15 9222.18 608.647   4
   1   0  15 8462.01 402.883   6
  -1   0 -15 8629.99 389.532   5
  -1   0 -16 69.1021 48.2045  20
   1   0  16-77.6749 121.825   4
   1   0  16 9.33692 47.6839  18
  -1   0 -16 144.290 96.9444   5
   1   0  16 81.3932 72.6270   6
  -1   0 -17 14298.0 487.682  20
   1   0  17 14809.1 550.701  18
  -1   0 -17 13512.5 797.572   2
   1   0  17 15204.8 596.242   6
  -1   0 -17 13891.2 561.197   5
   1   0  17 14561.2 840.987   4
  -1   0 -18 31.2129 34.2932  32
  -1   0 -18 2.45619 52.5935  20
   1   0  18-36.1804 110.851   4
  -1   0 -18 121.206 123.434   2
   1   0  18 4.47648 57.6386  18
  -1   0 -18-82.8268 88.4911   5
   1   0  18 1.01171 62.7837   6
  -1   0 -19 37953.6 973.530  20
   1   0  19 39713.6 1058.50  18
  -1   0 -19 36032.0 1447.01   2
  -1   0 -19 36394.8 904.989  32
   1   0  19 38454.4 1517.73   4
   1   0  19 37552.1 1116.63   6
  -1   0 -19 34862.0 1064.24   5
   1   0  20 28.6635 70.7806   6
   1   0  20 2.42470 53.7427  18
  -1   0 -20 40.7466 96.2953   2
   1   0  20-116.179 108.370   4
  -1   0 -20 87.5549 61.9778  20
  -1   0 -21 38.5415 42.5688  20
   1   0  21 70.0299 66.1196  18
   1   0  21 166.778 124.436   6
  -1   0 -22 36.7243 39.9410  20
   1   0  22 113.944 80.6316   6
   1   0  22-87.8718 45.9956  18
  -1   0 -22-21.7708 49.6562  26
  -1   0 -23 1155.83 102.907  20
   1   0  23 1282.83 124.497  18
   1   0  23 1188.72 141.896   6
  -1   0 -23 1306.39 120.215  26
  -1   0 -24 70.8829 43.7606  20
   1   0  24 44.9487 59.1158   6
  -1   0 -24-0.28989 36.6458  26
   1   0  24-38.1279 32.9630  18
  -1   0 -25 1499.66 106.824  26
   1   0  25 1440.46 125.010   6
  -1   0 -26 15.4027 23.0875  26
   1   0  26-47.1956 35.7140   6
  -1  -1  26 302.807 57.0043   6
  -1   1  26 220.162 50.1403   6
  -1   1  26 204.191 43.8390  18
   1  -1 -26 271.120 42.7448  26
   1   1 -26 184.426 32.1940  26
  -1   1  25 6266.46 261.667  18
  -1  -1  25 6236.58 283.565   6
  -1   1  25 6284.70 279.838   6
   1   1 -25 6778.76 237.430  26
   1  -1 -25 6454.66 240.400  26
  -1   1  24 5270.66 261.663  18
  -1  -1  24 4812.49 271.890   6
  -1   1  24 5642.09 285.408   6
   1   1 -24 5499.09 231.317  26
   1  -1 -23 727.833 79.9865  20
  -1  -1  23 555.347 114.232   6
  -1   1  23 375.233 89.5640   6
  -1   1  23 563.801 104.130  18
  -1  -1  23 589.095 82.4728  18
   1   1 -23 628.841 88.3112  26
   1  -1 -22 222.809 56.7461  20
  -1  -1  22 76.3434 70.6378   6
  -1   1  22 105.685 76.5474   6
  -1   1  22 122.327 69.4339  18
  -1  -1  22 88.1757 54.3685  18
   1   1 -22 60.8145 50.7732  26
   1  -1 -21 19146.3 572.039  20
  -1   1  21 19239.8 673.933  18
  -1  -1  21 19503.5 625.669  18
  -1  -1  21 19384.6 703.635   6
  -1   1  21 18297.2 974.756   4
  -1   1  21 20102.5 700.608   6
   1   1 -21 19208.4 957.128   2
   1  -1 -21 17451.1 934.710   2
   1   1 -21 18787.2 588.872  26
  -1   1  20 573.937 170.801   4
   1   1 -20 862.017 214.584   2
  -1  -1  20 410.564 152.914   4
   1  -1 -20 564.494 161.106   2
   1   1 -20 531.663 85.8187  26
   1   1 -20 660.866 82.6542  13
   1   1 -20 657.435 98.4372  12
   1  -1 -20 580.155 87.6185  20
   1   1 -20 563.688 81.8875  20
  -1   1  20 655.256 123.845  18
  -1  -1  20 563.246 98.0033  18
  -1   1  20 492.366 114.378   6
  -1  -1  20 612.063 117.052   6
  -1  -1  19 1704.90 293.538   4
  -1   1  19 2302.00 319.203   4
   1  -1 -19 1615.51 276.833   2
   1   1 -19 2001.58 308.515   2
   1   1 -19 1979.22 145.935  13
   1   1 -19 1865.11 157.168  12
   1  -1 -19 1947.25 174.834  25
  -1  -1  19 1916.66 175.949  18
   1   1 -19 2009.80 145.202  20
   1  -1 -19 1852.35 148.498  20
  -1   1  19 1705.36 181.557  18
  -1   1  19 2168.71 212.576   6
  -1  -1  19 1835.49 199.262   6
   1   1 -18 33406.7 897.056  12
   1   1 -18 33100.8 859.242  13
   1  -1 -18 33383.2 922.510  25
  -1   1  18 32757.2 1150.67   8
   1  -1 -18 32960.9 868.425  20
  -1  -1  18 34188.1 946.711  18
   1   1 -18 34017.4 856.643  20
  -1   1  18 32506.3 980.313  18
  -1  -1  18 33168.8 1373.18   4
  -1   1  18 34282.4 1363.49   4
   1  -1 -18 32440.3 1335.32   2
   1   1 -18 33250.0 1331.72   2
   1   1 -17 914.014 100.780  13
   1   1 -17 850.364 107.004  12
   1  -1 -17 922.530 117.533  25
  -1   1  17 925.071 176.376   8
   1   1 -17 1002.01 99.6930  20
   1  -1 -17 901.179 99.3961  20
  -1  -1  17 875.975 117.775  18
  -1   1  17 822.920 117.930  18
   1  -1 -17 943.900 218.403   2
  -1  -1  17 690.461 199.122   4
  -1   1  17 737.180 189.160   4
   1   1 -17 997.261 224.254   2
   1   1 -16 131.370 46.9025  12
   1   1 -16 11.6531 33.0215  13
   1  -1 -16 45.7331 47.0166  25
  -1   1  16 153.806 101.476   8
   1  -1 -16 49.9921 52.3636  20
   1   1 -16 11.3196 38.2377  20
  -1  -1  16 40.6521 54.0086  18
  -1   1  16 134.036 68.7516  18
  -1  -1  16 94.9859 87.7325   4
  -1   1  16 291.257 119.899   4
   1  -1 -16 62.1885 87.1520   2
   1   1 -16 116.285 101.919   2
   1   1 -15 11200.7 414.942  12
   1  -1 -15 11679.1 418.919  25
  -1   1  15 11213.5 569.508   8
   1  -1 -15 11285.2 395.750  20
   1   1 -15 11882.8 384.368  20
  -1   1  15 11922.3 469.283  18
  -1  -1  15 11714.2 446.033  18
   1  -1 -15 10908.4 653.600   2
   1   1 -15 12506.5 687.696   2
  -1  -1  15 11687.8 684.062   4
  -1   1  15 11877.6 675.083   4
   1   1 -15 11425.4 461.368   5
   1  -1 -15 11655.7 473.337   5
   1   1 -14 16960.7 526.276  12
   1  -1 -14 17433.0 528.112  25
  -1   1  14 17247.9 701.904   8
   1   1 -14 16778.7 484.595  20
  -1   1  14 16699.1 570.607  18
  -1  -1  14 17361.8 557.204  18
   1   1 -14 16819.1 786.971   2
   1  -1 -14 16769.1 802.390   2
   1  -1 -14 16887.1 574.381   5
   1   1 -14 16893.6 570.085   5
  -1   1  14 15801.4 776.088   4
  -1  -1  14 17921.3 826.268   4
   1   1 -13 5195.46 243.198  12
   1  -1 -13 5288.26 241.487  25
  -1   1  13 5221.79 347.100   8
  -1   1  13 4776.34 376.328   4
   1   1 -13 5499.56 273.712   5
  -1  -1  13 5464.25 403.733   4
   1  -1 -13 5142.24 269.696   5
   1   1 -13 5020.31 390.848   2
   1  -1 -13 4762.22 390.784   2
  -1   1  13 5056.97 266.138  18
  -1   1  12 32121.0 973.535   8
  -1  -1  12 32325.5 809.318   8
   1   1 -12 30877.5 1056.08   2
   1  -1 -12 29797.1 1054.01   2
  -1   1  12 30612.6 1042.67   4
   1   1 -12 29922.9 807.947   5
  -1  -1  12 31153.0 1061.50   4
   1  -1 -12 29405.5 816.051   5
  -1   1  11 2147.68 198.031   8
  -1  -1  11 1940.17 135.166   8
   1  -1 -11 2156.03 234.421   2
  -1  -1  11 1908.63 219.106   4
  -1   1  11 2003.12 220.534   4
   1   1 -11 1987.33 223.560   2
   1   1 -11 2160.64 150.938   5
   1  -1 -11 2107.31 151.669   5
  -1   1  10 1173.07 144.155   8
  -1  -1  10 1124.51 95.5926   8
   1   1 -10 1052.42 165.082   2
  -1   1  10 1100.32 151.699   4
  -1  -1  10 957.466 146.973   4
   1  -1 -10 1058.65 159.023   2
   1   1 -10 1213.93 105.969   5
   1  -1 -10 1195.49 108.300   5
  -1   1   9 2143.66 181.619   8
  -1  -1   9 2179.66 126.331   8
  -1   1   9 2080.59 193.744   4
  -1  -1   9 2127.76 200.876   4
   1   1  -9 2329.47 212.576   2
   1  -1  -9 2031.79 202.578   2
   1  -1  -9 2149.05 137.351   5
   1   1  -9 2080.45 131.977   5
  -1   1   8 80766.5 1834.77   8
  -1  -1   8 81184.8 1692.73   8
  -1  -1   8 77672.5 1892.68   4
  -1   1   8 78700.6 1881.20   4
   1  -1  -8 80372.7 1912.55   2
   1   1  -8 81788.2 1902.04   2
   1  -1  -8 82656.2 1725.93   5
   1   1  -8 84928.6 1721.90   5
  -1  -1   7 2414.76 111.751   8
  -1   1   7 2559.51 171.576   8
   1   1  -7 2406.27 189.171   2
  -1   1   7 2252.96 179.571   4
  -1  -1   7 2243.79 188.771   4
   1  -1  -7 2579.23 195.718   2
  -1  -1   6 11196.7 282.521   8
   1   1  -6 10872.6 398.129   2
  -1  -1   6 10172.1 394.710   4
   1  -1  -6 9909.85 395.651   2
  -1   1   6 10260.0 386.809   4
  -1  -1   5 201.036 25.5874   8
   1  -1  -5 104.294 50.0859   2
  -1   1   5 79.3494 48.6615   4
  -1  -1   5 255.752 72.1346   4
   1   1  -5 211.954 62.6440   2
   1  -1  -4 18946.4 522.255   2
   1   1  -4 19008.1 518.861   2
  -1  -1   4 19047.3 521.903   4
  -1   1   4 19545.2 517.220   4
   1   1  -3 164617. 3356.30   2
   1  -1  -3 172386. 3365.14   2
  -1   1   2 366737. 7254.22   7
   1   1  -2 384086. 7206.01   2
   1  -1  -2 362173. 7201.98   2
  -1   1   1 9235.53 283.557   7
   1  -1  -1 8993.06 235.911   3
   1   1  -1 9427.45 241.559   3
  -1   1   0 98368.4 2003.60   7
   1   1   0 97971.8 1962.31   8
  -1  -1   0 99784.9 1952.48   1
   1   1   0 94564.2 1938.95   3
  -1   1   0 101238. 1947.98   1
   1  -1   0 97616.5 1939.82   3
   1   1   1 1070.11 75.3772   8
  -1   1  -1 1155.36 67.7279   1
  -1  -1  -1 1110.56 69.5598   1
   1   1   2 16257.0 415.199   8
  -1   1  -2 15509.8 386.354   1
  -1  -1  -2 15368.1 389.901   1
   1  -1   2 13936.8 389.812   4
   1   1   2 14189.0 386.162   4
  -1   1  -3 4125.45 173.115   1
  -1  -1  -3 4004.91 174.810   1
   1  -1   3 3815.11 177.558   4
   1   1   3 4058.50 177.552   4
  -1   1  -4 31925.7 760.800   1
  -1  -1  -4 30796.8 762.176   1
   1   1   4 31114.8 772.198   4
   1  -1   4 30361.8 778.323   4
  -1   1  -5 4401.33 218.421   1
  -1  -1  -5 4365.71 219.152   1
   1  -1   5 3960.16 220.176   4
   1   1   5 4201.88 220.974   4
   1   1   6 1106.25 117.544   8
  -1   1  -6 1239.08 127.540   1
   1   1   6 1112.33 129.380   4
  -1  -1  -6 1296.42 133.750   1
   1  -1   6 1091.85 130.048   4
   1   1   7 12320.2 441.837   8
   1   1   7 11775.6 343.368   9
  -1  -1  -7 11656.2 449.117   1
  -1   1  -7 12185.8 448.493   1
   1  -1   7 11677.5 468.358   4
   1   1   7 11638.8 456.822   4
   1   1   8 14482.9 410.075   9
   1   1   8 15073.7 528.606   8
  -1  -1  -8 14071.6 534.565   1
  -1   1  -8 13957.9 529.138   1
  -1   1  -8 15060.1 417.140   5
   1  -1   8 14421.5 558.873   4
  -1  -1  -8 14184.2 414.703   5
   1   1   8 14544.2 550.465   4
   1   1   9 72.6223 39.1551   9
   1   1   9-13.0254 58.6612   8
   1   1   9-15.6990 74.6515   4
   1  -1   9 117.984 86.6326   4
  -1  -1  -9 53.7728 40.5674   5
  -1   1  -9 114.713 47.7963   5
   1   1  10 13947.9 422.976   9
   1   1  10 13431.5 540.905   8
  -1  -1 -10 14372.4 440.083   5
   1  -1  10 12949.3 590.655   4
   1   1  10 13537.4 589.115   4
  -1   1 -10 14146.0 432.298   5
   1   1  11 22271.1 608.181   9
   1   1  11 22210.8 763.477   8
   1   1  11 22629.7 838.383   4
  -1  -1 -11 21591.7 620.417   5
  -1   1 -11 22182.3 618.135   5
   1  -1  11 21291.2 835.584   4
   1   1  12 21707.5 648.740  18
   1   1  12 22195.0 792.750   8
  -1  -1 -12 21384.7 604.337  25
  -1   1 -12 22686.2 644.155   5
   1   1  12 22741.4 883.135   4
   1  -1  12 22017.3 881.507   4
   1  -1  12 22904.5 674.523   6
  -1  -1 -12 21710.9 642.130   5
  -1  -1 -13 170.762 73.3332   5
   1   1  13 120.975 70.2418   6
   1  -1  13 186.515 60.2097   6
  -1   1 -13 163.172 62.7396   5
   1  -1  13 171.926 108.873   4
   1   1  13 115.510 90.4292   4
  -1   1 -13 196.196 42.6429  32
  -1  -1 -13 123.371 47.7073  25
   1   1  13 133.542 68.4847   8
  -1  -1 -13 172.056 48.3216  20
  -1   1 -13 273.860 55.4243  20
   1   1  13 214.089 69.8737  18
  -1   1 -13 267.049 62.2967  12
   1  -1  14 123.863 71.5343   6
  -1   1 -14 212.041 73.3645   5
  -1  -1 -14 96.9877 63.7760   5
   1   1  14 57.6968 54.6811   6
   1  -1  14 190.404 108.894   4
   1   1  14 163.856 127.859   4
  -1   1 -14 121.954 38.6945  32
  -1  -1 -14 32.0347 46.0199  25
   1   1  14 75.5052 57.3371   8
  -1  -1 -14 134.648 51.8588  20
  -1   1 -14 179.951 57.2414  20
   1  -1  14 13.7858 48.7342  18
   1   1  14 123.603 64.2839  18
  -1   1 -14 85.3745 42.3913  12
  -1   1 -15 1405.31 154.130   5
  -1  -1 -15 1379.88 152.542   5
   1  -1  15 1469.91 164.542   6
   1   1  15 1178.83 145.579   6
  -1   1 -15 1460.72 116.390  32
  -1  -1 -15 1328.45 128.968  25
   1   1  15 1644.57 262.165   4
   1  -1  15 1498.53 251.051   4
  -1   1 -15 1415.56 130.744  20
  -1  -1 -15 1520.07 138.691  20
   1  -1  15 1453.17 138.347  18
   1   1  15 1297.56 148.354  18
  -1   1 -15 1483.60 131.694  12
  -1  -1 -16 10279.1 405.915  25
  -1   1 -16 10554.4 382.208  20
   1   1  16 9618.02 433.025  18
  -1  -1 -16 9652.37 381.531  20
   1  -1  16 10194.7 408.744  18
  -1   1 -16 9237.65 337.274  32
  -1  -1 -16 9583.19 436.847   5
   1  -1  16 9505.01 654.030   4
   1   1  16 9810.14 650.984   4
   1  -1  16 9418.34 449.414   6
   1   1  16 10060.5 448.978   6
  -1   1 -16 9178.53 422.187   5
  -1  -1 -17 5607.27 300.114  25
  -1   1 -17 5943.05 506.764   2
  -1  -1 -17 5460.93 490.530   2
   1  -1  17 5759.16 298.224  18
  -1   1 -17 6420.54 288.188  20
   1   1  17 5971.30 333.064  18
  -1  -1 -17 5994.64 292.829  20
  -1   1 -17 5931.87 255.609  32
   1   1  17 6001.78 345.127   6
   1  -1  17 5841.37 349.276   6
  -1  -1 -17 5577.58 336.721   5
  -1   1 -17 4686.74 312.640   5
   1   1  17 6101.75 516.854   4
   1  -1  17 5997.71 521.162   4
  -1  -1 -18 2468.25 200.105  25
  -1   1 -18 1778.54 291.829   2
  -1  -1 -18 2026.68 305.285   2
   1  -1  18 2176.34 336.688   4
   1   1  18 1946.17 301.363   4
  -1  -1 -18 2356.06 179.679  20
   1  -1  18 2404.63 185.648  18
  -1   1 -18 2218.64 169.857  20
   1   1  18 2336.36 209.998  18
  -1   1 -18 2384.05 154.322  32
   1  -1  18 2165.90 215.405   6
   1   1  18 2369.30 222.015   6
  -1  -1 -18 2349.60 220.013   5
  -1   1 -18 2286.59 209.594   5
  -1  -1 -19 14551.8 501.763  20
   1  -1  19 15362.1 521.801  18
  -1   1 -19 14918.3 494.672  20
   1   1  19 15007.1 573.790  18
   1  -1  19 13491.9 834.093   4
  -1   1 -19 14077.5 567.911   5
  -1  -1 -19 14102.8 580.604   5
   1   1  19 13318.2 816.388   4
   1   1  19 13238.7 568.118   6
   1  -1  19 13859.5 587.771   6
  -1   1 -19 14886.0 845.934   2
  -1  -1 -19 14443.9 847.207   2
  -1   1 -19 14179.1 497.696  26
  -1   1 -20 1266.42 136.462  26
   1  -1  20 1275.98 168.530   6
   1   1  20 1740.41 190.501   6
   1  -1  20 1602.14 150.239  18
  -1   1 -20 1522.76 139.171  20
  -1  -1 -20 1485.68 139.560  20
   1   1  20 1622.53 175.401  18
  -1   1 -20 1187.91 239.829   2
   1   1  20 1701.36 290.231   4
  -1  -1 -20 1559.15 283.122   2
   1  -1  20 1039.06 250.169   4
   1  -1  21 50950.1 1193.17  18
  -1   1 -21 51141.3 1191.09  20
  -1  -1 -21 47709.0 1184.18  20
   1   1  21 49469.0 1275.30  18
   1  -1  21 48161.0 1320.25   6
   1   1  21 47862.8 1302.52   6
  -1   1 -21 47931.9 1196.93  26
  -1   1 -22 582.080 85.1804  20
  -1  -1 -22 585.856 84.4877  20
   1  -1  22 478.744 99.9610   6
   1   1  22 423.159 97.5599   6
   1   1  22 323.313 87.7419  18
  -1   1 -22 477.093 78.3030  26
  -1  -1 -23 33.0609 43.1933  20
  -1   1 -23 6.05239 35.2831  20
   1   1  23 8.16826 58.8533   6
   1  -1  23 113.237 63.7161   6
   1   1  23 59.6879 46.5919  18
  -1   1 -23 34.2778 42.2227  26
  -1   1 -24 3013.46 150.534  20
   1   1  24 2488.06 162.336  18
  -1  -1 -24 2779.62 146.590  20
   1  -1  24 2347.45 174.558   6
   1   1  24 2602.32 180.342   6
  -1   1 -24 2604.01 154.471  26
  -1  -1 -24 2496.98 149.138  26
  -1  -1 -25 822.867 68.9445  20
   1   1  25 930.110 97.0842   6
   1  -1  25 763.919 92.2006   6
  -1  -1 -25 838.017 76.6997  26
  -1   1 -25 1030.06 83.4721  26
   1   1  25 743.404 74.8698  18
   1  -1  26 248.413 48.8144   6
   1   1  26 116.638 36.6753   6
  -1   1 -26 187.275 31.3055  26
  -1  -1 -26 264.152 39.0263  26
  -1   2  26 5194.40 193.753  18
   1  -2 -26 5743.37 182.424  26
  -1   2  25 268.436 53.0585   6
  -1  -2  25 225.968 51.4484   6
   1   2 -25 245.325 39.8207  26
  -1   2  25 184.074 49.2606  18
  -1   2  24 1172.22 114.418   6
  -1  -2  24 1149.00 115.262   6
  -1   2  24 949.170 104.721  18
   1   2 -24 1127.67 91.2775  26
   1  -2 -23 46.8045 31.9749  20
  -1   2  23-67.6602 58.5273   6
  -1  -2  23 13.1102 47.7277   6
  -1   2  23 24.2208 56.2220  18
   1   2 -23-38.3906 42.4930  26
   1   2 -22 970.714 98.2316  26
   1   2 -22 1252.35 103.162  13
   1  -2 -22 963.472 98.6738  20
  -1   2  22 1184.62 137.723  18
  -1   2  22 1191.86 138.048   6
  -1  -2  22 949.069 126.044   6
  -1   2  21 6349.88 345.662  18
   1  -2 -21 6957.47 290.551  20
   1  -2 -21 6538.33 319.945  25
   1   2 -21 6605.06 286.706  26
   1   2 -21 6580.16 275.240  13
  -1  -2  21 6208.36 340.545   6
  -1   2  21 6624.04 343.085   6
   1   2 -20 5472.35 256.046  13
   1   2 -20 4961.38 253.336  26
   1  -2 -20 5108.67 283.706  25
  -1   2  20 5227.60 319.476  18
   1  -2 -20 5346.91 260.228  20
  -1   2  20 5107.68 471.582   4
  -1  -2  20 5260.87 316.600   6
  -1   2  20 4857.31 301.539   6
   1   2 -20 5060.52 454.007   2
   1  -2 -20 4766.54 446.492   2
  -1  -2  19 251.652 145.863   4
   1  -2 -19-187.642 110.270   2
  -1   2  19 123.326 114.101   4
   1   2 -19 45.8310 82.6572   2
   1   2 -19-22.4446 49.5254  12
   1   2 -19 63.1665 49.8443  13
   1  -2 -19-56.5035 52.4822  25
   1   2 -19 2.98340 42.0062  26
  -1   2  19-33.1086 79.9235   8
   1   2 -19 50.7193 50.8272  20
   1  -2 -19 39.2577 40.7117  20
  -1   2  19-8.63718 74.7810  18
  -1  -2  19-3.09159 65.9164   6
  -1   2  19-16.8387 62.6359   6
   1   2 -18 33957.5 942.958  12
   1   2 -18 33899.7 902.955  13
   1   2 -18 32662.6 892.634  26
   1  -2 -18 34035.7 945.052  25
  -1   2  18 33376.5 1230.46   8
   1  -2 -18 33647.6 908.198  20
  -1   2  18 34397.1 1014.96  18
   1   2 -18 39005.1 915.471  20
  -1   2  18 34806.9 1002.35   6
  -1   2  18 33927.0 1332.05   4
  -1  -2  18 33642.3 1004.96   6
  -1  -2  18 35340.8 1385.70   4
   1  -2 -18 32797.2 1312.76   2
   1   2 -18 33642.6 1311.21   2
   1   2 -17 2077.53 172.396  12
   1   2 -17 1830.89 154.256  13
   1   2 -17 1589.02 139.897  26
   1  -2 -17 1793.19 160.989  25
  -1   2  17 1721.61 243.956   8
  -1   2  17 2041.72 195.946  18
   1   2 -17 2204.44 157.679  20
   1  -2 -17 1981.45 160.954  20
  -1   2  17 1938.76 189.931   6
  -1  -2  17 1909.88 200.003   6
   1  -2 -17 2333.01 321.089   2
   1   2 -17 1791.53 266.119   2
  -1  -2  17 1879.35 292.127   4
  -1   2  17 1959.23 285.433   4
   1   2 -16 4272.62 407.915   2
   1  -2 -16 4053.08 396.003   2
   1   2 -16 4502.30 223.908  34
   1  -2 -16 4490.70 253.103  25
   1   2 -16 4070.49 223.487  26
  -1   2  16 4185.02 220.040  10
  -1   2  16 4015.97 367.152   8
   1   2 -16 4833.15 231.538  20
  -1   2  16 4238.18 278.624  18
   1   2 -16 4288.17 237.247  13
   1   2 -16 4033.54 246.862  12
  -1  -2  16 3995.09 404.386   4
  -1   2  16 3843.69 386.022   4
  -1  -2  15 18540.1 885.537   4
  -1   2  15 17315.1 845.797   4
   1   2 -15 19205.6 877.610   2
   1  -2 -15 19414.9 891.757   2
   1   2 -15 18978.9 559.018  34
   1   2 -15 18670.8 565.842  26
   1  -2 -15 19047.3 597.721  25
  -1   2  15 18495.9 565.957  10
  -1   2  15 19900.9 846.719   8
   1   2 -15 20345.7 565.637  20
  -1   2  15 18655.1 648.815  18
  -1   2  15 20121.1 565.009  15
   1   2 -15 19031.9 582.468  13
   1   2 -15 19063.6 610.085  12
  -1   2  14 50.1276 84.4273   4
  -1  -2  14-24.4358 96.2431   4
   1   2 -14 26.5999 103.516   2
   1  -2 -14 38.9936 88.8759   2
   1   2 -14-5.90855 33.3021  34
   1  -2 -14 7.43163 39.9035  25
   1   2 -14-54.6260 44.6000  26
  -1   2  14 30.3187 38.3106  10
  -1   2  14 102.426 93.0898   8
   1   2 -14-13.5706 38.4531  20
  -1   2  14-5.42040 39.7896  15
  -1   2  14-24.9633 60.1902  18
   1   2 -14 6.71518 34.8573  13
   1   2 -14 5.69067 48.8954  12
  -1  -2  13 2000.41 250.285   4
   1  -2 -13 1827.60 237.822   2
   1   2 -13 1787.54 235.777   2
  -1   2  13 1877.44 233.370   4
   1   2 -13 2065.53 142.039  34
   1   2 -13 1865.33 135.272  26
  -1   2  13 1882.44 227.017   8
  -1   2  13 2099.59 149.314  10
  -1   2  13 1893.48 166.306  18
   1   2 -13 2028.08 135.139  20
  -1   2  13 1914.29 138.706  15
   1   2 -13 2005.38 156.259  12
   1   2 -13 1847.68 140.825  13
  -1   2  12 6399.56 422.514   4
  -1  -2  12 5566.60 402.695   4
   1   2 -12 6208.86 412.308   2
   1  -2 -12 6032.66 411.133   2
  -1   2  12 5748.71 241.980  35
   1   2 -12 5808.58 252.910  30
   1   2 -12 5946.91 250.917  26
  -1   2  12 6477.66 403.457   8
   1   2 -12 6356.65 283.591  19
  -1   2  12 6244.72 301.433  18
  -1   2  12 5888.39 253.587  15
   1   2 -12 6590.83 268.845  13
   1   2 -12 5971.78 271.521  12
   1   2 -11 15409.6 491.903  12
   1   2 -11 16649.0 503.684  27
  -1   2  11 16882.5 665.368   8
   1   2 -11 16016.1 675.384   2
   1  -2 -11 16406.8 689.908   2
  -1   2  11 15287.9 654.717   4
  -1  -2  11 15745.0 677.472   4
   1   2 -11 16895.5 507.911  19
  -1   2  10 4416.57 304.672   8
  -1  -2  10 4248.70 309.283   4
  -1   2  10 4187.75 293.037   4
   1   2 -10 4484.85 313.817   2
   1  -2 -10 4294.33 311.111   2
  -1   2   9 21836.6 738.958   8
  -1  -2   9 21689.9 743.053   4
  -1   2   9 21923.2 732.159   4
   1   2  -9 22029.9 740.605   2
   1  -2  -9 21669.7 744.364   2
  -1   2   8 22808.5 727.576   8
  -1   2   8 21882.6 700.355   4
  -1  -2   8 22022.7 713.084   4
   1   2  -8 22986.1 720.513   2
   1  -2  -8 22335.8 721.516   2
  -1   2   7 46005.5 1171.01   8
  -1   2   7 44069.2 1129.96   4
  -1  -2   7 44800.0 1148.32   4
   1  -2  -7 45670.5 1155.98   2
   1   2  -7 45810.5 1148.05   2
  -1   2   6 1479.15 146.673   8
   1   2  -6 1277.09 124.864   2
  -1   2   6 1220.62 120.721   4
  -1  -2   6 1257.10 123.877   4
   1  -2  -6 1216.34 123.680   2
  -1   2   5 10124.5 379.007   8
   1   2  -5 9840.06 338.337   2
  -1  -2   5 9394.67 339.684   4
  -1   2   5 8904.92 326.986   4
   1  -2  -5 9150.71 335.017   2
  -1   2   4 34211.5 894.004   7
  -1   2   4 35127.9 868.852   8
   1  -2  -4 33279.7 799.512   2
  -1  -2   4 32270.4 800.892   4
  -1   2   4 34045.4 799.084   4
   1   2  -4 34484.3 800.761   2
  -1   2   3 1268.49 115.657   8
  -1   2   3 1390.60 130.069   7
  -1  -2   3 1181.62 85.7234   4
   1   2  -3 1353.61 88.5282   2
   1  -2  -3 1315.45 85.8545   2
  -1   2   3 1209.97 84.9041   4
  -1   2   2 54206.4 1215.19   7
  -1   2   2 53625.0 1183.50   8
  -1   2   2 51977.0 1080.54   4
  -1  -2   2 51332.7 1085.77   4
   1   2  -1 663.811 61.6553   8
  -1   2   1 636.928 77.4718   8
  -1   2   1 865.185 92.4102   7
  -1  -2   1 765.993 43.4398   1
  -1  -2   1 663.259 40.1542   4
  -1   2   1 742.256 41.6823   4
  -1   2   1 712.823 39.2923   1
   1   2   0 5025.99 138.717   7
  -1   2   0 4876.75 218.173   7
   1   2   0 4748.98 188.156   8
  -1   2   0 4699.73 119.972   1
  -1  -2   0 4510.39 124.678   1
   1   2   1 11700.6 358.174   8
   1   2   1 11967.1 307.203   7
  -1   2  -1 12173.6 276.120   1
   1   2   1 11462.4 273.561   3
  -1  -2  -1 11555.3 278.790   1
   1   2   2 4653.05 215.055   8
  -1   2  -2 4922.60 164.610   1
  -1  -2  -2 4601.54 164.420   1
   1   2   3-6.55503 46.6560   8
   1  -2   3 66.0061 36.8403   4
  -1  -2  -3-19.4878 31.7267   1
   1   2   3 66.9572 36.3586   4
  -1   2  -3 25.7195 28.0119   1
   1   2   4 122.492 56.7311   8
  -1   2  -4 25.3023 36.4527   1
   1  -2   4 80.7088 43.9674   4
  -1  -2  -4 127.014 49.9731   1
   1   2   4 94.6871 40.2668   4
   1   2   5 12834.0 361.869   9
   1   2   5 12309.9 448.812   8
   1   2   5 11692.1 406.946   4
   1  -2   5 11522.6 412.341   4
  -1  -2  -5 11952.7 404.398   1
   1   2   6 30245.8 815.342   4
   1  -2   6 29910.0 828.054   4
   1   2   6 28377.4 827.136   8
   1   2   6 28912.7 709.191   9
   1   2   7 4007.34 249.021   4
  -1   2  -7 3916.96 169.863   5
   1  -2   7 3805.29 247.519   4
   1   2   7 3967.75 256.229   8
   1   2   7 3999.58 187.602   9
  -1  -2  -8 6181.25 241.758   5
   1   2   8 6857.90 356.624   4
   1  -2   8 6565.98 355.955   4
  -1   2  -8 6485.11 241.690   5
   1   2   8 6023.73 252.250   9
   1   2   8 6763.65 360.767   8
  -1   2  -9 24932.9 623.614   5
   1   2   9 23481.7 794.112   4
  -1  -2  -9 22760.1 618.190   5
   1  -2   9 23525.0 807.218   4
   1   2   9 22988.0 635.245   9
   1   2   9 22917.3 789.558   8
   1   2  10 74.0381 46.3980   9
   1   2  10 62.9771 63.5381   8
   1   2  10 126.123 84.2694   4
   1  -2  10 45.8227 64.5610   4
  -1   2 -10 24.8707 35.3354   5
  -1  -2 -10 85.8537 43.4290   5
  -1   2 -11 24283.3 639.221  26
   1   2  11 23613.7 851.081   8
  -1   2 -11 25065.7 647.893  20
   1   2  11 24310.6 696.608  18
  -1   2 -11 22927.4 625.679  13
  -1   2 -11 23394.6 652.212  12
   1  -2  11 23579.3 883.760   4
  -1  -2 -11 23142.6 661.289   5
   1   2  11 22854.5 860.724   4
  -1   2 -11 24271.7 662.096   5
  -1   2 -12 779.335 100.602   5
   1   2  12 843.284 108.964   6
  -1  -2 -12 894.658 111.454   5
   1  -2  12 987.965 122.483   6
   1   2  12 818.798 159.846   4
   1  -2  12 819.952 173.986   4
  -1   2 -12 704.313 80.1544  32
  -1   2 -12 754.184 88.2417  26
  -1  -2 -12 823.120 97.6330  25
   1   2  12 792.560 89.2555  10
   1   2  12 873.448 149.074   8
  -1   2 -12 840.195 93.0755  20
   1   2  12 805.709 109.492  18
  -1   2 -12 740.592 93.1616  12
  -1   2 -12 682.136 82.1873  13
   1  -2  13 392.231 89.3648   6
   1   2  13 440.537 97.0542   6
  -1   2 -13 503.714 94.1861   5
  -1  -2 -13 451.067 88.7030   5
   1  -2  13 636.269 165.823   4
   1   2  13 380.550 122.957   4
  -1   2 -13 467.438 70.2486  32
  -1  -2 -13 395.208 79.3443  25
  -1   2 -13 472.802 80.3034  26
   1   2  13 342.748 105.547   8
   1   2  13 481.832 75.8616  10
  -1   2 -13 545.416 78.7699  20
   1   2  13 541.069 97.3777  18
  -1   2 -13 409.821 66.4222  13
  -1   2 -13 401.287 75.0478  12
  -1  -2 -14 973.033 128.349   5
   1   2  14 1160.36 135.985   6
  -1   2 -14 1028.70 125.530   5
   1  -2  14 1070.01 133.059   6
   1   2  14 1024.26 197.701   4
   1  -2  14 1120.94 206.808   4
  -1   2 -14 1218.15 108.257  32
  -1  -2 -14 957.809 108.865  25
  -1   2 -14 1173.79 122.519  26
   1   2  14 1071.52 175.799   8
   1   2  14 1101.75 111.075  10
  -1   2 -14 1225.80 120.993  20
   1   2  14 1093.78 133.053  18
  -1   2 -14 1076.01 105.207  13
  -1   2 -14 1036.73 114.529  12
  -1  -2 -15 380.091 100.880   5
   1   2  15 296.190 79.3754   6
  -1   2 -15 293.330 82.9261   5
   1  -2  15 184.655 62.7387   6
   1  -2  15 290.178 130.330   4
  -1  -2 -15 89.8301 96.7597   2
  -1   2 -15 286.508 131.159   2
   1   2  15 234.860 111.834   4
  -1   2 -15 246.094 56.6873  32
  -1   2 -15 277.807 63.5702  26
  -1  -2 -15 265.733 70.1757  25
   1   2  15 276.720 113.012   8
   1   2  15 268.707 62.8345  10
  -1   2 -15 280.168 67.6953  20
   1   2  15 413.966 106.133  18
  -1   2 -15 201.549 52.0673  13
  -1   2 -16 108.234 72.3067   5
   1   2  16 43.9892 53.9204   6
   1  -2  16 31.1070 57.6846   6
  -1  -2 -16-1.40376 66.4561   5
  -1  -2 -16 42.6410 88.0212   2
   1   2  16 70.7455 85.1497   4
   1  -2  16-19.6825 81.9272   4
  -1   2 -16 139.995 125.796   2
  -1   2 -16-12.0426 41.7899  32
  -1   2 -16 35.2781 50.3605  26
  -1  -2 -16 40.8510 53.6168  25
   1   2  16 24.4345 45.3679  10
  -1   2 -16-43.5902 49.1781  20
  -1  -2 -16 35.0085 53.5801  20
   1   2  16 31.2854 55.8014  18
  -1   2 -16 85.7538 49.7438  13
  -1   2 -17 16482.6 490.502  32
  -1  -2 -17 15153.8 541.634  25
  -1   2 -17 16098.6 535.564  26
  -1   2 -17 15803.9 835.934   2
  -1  -2 -17 14697.4 825.524   2
  -1   2 -17 18232.9 549.046  20
   1   2  17 16534.2 609.469  18
  -1  -2 -17 14532.6 523.197  20
   1   2  17 15675.7 831.754   4
   1  -2  17 14723.5 836.949   4
  -1   2 -17 15396.8 573.233   5
  -1  -2 -17 15267.3 582.303   5
   1   2  17 17184.7 606.744   6
  -1   2 -17 16743.3 508.008  13
  -1   2 -18 5725.39 257.181  32
  -1   2 -18 5962.95 297.996  26
  -1  -2 -18 5634.31 305.840  25
  -1   2 -18 6481.06 277.969  13
   1   2  18 5622.26 333.183  18
  -1  -2 -18 5914.71 298.818  20
  -1   2 -18 6140.08 294.617  20
   1   2  18 5674.32 494.675   4
   1  -2  18 5844.05 341.926   6
   1   2  18 5788.01 335.080   6
   1  -2  18 5834.92 513.944   4
  -1   2 -18 5385.46 474.872   2
  -1  -2 -18 6084.70 519.175   2
   1   2  19 121.374 117.219   4
  -1  -2 -19-52.4340 90.7598   2
  -1   2 -19 46.3770 118.788   2
   1  -2  19 219.366 108.256   4
  -1   2 -19-20.9726 34.3120  13
  -1  -2 -19 14.9867 51.5365  20
  -1   2 -19 17.2050 52.7251  20
  -1  -2 -19 71.0465 60.4767  25
  -1   2 -19 3.45289 53.9515  26
   1   2  19-44.4971 71.9652  18
   1  -2  19 2.76871 63.7817   6
   1   2  19 22.5689 62.8058   6
  -1  -2 -20 8744.33 362.839  20
   1   2  20 8672.91 411.199  18
  -1   2 -20 8625.06 360.680  26
   1  -2  20 8524.05 413.998   6
   1   2  20 8141.34 398.358   6
   1   2  21 29516.7 887.421  18
  -1  -2 -21 29847.7 817.294  20
  -1   2 -21 30810.7 824.947  26
   1   2  21 30677.4 887.486   6
   1  -2  21 28753.7 884.827   6
  -1   2 -22 3369.55 184.067  20
   1   2  22 3031.28 214.250  18
  -1  -2 -22 3041.63 179.513  20
  -1   2 -22 3232.11 187.768  26
   1   2  22 3037.60 208.028   6
   1  -2  22 2851.14 206.451   6
  -1  -2 -23 781.139 83.0897  20
  -1   2 -23 664.491 82.0713  26
   1   2  23 694.307 100.248  18
   1  -2  23 712.022 97.3682   6
   1   2  23 722.407 91.6072   6
  -1  -2 -24 455.091 55.6387  20
  -1   2 -24 517.059 63.7536  26
   1   2  24 502.045 73.6826  18
  -1   2 -24 389.809 49.9562  16
   1  -2  24 426.498 67.7226   6
   1   2  24 446.006 63.5538   6
  -1  -2 -25 346.938 41.7359  20
  -1   2 -25 280.336 39.1438  26
  -1  -2 -25 299.286 43.2840  26
   1   2  25 297.227 50.1663  18
   1  -2  25 254.992 45.2397   6
  -1   3  25 56.3911 24.7496  18
  -1   3  24 195.652 49.8769  18
   1  -3 -23 1569.23 100.679  20
  -1   3  23 1710.94 136.777  18
   1   3 -23 1617.59 95.3153  13
   1  -3 -22 2691.50 151.571  20
  -1   3  22 2700.47 187.305  18
   1   3 -22 2505.02 142.656  13
  -1  -3  22 2393.87 153.848   6
   1   3 -21 7047.44 281.361  13
   1  -3 -21 6994.48 281.895  20
  -1   3  21 6615.33 328.181  18
   1   3 -21 6959.66 273.571  26
   1  -3 -21 7047.12 313.120  25
   1   3 -21 6912.50 260.589  16
  -1  -3  21 6625.42 298.868   6
   1   3 -20 5541.58 258.985  13
   1  -3 -20 5882.04 292.026  25
   1   3 -20 5669.74 253.912  26
   1  -3 -20 5618.62 267.732  20
  -1   3  20 5253.26 305.426  18
   1   3 -20 5410.79 242.176  16
  -1  -3  20 5275.53 276.400   6
  -1   3  20 5364.96 275.270   6
   1   3 -19 3955.41 224.212  13
   1  -3 -19 3829.62 238.189  25
   1   3 -19 3897.20 213.976  26
  -1   3  19 3770.22 200.654  10
  -1   3  19 4117.99 269.565  18
   1  -3 -19 3880.65 226.891  20
   1   3 -19 3756.34 204.216  16
  -1   3  19 3896.61 238.883   6
  -1  -3  19 4011.85 245.707   6
   1   3 -18 3350.72 215.353  13
   1   3 -18 3504.85 239.348  12
   1   3 -18 3504.87 204.748  26
   1  -3 -18 3497.57 232.178  25
  -1   3  18 3543.47 203.267  10
  -1   3  18 3188.25 348.404   8
  -1   3  18 3597.18 412.600   7
  -1   3  18 3064.35 235.544  18
   1  -3 -18 3378.71 215.908  20
  -1   3  18 3951.51 200.075  15
   1   3 -18 3349.32 200.296  16
  -1  -3  18 3273.68 227.768   6
  -1   3  18 3051.00 215.376   6
   1   3 -17 14590.0 541.636  12
   1   3 -17 15039.2 519.647  13
   1   3 -17 15586.2 499.227  26
   1  -3 -17 14127.4 523.270  25
  -1   3  17 15515.4 508.565  10
  -1   3  17 15529.5 849.511   7
  -1   3  17 15226.4 783.736   8
  -1   3  17 15679.1 587.127  18
  -1   3  17 15604.3 489.386  15
  -1   3  17 14368.4 533.306   6
  -1  -3  17 14716.5 545.106   6
   1   3 -16 345.054 131.120   2
  -1  -3  16 625.760 156.306   4
   1   3 -16 341.860 75.6835  12
   1   3 -16 413.040 77.7398  13
   1  -3 -16 375.590 86.2744  25
   1   3 -16 504.903 84.2226  26
  -1   3  16 530.615 179.356   7
  -1   3  16 439.901 139.843   8
  -1   3  16 478.984 88.1679  10
  -1   3  16 305.629 64.2333  15
  -1   3  16 211.285 84.1762  18
  -1   3  16 412.809 90.0198   6
  -1  -3  16 416.931 89.4895   6
   1   3 -15 17426.3 780.600   2
   1  -3 -15 17018.7 778.016   2
   1   3 -15 17033.6 579.624  12
   1   3 -15 16349.0 547.158  13
   1  -3 -15 16019.6 550.407  25
   1   3 -15 16833.8 527.471  26
  -1   3  15 15786.8 538.310  10
  -1   3  15 16375.9 852.776   7
  -1   3  15 15432.5 783.448   8
  -1   3  15 15951.0 593.663  18
  -1   3  15 17052.3 534.635  15
  -1   3  15 17211.3 790.365   4
  -1  -3  15 16855.2 576.250   6
  -1   3  15 16183.7 559.185   6
  -1  -3  15 15973.0 787.129   4
   1   3 -14 6237.60 433.975   2
   1  -3 -14 6309.32 436.413   2
   1   3 -14 6355.17 302.260  13
   1   3 -14 6085.50 313.800  12
   1   3 -14 6498.15 285.346  26
  -1   3  14 6419.19 305.571  10
  -1   3  14 5975.26 458.436   8
  -1   3  14 6210.12 331.646  18
  -1   3  14 6318.23 267.932  22
  -1   3  14 6433.66 293.073  15
  -1  -3  14 7091.85 478.214   4
  -1   3  14 6646.68 451.784   4
  -1   3  13 1054.24 167.903   4
  -1  -3  13 1147.45 188.374   4
   1  -3 -13 851.123 155.907   2
   1   3 -13 933.107 160.327   2
   1   3 -13 944.575 111.247  30
   1   3 -13 922.944 101.653  26
  -1   3  13 998.383 115.731  10
  -1   3  13 1132.31 196.778   8
  -1   3  13 1106.21 137.325  18
  -1   3  13 1165.19 116.662  15
   1   3 -13 1106.35 120.335  13
   1   3 -13 1112.19 128.392  12
  -1  -3  12 7667.23 462.430   4
  -1   3  12 7630.61 447.766   4
   1  -3 -12 8390.35 464.932   2
   1   3 -12 7372.13 439.832   2
  -1   3  12 7306.04 310.538  35
   1   3 -12 7803.02 329.928  30
   1   3 -12 8112.52 311.814  26
  -1   3  12 8235.06 504.251   8
   1   3 -12 7599.76 340.286  19
  -1   3  12 7933.32 361.643  18
  -1   3  12 8341.56 332.004  15
   1   3 -12 7770.12 332.176  13
   1   3 -12 8383.14 354.071  12
  -1  -3  11 2641.67 251.304   4
  -1   3  11 2527.43 240.106   4
   1   3 -11 2632.44 240.364   2
   1  -3 -11 2925.90 249.066   2
   1   3 -11 2588.47 177.413  30
  -1   3  11 2586.67 170.114  35
   1   3 -11 2598.58 157.072  26
  -1   3  11 2397.78 259.890   8
  -1   3  11 2833.37 197.176  18
   1   3 -11 2747.24 190.235  19
  -1   3  11 2416.50 165.703  15
   1   3 -11 2814.58 186.160  12
   1   3 -11 2473.53 169.037  13
  -1   3  11 2628.11 152.220  11
  -1  -3  10 12001.2 530.508   4
  -1   3  10 11663.4 514.833   4
   1  -3 -10 12086.7 522.748   2
   1   3 -10 10806.8 497.998   2
  -1   3  10 12453.3 409.623  35
   1   3 -10 12230.0 416.683  30
   1   3 -10 12410.4 388.270  26
  -1   3  10 11443.1 592.383   7
  -1   3  10 11375.7 571.791   8
  -1   3  10 12105.7 433.486  18
   1   3 -10 12181.9 427.310  19
  -1   3  10 11689.2 407.717  15
  -1   3  10 11516.7 371.981  11
   1   3 -10 11949.9 409.196  13
   1   3 -10 12022.9 422.720  12
  -1   3   9 51755.3 1358.01   4
  -1  -3   9 53041.7 1380.21   4
  -1   3   9 55757.6 1233.42  35
   1   3  -9 52056.5 1231.24  30
  -1   3   9 51453.4 1494.33   7
  -1   3   9 53732.2 1476.73   8
   1   3  -9 53204.2 1360.87   2
   1  -3  -9 52754.7 1358.24   2
   1   3  -9 55616.0 1252.27  19
  -1   3   9 50757.8 1221.92  15
   1   3  -9 52336.0 1224.23  13
   1   3  -9 52642.4 1238.01  12
  -1   3   8 7674.11 357.299   4
  -1  -3   8 8494.46 381.607   4
   1  -3  -8 8186.91 364.239   2
   1   3  -8 7934.44 358.546   2
  -1   3   8 8504.38 313.672  35
   1   3  -8 8785.74 319.703  30
  -1   3   8 8286.62 447.621   7
  -1   3   8 7226.80 418.614   8
  -1   3   8 7943.03 306.815  15
   1   3  -8 8196.69 304.356  13
  -1   3   7 4936.39 313.798   8
  -1   3   7 4689.22 316.684   7
  -1  -3   7 4193.30 238.133   4
  -1   3   7 3796.44 222.835   4
   1  -3  -7 4301.74 230.459   2
   1   3  -7 4583.88 237.079   2
  -1   3   6 2903.54 233.940   7
  -1   3   6 3421.15 251.160   8
  -1  -3   6 3291.73 184.366   4
  -1   3   6 3014.86 172.390   4
   1  -3  -6 3179.28 172.798   2
   1   3  -6 3083.80 172.203   2
  -1   3   5 3750.92 254.992   7
  -1   3   5 3641.70 244.335   8
  -1   3   4 10744.1 441.329   7
  -1   3   4 10490.5 428.199   8
  -1   3   3 2568.10 191.832   7
  -1   3   3 2376.34 175.349   8
  -1   3   2 4224.58 230.081   8
  -1   3   2 4148.68 241.722   7
  -1   3   1 90.2038 38.9846   8
  -1   3   1 9.30268 46.3505   7
   1   3   0 74171.5 1633.28   8
  -1   3   0 76296.6 1646.80   8
   1   3   1 87769.7 1939.75   8
  -1   3  -1 90818.5 1890.50   8
   1   3   2 8500.14 286.321   7
   1   3   2 8203.41 344.093   8
  -1   3  -2 8521.25 274.439   8
   1   3   3 4492.21 213.795   7
   1   3   3 4396.42 251.048   8
   1   3   3 4352.12 191.401   9
  -1   3  -3 4561.55 159.606   8
   1   3   4 9169.30 399.635   8
   1   3   4 8836.56 350.051   7
   1   3   4 9290.92 313.580   9
   1   3   5 1265.65 134.772   7
   1   3   5 1250.84 108.491   9
   1   3   5 1386.45 154.707   8
  -1   3  -5 1233.35 102.992   2
   1   3   6 919.015 138.451   8
  -1   3  -6 933.654 102.108   2
   1   3   6 817.510 89.4428   4
  -1  -3  -6 1000.43 109.621   2
   1  -3   6 859.155 97.6158   4
   1   3   7 31612.0 982.681   8
  -1  -3  -7 33078.0 885.360   2
   1   3   7 31138.8 852.875   4
   1  -3   7 31757.2 868.350   4
   1  -3   8 20023.2 676.578   4
   1   3   8 20567.4 670.135   4
  -1   3  -8 20676.5 684.866   2
  -1  -3  -8 20654.4 683.671   2
   1   3   8 21137.1 581.854  35
  -1   3  -8 20719.4 582.209  30
  -1   3  -8 21862.4 581.999  26
   1   3   8 20607.9 768.413   8
   1   3   8 21340.8 596.559  10
   1   3   8 20530.1 572.519  15
  -1   3  -8 21082.3 595.758  12
   1   3   8 20847.4 567.440  11
  -1   3  -8 20756.9 580.443  13
   1  -3   9 27505.5 892.844   4
   1   3   9 27969.3 884.231   4
  -1   3  -9 28868.3 905.109   2
  -1  -3  -9 27941.4 899.658   2
   1   3   9 28935.9 756.514  35
  -1   3  -9 29911.5 759.735  26
   1   3   9 28223.6 769.437  10
   1   3   9 30150.2 997.975   8
   1   3   9 29930.9 801.208  18
   1   3   9 28119.7 733.814  22
   1   3   9 31205.0 766.219  15
  -1   3  -9 29226.1 776.886  12
   1   3   9 28901.6 740.855  11
  -1   3  -9 29004.1 760.459  13
  -1   3 -10 6875.81 398.265   2
  -1  -3 -10 7090.35 404.644   2
  -1   3 -10 6691.94 287.067  13
  -1   3 -10 6785.70 300.243  12
   1   3  10 6114.34 265.509  11
  -1   3 -10 7231.02 292.842  26
   1   3  10 7145.54 445.230   8
   1   3  10 6684.93 296.144  10
  -1   3 -10 8212.46 320.895  20
   1   3  10 6996.88 271.373  22
   1   3  10 6978.04 316.430  18
   1   3  10 7388.08 290.243  15
   1   3  10 6721.65 384.912   4
   1  -3  10 6874.91 396.482   4
  -1   3 -11 45691.7 1348.38   2
  -1  -3 -11 46020.5 1352.86   2
  -1   3 -11 46648.5 1124.35  13
  -1   3 -11 45345.1 1145.86  12
  -1   3 -11 49522.0 1133.19  26
   1   3  11 46446.1 1141.09  10
   1   3  11 46507.4 1422.20   8
   1   3  11 47327.5 1183.47  18
   1   3  11 44994.4 1078.20  22
   1   3  11 47558.5 1087.24  17
   1   3  11 46335.0 1108.45  15
   1  -3  11 43975.5 1344.79   4
   1   3  11 44392.2 1324.39   4
  -1   3 -11 44834.4 1104.73   5
  -1  -3 -11 45624.8 1114.11   5
  -1   3 -12 18.8126 81.3604   2
   1  -3  12-92.1154 75.5275   4
  -1  -3 -12 58.0132 66.3383   2
   1   3  12 18.3730 72.2678   4
  -1   3 -12 38.6306 46.3054  12
  -1   3 -12-9.08229 41.6615  13
  -1   3 -12 96.9829 57.8882  26
   1   3  12 60.5765 100.499   8
   1   3  12 22.6725 40.7408  10
  -1   3 -12 34.7254 46.0449  20
   1   3  12 14.9887 32.6805  22
   1   3  12 14.7613 38.8945  15
   1   3  12 87.9936 60.5514  18
  -1   3 -12-41.1381 46.1194   5
  -1  -3 -12-22.6415 43.2308   5
  -1   3 -13 3367.25 314.642   2
  -1  -3 -13 3504.14 331.743   2
  -1   3 -13 3457.58 208.436  13
  -1  -3 -13 3086.65 204.505  25
  -1   3 -13 3608.19 213.947  26
   1   3  13 3041.36 317.711   8
   1   3  13 3250.19 209.070  10
  -1   3 -13 4391.01 241.867  20
   1   3  13 3480.30 238.330  18
   1   3  13 3270.02 192.461  15
  -1   3 -13 3461.86 211.762   5
   1  -3  13 3457.02 324.776   4
   1   3  13 3295.94 313.459   4
  -1  -3 -13 3438.22 211.788   5
   1  -3  14 1187.52 188.493   4
  -1   3 -14 1555.19 219.897   2
  -1  -3 -14 1187.57 199.614   2
   1   3  14 1243.11 209.408   4
  -1   3 -14 1391.38 134.280  13
  -1   3 -14 1540.99 142.126  26
  -1  -3 -14 1212.54 131.659  25
   1   3  14 1403.57 139.431  10
   1   3  14 1388.53 229.844   8
  -1   3 -14 1593.38 146.859  20
   1   3  14 1372.89 153.720  18
   1   3  14 1559.10 131.121  15
   1  -3  14 1366.68 142.807   6
  -1   3 -15 29259.2 1113.24   2
  -1   3 -15 29360.6 820.962  13
  -1  -3 -15 28380.6 833.321  25
  -1   3 -15 32520.7 849.692  26
   1   3  15 30039.0 834.104  10
   1   3  15 28283.4 1128.47   8
   1   3  15 31610.9 920.428  18
  -1   3 -15 34862.7 875.765  20
   1   3  15 30244.5 789.575  15
   1   3  15 29436.5 853.419   6
   1  -3  15 27281.0 1104.39   4
   1   3  15 28612.7 1097.57   4
   1  -3  15 29009.5 862.604   6
  -1   3 -16 681.395 100.711  13
  -1   3 -16 769.590 107.102  26
  -1  -3 -16 601.413 101.824  25
   1   3  16 558.002 90.2851  10
  -1   3 -16 801.868 109.268  20
   1   3  16 580.079 116.900  18
   1  -3  16 557.371 100.237   6
   1   3  16 588.921 94.9223   6
  -1   3 -17 33818.6 891.468  26
  -1  -3 -17 31653.3 893.893  25
   1   3  17 31115.0 852.617  10
  -1  -3 -17 31423.5 889.393  20
   1   3  17 33681.3 970.042  18
  -1   3 -17 32801.6 867.753  13
   1   3  17 32205.8 908.274   6
   1  -3  17 33689.5 929.950   6
  -1   3 -18 56.5039 44.6738  13
  -1  -3 -18-17.3432 53.6843  20
  -1   3 -18-28.6531 45.7631  26
  -1  -3 -18-2.06832 51.3336  25
   1   3  18 70.8187 86.2281  18
   1   3  18-4.00624 52.7004   6
   1  -3  18 220.511 78.8389   6
  -1   3 -19 120.711 48.8070  13
  -1  -3 -19 125.482 62.7751  20
  -1   3 -19 130.608 65.9658  26
  -1  -3 -19 59.3697 51.3276  25
   1   3  19 134.229 83.1371  18
   1  -3  19 133.044 65.3696   6
   1   3  19 102.393 52.6165   6
  -1   3 -20 878.502 92.6057  13
  -1  -3 -20 738.951 99.4075  20
  -1   3 -20 732.076 93.3227  26
  -1  -3 -20 559.879 95.8907  25
   1   3  20 678.784 111.903  18
   1   3  20 762.674 98.8231   6
   1  -3  20 780.765 103.861   6
  -1   3 -21 5038.43 207.767  13
  -1  -3 -21 5084.93 242.232  20
   1   3  21 5788.71 291.491  18
  -1   3 -21 5636.51 247.975  26
  -1   3 -21 5104.14 232.976  16
   1  -3  21 5229.79 246.231   6
  -1   3 -22 12057.3 376.341  16
   1   3  22 12548.8 438.324  18
  -1  -3 -22 12949.4 395.976  20
  -1   3 -23 813.147 70.0225  16
   1   3  23 875.275 94.6979  18
  -1  -3 -23 701.029 69.1707  20
  -1  -3 -24 3062.75 127.920  20
  -1   4  23 1215.54 86.1026  18
   1   4 -22 7298.04 243.873  13
  -1   4  22 7902.27 281.931  18
   1  -4 -22 8074.56 252.614  20
   1  -4 -21 6176.89 235.185  20
  -1   4  21 6340.17 266.289  18
   1   4 -21 5589.08 229.130  13
   1  -4 -21 5409.71 245.352  25
  -1   4  20 4655.50 241.904  18
   1  -4 -20 4694.14 220.480  20
   1  -4 -20 4223.44 222.630  25
   1   4 -20 4652.85 221.104  13
   1  -4 -19 1265.50 128.742  25
  -1   4  19 1197.51 108.729  10
   1  -4 -19 1228.32 119.701  20
  -1   4  19 1585.35 108.992  15
   1   4 -19 1332.94 108.007  16
  -1   4  19 1331.76 136.279  18
   1   4 -19 1402.92 128.095  13
   1  -4 -18 21.3425 52.1460  25
  -1   4  18 48.1884 33.3797  15
  -1   4  18 49.8765 80.6047  18
   1   4 -18 70.1792 51.2974  16
   1   4 -18 25.1649 52.9770  13
  -1   4  18 109.894 52.6090  10
   1  -4 -17 922.742 119.138  25
  -1   4  17 721.901 96.7542  10
  -1   4  17 745.570 93.5604  15
   1   4 -17 850.523 98.6950  16
  -1   4  17 835.988 110.284  18
   1   4 -17 720.806 95.5285  13
   1  -4 -16 3090.18 216.275  25
  -1   4  16 3572.77 181.106  22
  -1   4  16 3164.58 211.757  10
  -1   4  16 3332.64 346.044   8
  -1   4  16 2505.84 311.400   7
  -1   4  16 3591.77 212.317  15
   1   4 -16 3092.53 193.166  16
   1   4 -16 3124.13 213.078  13
  -1   4  16 3291.03 228.915  18
  -1   4  15 6120.74 309.444  10
  -1   4  15 5919.48 488.927   7
  -1   4  15 6345.19 496.879   8
  -1   4  15 6449.60 300.997  15
   1   4 -15 6153.43 286.958  16
   1   4 -15 5913.00 303.902  13
  -1   4  15 6354.75 272.318  22
  -1   4  15 6745.74 334.838  18
  -1   4  14 10584.9 635.996   8
  -1   4  14 10543.8 653.650   7
  -1   4  14 9730.97 411.051  10
   1   4 -14 9794.16 383.411  16
  -1   4  14 9827.37 395.308  15
   1   4 -14 9531.69 413.874  12
   1   4 -14 9780.87 403.898  13
  -1   4  14 9860.84 367.769  22
  -1   4  14 10401.0 424.715  18
  -1   4  13 10034.2 420.700  10
  -1   4  13 8941.48 580.947   8
  -1   4  13 9002.83 589.226   7
  -1   4  13 9133.82 401.456  18
  -1   4  13 10108.5 378.917  22
   1   4 -13 9688.82 381.673  16
  -1   4  13 10806.1 413.341  15
   1   4 -13 9117.67 405.203  12
   1   4 -13 10645.4 421.387  13
   1   4 -12 47454.6 1080.41  33
  -1   4  12 44337.5 1121.10  35
   1   4 -12 43032.7 1135.74  30
   1   4 -12 45721.1 1058.03  24
  -1   4  12 47111.1 1170.95  10
  -1   4  12 46545.2 1499.72   7
  -1   4  12 43482.5 1461.44   8
  -1   4  12 44946.2 1149.85  18
  -1   4  12 47167.4 1120.01  22
   1   4 -12 46128.8 1123.48  16
  -1   4  12 46145.9 1141.85  15
   1   4 -12 45591.0 1147.70  13
   1   4 -12 45953.2 1169.72  12
  -1   4  12 39997.6 1057.32  11
   1   4 -11 52323.1 1260.46  30
   1   4 -11 51115.8 1188.05  33
  -1   4  11 47795.4 1223.49  35
   1   4 -11 52356.5 1184.90  24
  -1   4  11 52377.9 1273.98  10
  -1   4  11 50873.3 1580.39   8
  -1   4  11 52950.0 1604.48   7
  -1   4  11 49836.2 1244.09  18
  -1   4  11 52839.6 1233.05  22
   1   4 -11 51072.3 1259.01  19
   1   4 -11 50618.5 1220.69  16
  -1   4  11 50872.3 1246.44  15
  -1   4  11 46381.0 1175.17  11
   1   4 -11 53054.7 1258.73  13
   1   4 -11 50279.1 1262.94  12
   1   4 -10 2598.97 183.927  30
   1   4 -10 2608.48 166.303  33
  -1   4  10 2412.57 176.827  35
   1   4 -10 2536.21 161.720  24
  -1   4  10 2365.95 277.254   8
  -1   4  10 2671.56 287.665   7
  -1   4  10 2619.32 178.809  18
   1   4 -10 2557.79 185.684  19
   1   4 -10 2182.03 161.619  16
  -1   4  10 2281.94 174.885  15
   1   4 -10 2545.76 187.794  12
   1   4 -10 2582.34 179.339  13
  -1   4  10 2370.35 159.021  11
   1   4  -9 435.820 79.5922  30
  -1   4   9 445.873 77.6923  35
   1   4  -9 463.273 69.1907  33
   1   4  -9 347.904 63.7438  24
  -1   4   9 451.327 74.9391  11
   1   4  -9 404.725 70.2348  11
  -1   4   9 454.671 114.343   7
  -1   4   9 308.446 103.804   8
   1   4  -9 385.122 82.0545  19
   1   4  -9 367.916 71.8936  16
  -1   4   9 413.562 73.7555  15
   1   4  -9 553.305 88.6122  13
   1   4  -9 401.722 78.4808  12
   1   4  -8 6230.14 267.052  33
   1   4  -8 6524.18 295.049  30
  -1   4   8 6591.31 295.258  35
   1   4  -8 6892.61 285.659  24
  -1   4   8 6127.40 412.627   8
  -1   4   8 6104.32 407.823   7
   1   4  -8 6446.75 292.274  19
  -1   4   8 6561.48 296.470  15
   1   4  -8 6536.62 287.516  16
   1   4  -8 6629.92 272.877  11
   1   4  -8 7260.69 304.439  13
   1   4  -8 6589.71 293.037  12
  -1   4   8 6099.15 268.855  11
  -1   4   7 5625.86 264.149  35
   1   4  -7 5141.90 234.090  33
   1   4  -7 5259.85 256.062  30
   1   4  -7 5232.33 244.033  24
  -1   4   7 5195.47 354.945   7
  -1   4   7 5205.11 361.136   8
   1   4  -7 4990.22 247.393  19
  -1   4   7 5052.27 249.330  15
   1   4  -7 5049.78 247.823  16
   1   4  -7 4763.41 239.968  13
  -1   4   7 5000.77 233.206  11
   1   4  -7 5166.20 238.371  11
   1   4  -7 4790.96 239.908  12
  -1   4   6 10929.0 390.254  35
   1   4  -6 11341.7 393.785  30
   1   4  -6 10777.7 363.801  33
   1   4  -6 10920.8 377.532  24
  -1   4   6 10355.1 352.450  24
  -1   4   6 10428.1 514.764   8
  -1   4   6 10523.6 504.027   7
   1   4  -6 10116.9 371.188  19
   1   4  -6 10431.5 376.422  16
  -1   4   6 10854.9 384.176  15
  -1   4   6 10344.0 366.000  11
   1   4  -6 9562.81 361.083  12
   1   4  -6 10963.5 379.834  13
   1   4  -6 10462.2 364.459  11
   1   4  -5 1205.77 107.314  33
  -1   4   5 1320.04 123.910  35
   1   4  -5 1465.14 122.368  30
   1   4  -5 1465.72 119.604  24
  -1   4   5 1215.77 108.557  24
  -1   4   5 1349.65 164.474   7
  -1   4   5 1451.96 178.769   8
   1   4  -5 1177.02 109.321  19
   1   4  -5 1150.57 109.932  16
  -1   4   5 1533.62 128.080  15
   1   4  -5 1324.49 114.825  13
   1   4  -5 1364.68 114.819  11
   1   4  -5 1121.75 107.926  12
  -1   4   5 1368.83 115.637  11
   1   4  -4 16899.2 492.382  33
  -1   4   4 15894.6 491.187  24
   1   4  -4 17710.5 515.149  24
  -1   4   4 16763.0 635.341   8
  -1   4   4 16517.9 623.436   7
   1   4  -4 17506.6 514.169  16
  -1   4   4 17656.1 514.461  15
  -1   4   4 16391.6 501.360  11
   1   4  -4 16941.0 497.172  13
   1   4  -4 17045.4 501.108  11
   1   4  -3-19.5742 35.9440  33
   1   4  -3 47.8542 44.0453  24
  -1   4   3 75.9016 43.6287  24
   1   4  -3 58.8587 34.7756  11
  -1   4   3-2.89055 50.1884   8
  -1   4   3 50.1727 52.3042   7
  -1   4   3 89.7610 48.5984  11
   1   4  -3-62.1457 36.9303  22
   1   4  -3 53.3920 36.6848  16
  -1   4   3 68.4695 39.7007  15
   1   4  -3 23.6136 41.0859  13
  -1   4   2 41350.6 1006.39  31
   1   4  -2 44361.1 1018.34  33
  -1   4   2 42739.0 1144.01   8
   1   4  -2 45151.9 1041.86  24
  -1   4   2 41873.7 1035.41  24
   1   4  -2 43668.1 1000.90  22
  -1   4   2 42345.9 1025.03  16
  -1   4   2 44240.3 1025.35  15
   1   4  -2 45297.9 1038.94  16
  -1   4   2 42418.4 1036.62  11
   1   4  -2 44419.5 1032.75  11
  -1   4   1 1424.60 110.973  31
  -1   4   1 1293.43 113.872  33
   1   4  -1 1575.09 115.819  22
   1   4  -1 1498.23 119.863  24
  -1   4   1 1512.99 143.782   8
  -1   4   1 1326.70 112.782  16
   1   4  -1 1403.79 115.834  16
   1   4  -1 1507.53 119.897  11
  -1   4   1 1366.42 117.936  11
   1   4   0 6.66592 31.6568  24
   1   4   0 7.05434 34.4349  11
  -1   4   0 3.77592 38.1918  11
  -1   4   0 66.9742 42.5273   8
   1   4   0 74.7454 36.9229  22
   1   4   0-27.7547 33.0109  16
  -1   4   0 44.3649 35.8607  16
   1   4   0 9.74752 33.5173  15
  -1   4   0 58.8667 35.3582  33
  -1   4   0 22.4567 35.2991  31
  -1   4  -1 1708.18 123.716  31
  -1   4  -1 1689.12 129.491  33
   1   4   1 1796.05 130.656  24
   1   4   1 1725.78 126.701  22
   1   4   1 1634.11 119.744  15
  -1   4  -1 1508.24 127.420  16
  -1   4  -1 1654.53 127.117  13
   1   4   1 1623.88 126.136  11
  -1   4  -1 1814.09 135.746  11
   1   4   2 89993.5 1918.07  35
  -1   4  -2 92586.0 1929.15  31
  -1   4  -2 92031.6 1943.69  33
   1   4   2 88113.4 1922.09  24
   1   4   2 90626.5 1930.68  10
  -1   4  -2 90479.2 1954.10  11
   1   4   2 87187.4 2047.96   8
   1   4   2 90807.4 1926.76  22
  -1   4  -2 87415.3 1943.62  16
   1   4   2 88386.4 1921.09  15
   1   4   2 92142.8 1938.54  11
  -1   4  -2 88995.3 1928.83  13
  -1   4  -3 846.677 93.6728  33
   1   4   3 825.712 87.8532  35
  -1   4  -3 870.735 90.9590  31
   1   4   3 713.292 82.0055  24
   1   4   3 809.980 90.6470  10
  -1   4  -3 995.126 103.108  11
   1   4   3 929.715 99.8096  11
   1   4   3 884.512 125.717   8
   1   4   3 796.760 88.7922  22
  -1   4  -3 911.823 104.313  16
   1   4   3 942.676 98.0330  15
  -1   4  -3 970.880 99.6330  13
  -1   4  -4 1451.19 114.321  30
   1   4   4 1511.87 123.728  35
  -1   4  -4 1408.11 124.187  33
   1   4   4 1465.13 115.749  24
   1   4   4 1340.55 118.002  10
  -1   4  -4 1454.11 126.437  11
   1   4   4 1381.79 163.371   8
   1   4   4 1428.35 119.291  22
  -1   4  -4 1447.03 127.161  16
   1   4   4 1611.07 127.843  15
   1   4   4 1244.08 113.733  11
  -1   4  -4 1521.63 124.139  13
  -1   4  -5 18961.8 544.725  30
   1   4   5 19147.2 554.975  35
  -1   4  -5 18824.1 559.883  33
   1   4   5 18059.3 523.239  24
   1   4   5 18890.2 549.975  22
   1   4   5 19758.0 573.368  10
  -1   4  -5 19702.4 569.817  11
   1   4   5 18379.0 700.682   8
   1   4   5 19305.6 560.750  15
  -1   4  -5 18862.8 569.256  16
   1   4   5 18236.2 548.049  11
  -1   4  -5 19145.5 560.256  13
  -1   4  -6 8576.54 329.492  30
   1   4   6 8784.78 335.961  35
  -1   4  -6 8039.70 330.354  33
   1   4   6 8410.33 325.038  22
  -1   4  -6 9542.80 351.873  11
   1   4   6 8358.45 339.199  10
   1   4   6 9361.97 481.890   8
   1   4   6 8301.88 330.433  15
  -1   4  -6 9143.63 353.611  16
   1   4   6 8685.79 332.916  11
  -1   4  -6 8804.55 339.959  13
  -1   4  -7 12531.8 429.427  30
   1   4   7 13037.0 439.264  35
   1   4   7 12203.4 427.795  18
   1   4   7 13368.5 434.130  22
   1   4   7 13421.7 613.890   8
   1   4   7 12702.7 447.294  10
  -1   4  -7 13934.6 450.577  11
  -1   4  -7 13382.9 452.227  16
   1   4   7 12168.9 430.859  15
   1   4   7 12732.5 431.641  11
  -1   4  -7 13730.0 452.208  13
   1   4   8 1949.00 149.850  35
  -1   4  -8 1722.51 139.178  11
   1   4   8 1883.73 231.946   8
   1   4   8 1804.91 155.526  10
   1   4   8 1826.58 147.161  18
   1   4   8 1609.68 134.125  22
   1   4   8 1890.22 147.562  15
  -1   4  -8 1867.76 154.895  16
   1   4   8 1733.45 140.080  11
  -1   4  -8 2059.82 157.912  13
  -1   4  -9 8246.25 333.946  24
  -1   4  -9 8195.23 331.057  11
   1   4   9 7580.21 339.423  10
   1   4   9 7985.92 492.790   8
   1   4   9 8434.26 327.165  22
   1   4   9 8067.95 341.663  18
  -1   4  -9 7958.68 340.167  16
   1   4   9 7960.46 334.138  15
   1   4   9 7792.92 322.212  11
  -1   4  -9 7877.65 339.203  13
  -1   4 -10 88.0543 38.7699  24
   1   4  10 41.2923 46.2492  10
   1   4  10 94.6726 44.7626  11
   1   4  10 217.297 116.324   8
  -1   4 -10 188.503 57.2934  11
   1   4  10 113.672 45.2860  22
  -1   4 -10 230.647 77.7703  16
   1   4  10 207.118 62.8115  18
   1   4  10 231.370 61.8769  15
  -1   4 -10 145.202 62.9102  13
   1   4  11 5449.24 257.319  22
  -1   4 -11 5898.10 268.532  24
  -1   4 -11 6083.84 274.375  11
   1   4  11 5759.22 435.838   8
   1   4  11 5527.72 290.932  10
   1   4  11 5974.82 300.182  18
   1   4  11 5981.75 270.382  17
  -1   4 -11 5615.29 284.328  16
   1   4  11 5463.15 274.163  15
  -1   4 -11 5693.87 287.369  13
   1   4  11 4822.64 250.573  11
  -1   4 -12 56.4154 38.3017  24
  -1   4 -12 36.8161 42.7203  11
   1   4  12 30.0806 50.9607  10
   1   4  12 8.57778 83.1988   8
   1   4  12 37.8138 45.3678  22
   1   4  12 51.1951 50.2667  15
   1   4  12 67.7801 60.4065  18
  -1   4 -12 103.232 63.2334  16
   1   4  12-19.3648 47.7027  17
  -1   4 -12-34.9864 53.4253  13
   1   4  13 6109.66 261.278  22
  -1   4 -13 5694.03 261.575  11
   1   4  13 5475.30 441.499   8
   1   4  13 5049.76 282.766  10
   1   4  13 5258.15 295.960  18
  -1   4 -13 5640.76 290.492  16
   1   4  13 5284.68 268.097  15
   1   4  13 5545.66 246.729  17
  -1   4 -13 5235.41 283.755  13
  -1  -4 -14 73.5783 56.3602  25
   1   4  14-99.0460 66.7453  10
   1   4  14 17.3081 39.6269  15
  -1   4 -14-42.5706 52.8765  16
   1   4  14-85.5280 61.4038  18
  -1   4 -14 41.9227 56.5689  13
  -1   4 -15 6874.31 292.036  33
  -1  -4 -15 6747.04 319.722  25
   1   4  15 6431.12 316.787  10
   1   4  15 7086.87 352.286  18
   1   4  15 6684.29 293.273  15
  -1   4 -15 7075.54 328.043  16
  -1   4 -15 7206.92 329.029  13
  -1   4 -16 57.1359 44.3241  33
   1   4  16 80.1460 53.3703  10
  -1  -4 -16 106.641 65.4953  25
   1   4  16 17.9365 64.3034  18
  -1   4 -16 0.21323 56.5844  16
  -1   4 -16 17.9187 46.6571  13
  -1   4 -17 1081.83 101.196  33
  -1  -4 -17 940.893 109.064  25
   1   4  17 951.208 113.175  10
  -1   4 -17 994.103 113.918  16
   1   4  17 1033.63 135.044  18
  -1   4 -17 1004.22 113.791  13
  -1  -4 -18 0.19129 41.6357  25
  -1   4 -18 30.0404 46.5824  16
   1   4  18 9.79982 55.8635  18
  -1   4 -18 31.6067 43.1539  13
  -1  -4 -18-11.9157 51.8287  20
  -1  -4 -19 112.480 59.0251  25
   1   4  19 231.909 65.3886  18
  -1   4 -19 219.417 58.0997  16
  -1   4 -19 177.425 53.2993  13
  -1  -4 -19 168.120 58.9637  20
  -1  -4 -20 12230.0 407.939  25
  -1   4 -20 13193.0 401.810  16
  -1   4 -20 12905.4 388.848  13
  -1  -4 -20 12952.0 411.658  20
   1   4  20 13015.0 443.022  18
   1   4  21 797.125 86.2281  18
  -1   4 -21 888.932 77.8808  16
  -1   4 -21 741.536 66.7467  13
  -1  -4 -21 703.230 75.5977  20
  -1  -4 -22 11685.1 333.862  20
  -1  -4 -23 1580.49 80.1045  20
   1   5 -21 70.6283 23.8408  13
   1  -5 -21 169.571 31.5033  20
  -1   5  20 1480.54 86.0308  21
   1  -5 -20 1751.30 104.720  20
   1   5 -20 1760.90 107.415  13
   1  -5 -20 1788.00 111.206  25
   1  -5 -19 91.5361 43.3013  20
   1  -5 -19 154.646 48.0945  25
   1   5 -19 56.2794 31.1063  13
   1  -5 -18 88.6782 46.4444  20
   1  -5 -18 93.5857 48.7761  25
   1   5 -18 91.8854 46.4799  13
  -1   5  18 32.6249 33.1024  10
   1  -5 -17 2908.84 180.085  25
   1   5 -17 3109.60 159.909  16
  -1   5  17 3187.64 171.335  15
   1   5 -17 2779.42 176.585  13
  -1   5  17 2838.99 176.692  10
   1  -5 -16 1461.32 133.685  25
  -1   5  16 1647.74 140.749  10
   1   5 -16 1775.10 127.884  16
  -1   5  16 1491.96 127.049  15
   1   5 -16 1590.13 140.520  13
   1  -5 -15 22.4666 48.5298  25
  -1   5  15 71.1925 55.4018  10
  -1   5  15 20.9733 34.7736  22
  -1   5  15 12.3655 44.5485  15
   1   5 -15 76.5694 40.1112  16
  -1   5  15 100.579 48.2823  18
   1   5 -15 63.2723 49.3987  13
  -1   5  14 21158.3 604.021  22
  -1   5  14 20132.7 627.189  15
   1   5 -14 21620.2 617.412  16
   1   5 -14 21547.9 661.186  13
  -1   5  14 21226.4 661.729  10
  -1   5  13 2117.56 159.772  22
  -1   5  13 2624.50 303.160   8
  -1   5  13 2020.87 176.196  10
  -1   5  13 2170.32 172.828  15
   1   5 -13 2192.21 163.412  16
  -1   5  13 2454.54 156.117  17
   1   5 -13 2277.49 182.071  13
   1   5 -12 7917.63 300.001  24
  -1   5  12 7838.89 362.681  10
  -1   5  12 7623.29 521.414   8
  -1   5  12 7831.36 333.898  22
   1   5 -12 8293.27 342.622  16
  -1   5  12 8131.20 354.222  15
  -1   5  12 6999.13 300.768  11
   1   5 -12 8519.12 367.453  13
  -1   5  11 17695.7 591.401  35
   1   5 -11 18743.3 547.989  33
   1   5 -11 19717.6 564.307  24
  -1   5  11 19261.8 631.315  10
  -1   5  11 18451.9 842.344   8
  -1   5  11 18664.0 590.436  22
   1   5 -11 19498.8 599.682  16
  -1   5  11 19004.1 610.576  15
   1   5 -11 19386.6 619.545  13
  -1   5  11 17880.5 560.889  11
   1   5 -10 18244.3 546.049  33
  -1   5  10 17600.5 591.529  35
   1   5 -10 18687.6 604.639  30
   1   5 -10 18626.3 561.528  24
  -1   5  10 17884.5 821.091   8
  -1   5  10 18700.9 621.772  10
  -1   5  10 18235.6 587.150  22
   1   5 -10 18416.6 584.078  16
  -1   5  10 18131.3 599.916  15
   1   5 -10 19295.4 554.379  11
  -1   5  10 18106.7 563.569  11
   1   5 -10 19573.4 614.846  13
   1   5  -9 53774.3 1317.32  30
  -1   5   9 52673.5 1313.35  35
   1   5  -9 55027.1 1261.85  33
   1   5  -9 54746.9 1283.14  24
  -1   5   9 57322.7 1359.18  10
  -1   5   9 53625.0 1620.81   8
   1   5  -9 49602.3 1274.54  19
  -1   5   9 53411.9 1308.37  22
   1   5  -9 54433.9 1304.24  16
  -1   5   9 54300.7 1320.89  15
   1   5  -9 53833.6 1315.72  13
   1   5  -9 53170.3 1261.88  11
  -1   5   9 55438.9 1288.99  11
   1   5  -8 5177.89 247.261  33
  -1   5   8 5356.09 281.511  35
   1   5  -8 5106.44 273.409  30
   1   5  -8 5231.71 263.041  24
  -1   5   8 5539.43 292.711  10
  -1   5   8 4891.00 384.482   8
   1   5  -8 5089.97 260.916  19
  -1   5   8 5067.18 268.505  22
   1   5  -8 5240.16 269.404  16
  -1   5   8 5437.54 282.861  15
  -1   5   8 5059.54 257.931  11
   1   5  -8 5417.69 277.304  13
   1   5  -8 5115.59 250.701  11
   1   5  -7 1028.41 108.524  33
  -1   5   7 973.674 119.666  35
   1   5  -7 1070.91 119.597  30
  -1   5   7 1062.93 102.095  24
   1   5  -7 892.451 108.153  24
  -1   5   7 1088.61 126.662  10
  -1   5   7 716.818 140.773   8
  -1   5   7 977.069 113.578  11
   1   5  -7 1045.09 110.589  11
   1   5  -7 890.172 101.699  19
  -1   5   7 1153.00 125.021  22
   1   5  -7 1070.87 137.206  16
  -1   5   7 938.865 115.296  15
   1   5  -7 966.720 115.725  13
  -1   5   6 20.1124 48.0376  35
   1   5  -6 160.026 64.6410  30
  -1   5   6 12.9257 37.3628  24
   1   5  -6 14.5051 48.1367  24
  -1   5   6 45.8218 50.8082  11
  -1   5   6 19.2391 49.9337  10
  -1   5   6 107.966 81.0878   8
   1   5  -6-30.1758 40.7299  11
  -1   5   6 38.2915 50.1960  22
   1   5  -6 35.5167 50.8551  16
  -1   5   6 98.9167 58.6473  15
   1   5  -6 10.4479 46.9687  13
   1   5  -5 485.423 86.9094  30
  -1   5   5 531.565 88.8663  35
   1   5  -5 328.080 67.0436  24
  -1   5   5 460.541 77.5163  24
  -1   5   5 379.058 76.6127  11
   1   5  -5 440.823 83.8503  11
  -1   5   5 333.878 107.003   8
  -1   5   5 409.289 86.5337  10
  -1   5   5 328.890 76.3473  22
   1   5  -5 374.761 79.1642  16
  -1   5   5 514.744 89.2259  15
   1   5  -5 415.273 78.6439  13
   1   5  -4 934.526 90.9141  31
   1   5  -4 938.237 106.776  30
  -1   5   4 1084.91 124.527  35
  -1   5   4 1112.81 118.788  24
   1   5  -4 993.009 117.707  24
  -1   5   4 1110.45 118.291  10
  -1   5   4 900.928 139.568   8
  -1   5   4 926.281 109.469  11
   1   5  -4 1004.82 112.895  11
  -1   5   4 1054.87 115.004  22
  -1   5   4 1042.45 115.001  15
   1   5  -4 987.682 116.049  16
   1   5  -4 961.274 105.951  13
   1   5  -3 2170.92 139.020  31
   1   5  -3 2249.24 161.970  30
  -1   5   3 2463.02 178.854  35
  -1   5   3 2288.53 169.972  24
   1   5  -3 2320.06 177.270  24
  -1   5   3 2665.62 180.758  10
  -1   5   3 2256.74 167.861  22
   1   5  -3 2229.08 167.666  16
  -1   5   3 2243.08 159.852  15
  -1   5   3 2264.89 171.472  11
   1   5  -3 2344.20 161.965  13
   1   5  -3 2223.58 162.113  11
   1   5  -2 4528.96 230.081  30
  -1   5   2 4789.18 247.223  35
   1   5  -2 4445.76 243.054  24
  -1   5   2 4561.64 243.920  24
  -1   5   2 4606.61 239.025  10
  -1   5   2 4481.10 237.253  22
  -1   5   2 4428.95 228.102  15
   1   5  -2 4509.73 240.378  16
  -1   5   2 4620.92 248.099  11
   1   5  -2 4950.22 235.857  13
  -1   5   2 4136.85 216.397  13
   1   5  -2 5002.67 251.527  11
   1   5  -1-45.3904 38.1493  35
  -1   5   1-12.5822 40.2728  35
   1   5  -1 11.1152 40.3018  30
   1   5  -1 3.55208 38.0473  24
  -1   5   1-36.3206 42.3454  24
  -1   5   1 100.144 54.1051  10
   1   5  -1-13.4006 41.3211  11
  -1   5   1-15.9245 42.6670  11
   1   5  -1 29.0286 34.4884  22
  -1   5   1-7.13652 40.9907  22
  -1   5   1-1.34977 39.5433  15
   1   5  -1 11.1583 30.1851  13
  -1   5   1-28.4512 49.1095  13
  -1   5   0 4573.78 229.456  31
   1   5   0 5089.43 233.627  30
  -1   5   0 4944.51 246.062  35
   1   5   0 4657.92 225.974  35
  -1   5   0 4324.95 246.074  24
   1   5   0 4386.88 226.912  22
   1   5   0 4563.49 241.730  24
   1   5   0 4761.00 228.913  10
  -1   5   0 5007.63 236.890  10
  -1   5   0 4586.88 233.303  22
  -1   5   0 4389.39 218.894  15
  -1   5   0 4531.59 246.414  16
  -1   5   0 4958.90 259.421  11
   1   5   0 4545.72 243.011  11
  -1   5   0 4689.82 235.551  13
  -1   5  -1 1396.96 122.750  31
  -1   5  -1 1259.80 124.156  33
   1   5   1 1180.43 111.690  35
   1   5   1 1341.53 129.699  24
   1   5   1 1373.48 126.929  22
  -1   5  -1 1221.00 130.609  24
   1   5   1 1216.13 125.133  11
  -1   5  -1 1278.73 132.313  11
   1   5   1 1236.16 118.675  10
  -1   5  -1 1301.13 117.254  22
  -1   5  -1 1407.67 113.761  15
  -1   5  -1 1105.42 120.159  16
  -1   5  -1 1324.02 122.638  13
  -1   5  -2 6596.71 297.904  33
   1   5   2 6371.50 280.725  35
  -1   5  -2 6785.19 290.834  31
  -1   5  -2 6008.56 259.341  30
   1   5   2 6334.67 288.681  24
   1   5   2 6567.76 291.361  22
  -1   5  -2 6681.25 312.544  24
   1   5   2 6749.08 295.179  10
  -1   5  -2 6796.85 277.493  22
  -1   5  -2 6577.66 307.416  16
   1   5   2 6417.16 284.918  15
   1   5   2 6335.56 297.240  11
  -1   5  -2 6827.74 297.698  13
  -1   5  -2 6732.18 310.155  11
   1   5   3 6169.62 280.834  35
  -1   5  -3 6715.51 290.673  31
  -1   5  -3 6627.48 301.488  33
   1   5   3 6330.11 292.711  10
  -1   5  -3 6561.04 266.436  22
  -1   5  -3 6438.36 309.821  24
   1   5   3 6866.75 300.685  22
   1   5   3 6407.29 286.935  24
  -1   5  -3 6654.20 310.125  16
   1   5   3 6635.61 292.171  15
  -1   5  -3 6589.55 309.825  11
  -1   5  -3 6910.03 303.134  13
   1   5   3 6279.45 297.769  11
  -1   5  -4 15983.2 522.889  33
   1   5   4 15566.3 506.102  35
  -1   5  -4 15630.9 501.564  31
   1   5   4 16387.4 525.849  10
  -1   5  -4 15849.5 538.785  24
   1   5   4 15606.4 509.723  22
   1   5   4 15163.4 491.714  24
  -1   5  -4 15586.1 461.650  22
  -1   5  -4 15660.0 530.827  16
   1   5   4 15767.9 511.298  15
  -1   5  -4 16369.8 526.862  13
   1   5   4 14856.8 508.804  11
  -1   5  -4 15789.8 528.234  11
  -1   5  -5 4959.46 262.113  33
   1   5   5 4897.61 252.605  35
  -1   5  -5 5041.25 252.219  31
   1   5   5 5419.49 278.654  10
   1   5   5 5093.08 258.981  22
  -1   5  -5 5139.78 275.393  24
   1   5   5 5342.70 266.933  15
  -1   5  -5 5606.11 285.558  16
  -1   5  -5 5354.08 275.411  11
  -1   5  -5 5073.49 265.482  13
   1   5   5 4911.58 259.565  11
  -1   5  -6 1798.81 145.339  31
   1   5   6 1863.33 154.680  35
  -1   5  -6 1836.67 156.220  33
   1   5   6 1600.13 143.287  22
  -1   5  -6 1777.65 158.949  24
   1   5   6 1755.07 155.391  10
  -1   5  -6 1795.53 161.388  16
   1   5   6 1914.63 159.842  15
  -1   5  -6 1780.18 154.629  13
   1   5   6 1656.65 148.778  11
  -1   5  -6 1667.19 150.828  11
  -1   5  -7 411.962 82.6877  31
  -1   5  -7 330.240 78.6432  33
  -1   5  -7 281.934 71.1422  24
   1   5   7 247.442 63.8988  10
  -1   5  -7 453.828 85.9199  11
   1   5   7 315.043 70.9281  11
   1   5   7 252.570 66.8019  22
  -1   5  -7 368.651 91.7918  16
   1   5   7 346.880 78.2528  15
  -1   5  -7 366.808 79.6028  13
  -1   5  -8 1939.46 161.693  33
  -1   5  -8 2206.45 163.680  31
   1   5   8 2550.23 189.964  10
  -1   5  -8 2010.80 169.795  24
   1   5   8 2175.56 172.634  22
  -1   5  -8 2315.71 183.541  16
   1   5   8 1833.98 165.241  15
   1   5   8 2044.27 167.398  11
  -1   5  -8 2321.71 175.631  11
  -1   5  -8 2429.18 184.750  13
  -1   5  -9 40548.7 1018.96  31
  -1   5  -9 39920.0 1028.65  33
   1   5   9 39607.1 1017.78  22
  -1   5  -9 41455.1 1038.48  24
   1   5   9 41326.5 1071.25  10
   1   5   9 40473.1 1040.53  15
  -1   5  -9 40285.1 1055.98  16
   1   5   9 38649.1 1025.36  11
  -1   5  -9 40912.3 1030.33  11
  -1   5  -9 40841.7 1062.97  13
  -1   5 -10 1.40968 43.6352  33
  -1   5 -10 11.8506 42.2318  31
  -1   5 -10 18.0222 42.2930  24
   1   5  10 8.12142 43.5557  11
   1   5  10-19.2222 54.7152  10
  -1   5 -10 31.7496 43.1352  11
   1   5  10-4.06157 40.9481  22
  -1   5 -10-19.8789 60.5861  16
   1   5  10 1.23983 43.8314  17
   1   5  10 2.35826 55.1253  15
  -1   5 -10 30.5111 61.1256  13
  -1   5 -11 9342.78 363.791  33
  -1   5 -11 9336.16 357.074  24
   1   5  11 9191.56 354.121  22
   1   5  11 9226.09 395.759  10
   1   5  11 8611.81 348.389  18
   1   5  11 8575.77 365.324  15
  -1   5 -11 9470.76 393.942  16
   1   5  11 9379.86 362.384  17
  -1   5 -11 9616.84 361.151  11
  -1   5 -11 9171.23 390.247  13
   1   5  11 7629.75 339.165  11
  -1   5 -12 361.163 67.0647  33
  -1   5 -12 324.433 62.5642  11
   1   5  12 310.658 81.7347  10
  -1   5 -12 411.534 68.8492  24
   1   5  12 443.765 79.9644  18
   1   5  12 410.737 84.0643  15
   1   5  12 347.366 70.9384  17
  -1   5 -12 442.213 84.4750  16
  -1   5 -12 382.973 80.3968  13
  -1   5 -13 497.445 78.1867  33
  -1   5 -13 698.942 88.5464  11
   1   5  13 595.490 100.426  10
  -1  -5 -13 552.238 84.0650  25
  -1   5 -13 617.636 80.1174  24
   1   5  13 647.669 91.1554  18
   1   5  13 508.247 84.3560  15
   1   5  13 662.981 82.6654  17
  -1   5 -13 643.571 106.551  16
  -1   5 -13 499.728 87.9782  13
  -1   5 -14 68.0331 37.8562  33
   1   5  14 139.614 64.6318  10
  -1  -5 -14 36.1911 43.9344  25
   1   5  14-18.9879 40.6996  18
   1   5  14 75.9382 38.4738  17
  -1   5 -14 13.1513 51.0574  16
  -1   5 -14 25.0129 55.2348  13
  -1   5 -15 3083.00 164.298  33
   1   5  15 2548.11 182.793  10
  -1  -5 -15 2611.78 174.009  25
  -1   5 -15 2735.83 181.894  16
  -1   5 -15 2954.55 196.268  13
  -1   5 -16 4652.28 213.019  31
  -1  -5 -16 4572.76 226.178  25
   1   5  16 4412.31 231.404  10
  -1   5 -16 4761.69 234.242  16
  -1   5 -16 4762.34 240.279  13
  -1   5 -17 105.978 36.5339  31
  -1  -5 -17 96.4839 47.3391  25
  -1   5 -17 102.838 51.7230  16
  -1   5 -17 117.623 44.8059  13
  -1  -5 -17 12.5646 41.2672  20
  -1  -5 -18 269.036 48.9370  25
  -1   5 -18 422.654 63.4606  16
  -1   5 -18 393.239 60.1701  13
  -1  -5 -18 357.065 63.7374  20
   1   5  18 331.801 53.0905  21
  -1  -5 -19 220.940 46.1210  25
  -1   5 -19 290.433 48.7352  16
  -1   5 -19 326.500 50.6225  13
  -1  -5 -19 265.494 51.2328  20
   1   5  19 223.154 37.9190  21
  -1   5 -20 970.509 66.1998  16
  -1   5 -20 1064.67 71.3809  13
  -1  -5 -20 1078.05 78.7393  20
  -1   6  18 4578.97 165.692  21
   1   6 -18 4958.88 174.748  13
   1  -6 -18 4783.72 168.456  25
   1  -6 -17 1646.66 104.590  20
   1  -6 -17 1469.40 94.9215  25
   1   6 -17 1700.42 104.906  13
  -1   6  16 150.776 42.7483  10
   1  -6 -16 179.567 44.2136  25
   1   6 -16 186.584 43.7315  13
  -1   6  15 4575.14 216.129  10
   1  -6 -15 4220.63 199.172  25
   1   6 -15 4969.88 221.355  13
  -1   6  14 484.977 76.1319  10
   1  -6 -14 379.451 64.7497  25
   1   6 -14 489.833 75.3644  13
   1   6 -14 578.119 66.9498  16
  -1   6  13 3375.20 200.597  10
   1   6 -13 3220.52 169.241  16
  -1   6  13 3197.21 158.515  17
  -1   6  13 3304.21 185.297  15
   1   6 -13 3575.68 200.111  13
  -1   6  12 9205.89 360.427  10
  -1   6  12 7818.65 309.674  22
   1   6 -12 8312.57 309.466  16
  -1   6  12 8285.01 330.209  15
  -1   6  12 8656.87 309.992  17
   1   6 -12 9130.24 350.848  13
  -1   6  11 1953.36 161.976  10
  -1   6  11 1947.50 147.008  22
  -1   6  11 2054.33 147.151  17
  -1   6  11 1984.30 155.925  15
   1   6 -11 1970.39 143.444  16
  -1   6  11 1686.66 130.071  11
   1   6 -11 1989.27 157.466  13
  -1   6  10 15865.2 532.470  10
  -1   6  10 15638.8 504.883  22
   1   6 -10 16444.6 503.795  16
  -1   6  10 16320.9 516.401  15
   1   6 -10 15726.0 459.468  11
  -1   6  10 14554.7 486.213  11
   1   6 -10 16330.6 524.149  13
  -1   6   9 7841.00 351.320  10
  -1   6   9 8360.03 340.695  22
  -1   6   9 8163.46 341.882  15
   1   6  -9 7707.06 324.224  16
  -1   6   9 8098.70 332.916  11
   1   6  -9 8597.57 314.838  11
   1   6  -9 8456.81 349.345  13
  -1   6   8 48823.3 1202.89  35
  -1   6   8 48627.0 1192.58  22
   1   6  -8 49531.3 1177.88  24
  -1   6   8 50445.0 1226.12  10
   1   6  -8 49154.6 1185.46  16
  -1   6   8 47542.1 1187.56  15
   1   6  -8 49415.7 1158.07  11
   1   6  -8 48623.5 1194.39  13
  -1   6   8 48609.7 1189.72  11
  -1   6   7-40.8878 53.9789  35
   1   6  -7 73.0830 56.6133  24
  -1   6   7-30.9012 56.5357  10
  -1   6   7-10.4524 50.3409  11
   1   6  -7 78.1271 52.3335  11
  -1   6   7 56.4668 76.2284  22
   1   6  -7-3.53896 45.4293  16
  -1   6   7-71.5645 60.6622  15
   1   6  -7-6.81644 38.1564  17
   1   6  -7-24.1261 46.1981  13
   1   6  -6 30614.1 837.704  30
  -1   6   6 32989.9 875.094  35
  -1   6   6 31746.4 870.217  10
   1   6  -6 32454.6 859.501  24
  -1   6   6 33478.5 868.315  22
   1   6  -6 30537.7 847.820  16
  -1   6   6 31135.4 849.875  15
   1   6  -6 33454.4 858.447  13
  -1   6   6 30596.5 858.186  11
   1   6  -6 32801.5 849.405  11
  -1   6   5 20249.1 624.979  35
   1   6  -5 20607.8 608.776  30
  -1   6   5 20389.6 626.165  10
  -1   6   5 21161.5 627.033  22
   1   6  -5 19934.3 621.623  24
  -1   6   5 19996.6 591.626  24
  -1   6   5 19648.8 604.427  15
  -1   6   5 20312.9 631.666  11
   1   6  -5 20450.8 614.243  11
   1   6  -5 20810.1 610.875  13
  -1   6   4 4845.00 255.655  35
   1   6  -4 4542.55 235.816  30
  -1   6   4 4366.59 240.955  10
  -1   6   4 4575.82 238.289  24
   1   6  -4 4633.71 252.847  24
  -1   6   4 4604.41 248.003  22
  -1   6   4 4540.30 237.177  15
   1   6  -4 4568.55 233.141  13
  -1   6   4 4553.75 256.105  11
   1   6  -4 4903.52 254.435  11
   1   6  -3 3281.50 192.959  30
  -1   6   3 3222.32 201.328  35
  -1   6   3 2866.62 188.228  10
   1   6  -3 3012.15 202.367  24
  -1   6   3 2928.18 194.805  22
  -1   6   3 2943.87 192.335  24
  -1   6   3 3115.00 190.455  15
   1   6  -3 2947.82 181.960  13
  -1   6   3 3073.49 208.475  11
   1   6  -3 3099.87 203.105  11
   1   6  -2 13436.6 431.171  30
  -1   6   2 12878.5 449.263  35
  -1   6   2 12272.3 449.859  24
   1   6  -2 12501.7 457.094  24
  -1   6   2 12245.9 438.643  22
  -1   6   2 12616.9 435.255  10
  -1   6   2 12872.6 425.706  15
  -1   6   2 12556.3 468.505  11
   1   6  -2 13078.7 465.341  11
   1   6  -2 12758.9 423.395  13
  -1   6   1 12577.0 437.790  22
  -1   6   1 13235.7 469.652  24
   1   6  -1 12159.1 453.658  24
  -1   6   1 12928.5 428.925  10
   1   6  -1 13350.7 434.967  21
  -1   6   1 13370.3 453.773  35
  -1   6   1 12758.1 473.567  11
   1   6  -1 13196.7 471.705  11
   1   6   0 448.693 79.8875  21
  -1   6   0 514.389 84.2465  22
  -1   6   0 465.764 76.7210  35
  -1   6   0 474.660 92.1860  11
   1   6   0 587.202 97.4584  11
   1   6   0 375.473 76.0543  24
  -1   6   0 463.674 88.7200  24
   1   6   1 8767.60 330.345  10
  -1   6  -1 9010.68 379.939  24
  -1   6  -1 8677.59 331.078  22
   1   6   1 8987.33 361.508  24
  -1   6  -1 9243.90 344.869  35
  -1   6  -1 9840.67 390.456  11
  -1   6  -1 7900.80 332.666  13
   1   6   1 8787.62 369.341  11
   1   6   2 1502.41 128.095  10
  -1   6  -2 1502.59 144.665  11
  -1   6  -2 1440.11 147.041  24
  -1   6  -2 1625.63 127.217  35
  -1   6  -2 1415.06 131.065  13
   1   6   2 1793.55 157.200  11
   1   6   3 8667.08 344.752  10
  -1   6  -3 8634.62 371.968  24
  -1   6  -3 8511.69 366.972  16
  -1   6  -3 8386.13 350.452  13
  -1   6  -3 8817.29 370.314  11
   1   6   3 8978.46 372.972  11
  -1   6  -4 24298.8 690.802  31
   1   6   4 24964.5 715.545  10
  -1   6  -4 25870.4 749.928  24
  -1   6  -4 25976.6 747.483  16
  -1   6  -4 25714.2 745.196  11
   1   6   4 25492.3 742.776  11
  -1   6  -4 26020.3 730.091  13
  -1   6  -5 4954.73 242.339  31
   1   6   5 5412.83 268.592  10
  -1   6  -5 5219.08 277.167  24
  -1   6  -5 5161.20 276.033  16
   1   6   5 5162.75 270.544  11
  -1   6  -5 5226.24 276.122  11
  -1   6  -5 5347.69 273.362  13
  -1   6  -6 7340.49 302.323  31
   1   6   6 7158.99 323.658  10
  -1   6  -6 7476.65 332.331  24
  -1   6  -6 7114.18 329.227  16
  -1   6  -6 7540.04 328.701  11
  -1   6  -6 7365.17 327.951  13
   1   6   6 7182.04 326.579  11
  -1   6  -7 444.668 73.6730  31
   1   6   7 539.207 89.8622  11
   1   6   7 572.151 94.5930  10
  -1   6  -7 862.678 103.092  11
  -1   6  -7 486.203 85.2490  24
  -1   6  -7 500.872 90.6297  16
  -1   6  -7 565.864 93.8134  13
  -1   6  -8 669.782 82.8132  31
   1   6   8 657.025 101.278  10
   1   6   8 750.756 102.724  11
  -1   6  -8 661.196 93.4736  11
  -1   6  -8 649.550 94.3364  24
  -1   6  -8 608.210 99.7338  16
   1   6   8 764.047 102.348  17
  -1   6  -8 762.002 104.967  13
  -1   6  -9 2544.74 161.233  31
   1   6   9 2561.32 184.597  10
  -1   6  -9 2622.27 172.995  24
  -1   6  -9 2509.44 184.540  16
   1   6   9 2822.91 185.001  17
   1   6   9 2336.34 173.035  11
  -1   6  -9 2916.84 181.219  11
  -1   6  -9 2954.40 202.157  13
  -1   6 -10 19421.6 555.553  31
   1   6  10 19441.8 610.551  10
  -1   6 -10 19589.3 571.112  24
   1   6  10 19620.0 584.720  17
  -1   6 -10 20993.4 615.962  16
  -1   6 -10 21203.6 622.547  13
  -1   6 -10 19957.5 567.811  11
  -1   6 -11 1526.82 117.198  31
   1   6  11 1658.82 146.840  10
  -1   6 -11 1837.98 128.639  24
   1   6  11 1737.79 134.017  17
  -1   6 -11 1607.99 135.515  16
  -1   6 -11 1597.39 144.685  13
  -1   6 -11 1697.13 121.340  11
  -1   6 -12 2861.09 152.967  31
  -1  -6 -12 2615.31 158.222  25
  -1   6 -12 2798.70 149.616  24
  -1   6 -12 2816.31 176.330  16
   1   6  12 2661.69 155.396  17
  -1   6 -12 2960.35 151.176  11
  -1   6 -12 3093.91 190.599  13
   1   6  12 2756.76 181.947  10
  -1  -6 -13 2.87943 36.1239  25
  -1   6 -13 87.8057 50.5501  16
   1   6  13 49.4351 31.0590  17
  -1   6 -13 31.5097 49.4113  13
   1   6  13-27.1334 54.5140  10
  -1  -6 -14 1299.53 100.185  25
  -1   6 -14 1373.48 110.654  16
  -1   6 -14 1363.59 118.791  13
  -1  -6 -15 1370.94 95.1680  25
  -1   6 -15 1264.74 98.4757  16
  -1   6 -15 1249.68 104.339  13
   1   6  15 1380.28 110.178  21
  -1  -6 -16 104.896 27.9332  25
  -1   6 -16 104.444 30.8135  16
  -1   6 -16 94.1230 38.7959  13
  -1  -6 -16 121.964 39.9406  20
   1   6  16 99.9387 37.1171  21
  -1   6 -17 12138.5 309.475  16
  -1   6 -17 11394.5 327.365  13
  -1  -6 -17 11856.9 331.597  20
   1   6  17 11711.1 323.502  21
  -1   7  14 14.4680 18.4910  21
  -1   7  13 1431.17 91.3274  21
   1  -7 -13 1190.41 76.7055  25
   1   7 -13 1228.53 77.6990  13
   1  -7 -12 5441.28 196.684  25
   1   7 -12 5122.40 189.226  13
   1  -7 -11 53.0265 29.9990  25
  -1   7  11 5.57608 25.0482  17
   1   7 -11 17.2111 24.8572  13
  -1   7  11 9.75058 27.7732  10
  -1   7  10 125.160 35.5217  17
   1   7 -10 105.528 35.8189  13
  -1   7  10 76.3048 32.1370  10
  -1   7   9 116.210 45.5249  17
   1   7  -9 152.922 42.8800  13
  -1   7   9 148.799 43.6628  10
  -1   7   8-8.52944 33.4079  17
   1   7  -8 54.7006 28.2418  13
  -1   7   8 25.0609 33.3768  11
  -1   7   8-4.24879 35.7276  10
  -1   7   7 472.800 71.9241  17
   1   7  -7 523.156 64.1254  13
  -1   7   7 441.554 67.5482  10
  -1   7   7 535.306 76.9710  11
   1   7  -7 577.868 70.3049  11
  -1   7   6 88.2617 30.3007  10
  -1   7   6 140.482 55.3790  11
   1   7  -6 69.4435 36.0650  11
   1   7  -5 6065.99 232.919  17
   1   7  -5 6511.50 254.398  11
  -1   7   5 5947.87 264.549  11
  -1   7   5 5804.68 234.918  10
   1   7  -4 140.107 35.8188  17
   1   7  -4 228.896 59.6624  11
   1   7  -3 15212.4 453.484  17
  -1   7   3 14085.9 465.875  11
   1   7  -3 14544.7 457.232  11
   1   7  -2 10792.0 372.507  17
   1   7  -2 10818.5 377.637  11
  -1   7   2 10390.9 382.273  11
   1   7  -1 13545.1 439.856  17
   1   7  -1 13282.6 439.352  11
  -1   7   1 12735.1 439.667  11
  -1   7   0 782.188 101.341  11
   1   7   0 701.369 94.8445  11
  -1   7   0 622.578 87.8993  24
   1   7   0 681.579 92.4296  17
  -1   7  -1 107.994 55.2186  11
   1   7   1 12.1752 43.3565  11
   1   7   1 95.1265 47.3823  17
  -1   7  -1-4.08682 39.6868  24
   1   7   2 225.952 45.7509  21
   1   7   2 344.783 70.9927  11
  -1   7  -2 246.806 59.9271  11
   1   7   2 297.584 68.4265  17
  -1   7  -2 260.453 59.1992  24
   1   7   3 114.880 44.3340  21
  -1   7  -3 78.3113 44.4198  11
   1   7   3 72.9204 47.4089  11
   1   7   3 51.6910 43.1900  17
  -1   7  -3 15.3191 41.7605  24
   1   7   4 161.132 50.0393  21
  -1   7  -4 219.890 58.9952  11
   1   7   4 199.584 64.1819  11
   1   7   4 86.6166 44.7728  17
  -1   7  -4 161.984 53.2977  24
   1   7   5 193.060 46.6938  21
   1   7   5 150.936 44.7396  11
  -1   7  -5 246.364 54.8865  11
   1   7   5 249.742 58.6308  17
  -1   7  -5 203.839 56.8832  24
  -1   7  -6 1274.67 107.475  24
   1   7   6 1176.00 111.708  11
   1   7   6 1379.00 118.532  17
  -1   7  -6 1396.09 111.985  11
   1   7   6 1457.53 116.347  21
  -1   7  -7 5402.98 223.702  24
   1   7   7 5237.03 233.597  17
   1   7   7 4486.09 219.106  11
  -1   7  -7 4931.71 211.869  11
   1   7   7 5771.93 240.889  21
  -1  -7  -8 11056.8 325.884  25
   1   7   8 11467.6 367.349  21
  -1   7  -8 10563.1 330.784  11
   1   7   8 10224.2 349.800  17
   1   7   9 1120.85 98.4420  21
  -1   7  -9 936.457 88.4054  13
  -1   7  -9 930.391 76.4289  11
   1   7   9 905.693 84.2469  17
   1   7  10 7567.32 270.654  21
  -1   7 -10 6953.82 251.742  13
   1   7  10 6940.46 244.110  17
   1   7  11 5405.70 196.650  17
   1   7  11 6722.75 235.286  21
   1   7  12 2949.21 142.045  21
   1   7  13 8585.31 249.362  21
  -1  -7 -13 7256.42 236.870  20
  -1   8   5 367.957 42.1331  17
  -1   8   4 574.914 52.7939  17
  -1   8   4 433.704 47.4428  11
  -1   8   3 16.4101 20.6251  17
  -1   8   3 20.7478 22.4060  11
   1   8  -3-10.5248 16.3951  11
  -1   8   2 22.4162 19.9697  17
  -1   8   2-32.0233 26.1732  11
   1   8  -2 5.71246 18.1720  11
   1   8  -1 292.587 38.0970  17
  -1   8   1 226.684 38.1373  17
  -1   8   1 274.460 43.1737  11
   1   8  -1 206.172 34.1444  11
  -1   8   0 328.980 40.7943  17
   1   8   0 218.568 32.9814  17
   1   8   0 286.770 40.6402  11
  -1   8   0 289.269 42.3722  11
  -1   8  -1 300.784 38.8213  17
   1   8   1 283.164 40.0299  17
  -1   8  -1 366.032 47.6181  11
   1   8   2 386.625 45.3447  17
  -1   8  -2 375.202 44.0521  11
  -1   8  -3 877.844 63.3042  11
   1   8   3 916.404 67.0168  17
  -1   8  -4 577.787 48.1185  11
   1   8   4 485.195 46.7263  17
   1   8   5 120.262 26.4967  17
  -2   0  27-25.6557 24.5619   6
   2   0 -26 2080.03 103.801  26
  -2   0  26 2021.28 140.432   6
  -2   0  26 1735.31 102.299  18
   2   0 -25 36.2658 35.8076  26
  -2   0  25 1.58018 45.8561   6
  -2   0  25-31.0314 34.4803  18
   2   0 -24 726.456 80.0715  26
  -2   0  24 739.045 116.601   6
  -2   0  24 657.437 92.2443  18
  -2   0  23 7.17466 67.1236   6
  -2   0  23 26.6006 46.3038  18
  -2   0  22 1921.32 173.350  18
  -2   0  22 2142.59 205.541   6
  -2   0  21 61.7546 85.1779   6
  -2   0  21 34.3831 58.0809  18
  -2   0  21 71.8063 113.546   4
   2   0 -21-90.7990 125.291   2
  -2   0  20 34227.0 991.009  18
  -2   0  20 33924.7 1401.90   4
   2   0 -20 32980.3 1364.43   2
   2   0 -19 15.2838 92.7201   2
  -2   0  19 27.3257 95.3437   4
   2   0 -19-0.78623 33.9870  34
  -2   0  19-49.3959 78.7834  18
   2   0 -19 74.5673 48.6915  12
   2   0 -19-1.49483 45.7291  13
   2   0 -19-15.5015 37.0444  20
   2   0 -18 27188.5 738.401  12
   2   0 -18 26646.5 708.777  20
  -2   0  18 27175.4 843.595  18
  -2   0  18 26103.2 1188.78   4
   2   0 -18 27277.7 1189.11   2
   2   0 -17 66.5287 46.6013  12
   2   0 -17 105.738 60.7563  25
   2   0 -17-11.0303 39.7063  20
  -2   0  17-14.8498 52.4551  18
  -2   0  17 25.2862 88.1600   4
   2   0 -17-122.481 125.843   2
   2   0 -16 1921.15 152.705  25
  -2   0  16 1880.74 204.040   8
  -2   0  16 1825.65 173.919  18
   2   0 -16 1857.20 130.052  20
   2   0 -16 1733.76 135.989  12
   2   0 -16 1219.01 238.924   2
  -2   0  16 1605.24 277.879   4
   2   0 -15 135.833 47.6049  12
   2   0 -15 62.5658 50.1711  25
  -2   0  15-33.2746 46.5833   8
   2   0 -15 64.4126 36.1993  20
  -2   0  15 11.3668 50.9530  18
  -2   0  15 23.5671 80.6214   4
   2   0 -15 122.875 123.848   2
   2   0 -14-3.63769 33.5243  25
  -2   0  14 19.0704 46.4270   8
   2   0 -14 84.6269 40.7955  12
  -2   0  14 61.1007 51.3181  18
   2   0 -14-98.6265 93.6504   2
  -2   0  14 120.785 92.1889   4
  -2   0  13 1.45481 49.0236   8
  -2   0  13 167.305 126.991   4
   2   0 -13-91.4738 107.503   2
  -2   0  12 10992.8 451.865   8
  -2   0  12 11080.3 566.870   4
   2   0 -12 10219.7 557.244   2
  -2   0  11-43.2604 49.2712   8
  -2   0  11 18.6450 103.485   4
   2   0 -11 17.8670 105.839   2
  -2   0  10 615.622 91.2068   8
  -2   0  10 471.559 111.736   4
   2   0 -10 567.868 130.796   2
  -2   0   9-44.0747 44.3987   8
  -2   0   9-18.6966 67.0107   4
   2   0  -9 70.6452 74.7019   2
  -2   0   8 16227.1 493.315   8
   2   0  -8 15987.0 585.983   2
  -2   0   8 15692.0 575.091   4
  -2   0   7-34.7449 66.9780   4
   2   0  -7 69.4278 74.4452   2
   2   0  -6 174651. 3636.91   2
   2   0  -5 33.4715 62.0356   2
   2   0  -4 420811. 8260.56   2
  -2   0   3-55.8001 47.8607   7
   2   0  -3 28.7043 49.7034   2
  -2   0   2 255550. 5076.48   7
   2   0  -2 262026. 5102.51   2
  -2   0   1-37.6311 35.5332   7
  -2   0   0 419.486 56.6791   7
  -2   0   0 434.902 64.9930   1
  -2   0  -1 81.2691 46.4809   1
  -2   0  -2 98288.7 2051.07   1
  -2   0  -3 19.2447 51.8086   1
  -2   0  -4 11261.7 390.307   1
  -2   0  -5 122.766 74.0962   1
  -2   0  -6 59287.9 1382.08   1
   2   0   6 54686.6 1388.67   4
  -2   0  -7-37.3941 71.1472   1
   2   0   7-22.7491 70.1174   4
  -2   0  -7 3.10379 36.1444   5
  -2   0  -8 181653. 3555.09   5
   2   0   8 175668. 3810.80   4
   2   0   9-58.9479 33.8745   9
  -2   0  -9 35.8836 77.6682   1
   2   0   9-93.6446 92.1302   4
  -2   0  -9 16.8432 40.2916   5
   2   0  10 1073.37 92.1136   9
   2   0  10 1496.61 193.711   4
  -2   0 -10 1230.14 167.154   1
  -2   0 -10 1337.59 118.267   5
   2   0  11 17.0563 38.4748   9
  -2   0 -11 108.565 55.5755   5
  -2   0 -11 1.18682 90.0690   1
   2   0  11 56.4780 91.8594   4
  -2   0 -12 30213.8 758.311  20
   2   0  12 31188.9 765.312   9
  -2   0 -12 29178.4 772.193  25
  -2   0 -12 28295.4 795.376   5
   2   0  12 29197.0 1069.26   4
   2   0  12 28957.4 826.365   6
   2   0  13 66.5170 35.6813   9
  -2   0 -13 33.3927 44.9673  20
   2   0  13 41.8787 94.9328   4
   2   0  13 1.24412 54.8152   6
  -2   0 -13-10.7780 57.7340   5
   2   0  13 120.342 44.3847  18
  -2   0 -14 5037.42 250.536  20
   2   0  14 5242.11 281.036  18
   2   0  14 5073.20 297.636   6
   2   0  14 5124.72 434.084   4
  -2   0 -14 5319.83 289.078   5
  -2   0 -15 91.8976 49.2331  20
   2   0  15 86.6805 125.427   4
   2   0  15-61.0696 47.1729  18
  -2   0 -15-72.8231 77.4856   5
   2   0  15-58.5797 62.3968   6
  -2   0 -16 1341.75 133.026  20
   2   0  16 1532.24 278.985   4
   2   0  16 1214.86 143.118  18
   2   0  16 1296.57 165.924   6
  -2   0 -16 1486.00 164.356   5
  -2   0 -17 30.8280 47.7352  20
   2   0  17 5.46442 86.1585   4
   2   0  17 55.1499 78.3935   6
  -2   0 -17-74.7512 98.0391   5
   2   0  17 45.0994 67.2160  18
  -2   0 -18 18842.3 599.500  20
   2   0  18 20417.3 663.606  18
   2   0  18 18274.9 697.404   6
  -2   0 -18 18195.7 676.001   5
   2   0  18 18494.4 988.904   4
  -2   0 -19 58.0566 48.9756  32
  -2   0 -19 24.2381 45.8744  20
   2   0  19-204.724 144.050   4
  -2   0 -19 27.4363 96.2601   2
   2   0  19-49.0162 58.9065  18
   2   0  19-59.0887 75.1493   6
  -2   0 -19 13.4193 72.0761   5
  -2   0 -20 97.4297 37.4517  32
   2   0  20-1.61186 138.336   4
  -2   0 -20 201.927 136.198   2
  -2   0 -20 60.6047 47.7139  20
   2   0  20 37.6029 57.0712  18
   2   0  20 61.8119 69.5398   6
  -2   0 -20 207.363 84.0262   5
  -2   0 -21 43.8492 35.3090  32
  -2   0 -21-54.6648 50.3615  20
   2   0  21-125.338 100.379   6
   2   0  21 40.3940 53.2337  18
  -2   0 -21-20.3002 54.6627  26
  -2   0 -22 25413.3 691.592  20
   2   0  22 25114.5 711.800  18
   2   0  22 26115.7 804.119   6
  -2   0 -22 24016.4 690.588  26
  -2   0 -23-20.6275 41.3515  20
   2   0  23 40.3549 53.9624   6
   2   0  23-72.7890 41.5213  18
  -2   0 -23-8.79095 37.8966  26
  -2   0 -24 7771.24 272.011  20
   2   0  24 7545.43 322.173   6
  -2   0 -25 1.27286 28.6079  20
   2   0  25-7.93914 36.6212   6
  -2   0 -25 62.0083 31.2019  26
   2   0  26 298.669 45.1711   6
  -2   0 -26 304.950 38.4201  26
  -2   1  26 2608.73 139.055  18
  -2   1  26 2748.55 153.720   6
  -2  -1  26 2912.75 160.325   6
   2  -1 -26 2683.45 122.505  26
  -2   1  25 3800.05 198.983  18
   2   1 -25 4063.59 166.319  26
   2  -1 -25 4173.37 178.586  26
  -2  -1  25 3484.68 207.864   6
  -2   1  25 3844.43 212.875   6
  -2  -1  24 631.437 101.582   6
  -2   1  24 756.967 106.606   6
   2   1 -24 822.565 82.9592  26
  -2  -1  24 756.324 82.3607  18
  -2   1  24 741.339 100.946  18
  -2   1  23 90.3685 66.0250   6
  -2  -1  23 213.772 84.6190   6
  -2  -1  23 188.286 58.5197  18
  -2   1  23 168.063 64.3180  18
   2   1 -23 149.863 48.8720  26
   2  -1 -22 1053.08 95.3503  20
  -2   1  22 972.069 142.622   6
  -2  -1  22 948.416 138.896   6
  -2   1  22 786.901 120.860  18
  -2  -1  22 932.518 113.865  18
   2   1 -22 907.217 102.758  26
   2   1 -21 2500.18 157.320  13
   2   1 -21 2113.34 160.296  12
  -2   1  21 2479.80 215.578  18
  -2  -1  21 2422.55 190.854  18
   2  -1 -21 2425.53 153.743  20
   2   1 -21 2345.85 164.409  26
  -2  -1  21 2320.16 219.680   6
  -2   1  21 2302.07 218.075   6
   2   1 -21 2617.44 339.664   2
  -2   1  21 2136.38 314.237   4
   2   1 -20 12381.5 448.055  12
   2   1 -20 12593.7 429.152  13
   2   1 -20 11913.0 424.874  26
   2  -1 -20 12940.3 482.758  25
   2  -1 -20 12258.3 414.439  20
  -2   1  20 11967.8 515.517  18
  -2  -1  20 12361.8 484.724  18
  -2  -1  20 12075.6 782.821   4
  -2  -1  20 12047.4 529.581   6
  -2   1  20 12841.2 538.083   6
  -2   1  20 12241.2 771.525   4
   2  -1 -20 12117.2 758.598   2
   2   1 -20 13128.4 773.396   2
   2   1 -19 10931.3 711.254   2
   2  -1 -19 10205.7 693.913   2
   2   1 -19 11452.2 392.566  34
   2  -1 -19 10425.5 431.233  25
  -2   1  19 11280.3 600.501   8
  -2  -1  19 11219.6 462.492  18
   2  -1 -19 11643.3 400.403  20
  -2   1  19 10861.0 485.902  18
   2   1 -19 11455.6 408.679  13
   2   1 -19 10886.2 423.616  12
  -2   1  19 11355.1 736.048   4
  -2  -1  19 10121.9 717.538   4
  -2  -1  18 21.7940 118.369   4
   2  -1 -18 87.7301 88.7649   2
  -2   1  18 25.5441 87.9970   4
   2   1 -18 170.157 132.291   2
   2   1 -18 78.3018 43.9364  34
   2  -1 -18 49.4689 49.7363  25
  -2   1  18-134.790 99.9142   8
   2  -1 -18-4.58793 33.9823  20
  -2   1  18 34.9673 60.3512  18
  -2  -1  18 75.4340 50.2323  18
   2   1 -18-9.84634 38.6338  13
   2   1 -18-1.56629 46.6174  12
   2  -1 -17 35497.4 1376.45   2
   2   1 -17 35591.0 1363.57   2
   2   1 -17 35491.8 900.095  34
   2  -1 -17 37808.1 963.348  25
  -2   1  17 35093.8 1198.26   8
  -2   1  17 35218.3 1029.62  18
   2  -1 -17 36735.5 913.270  20
  -2  -1  17 36195.2 999.577  18
   2   1 -17 36319.3 959.210  12
  -2  -1  17 35272.9 1388.04   4
  -2   1  17 35470.0 1375.97   4
   2   1 -16 370.454 149.537   2
   2  -1 -16 195.800 131.096   2
  -2  -1  16 172.941 109.630   4
  -2   1  16 321.690 149.699   4
   2   1 -16 245.680 58.4827  34
   2  -1 -16 288.520 69.0537  25
  -2   1  16 181.984 92.9817   8
   2  -1 -16 230.032 57.0196  20
  -2   1  16 487.317 103.386  18
  -2  -1  16 294.126 82.3159  18
   2   1 -16 210.078 60.1540  12
  -2  -1  15 3185.32 351.196   4
  -2   1  15 2971.68 325.089   4
   2  -1 -15 2943.12 329.731   2
   2   1 -15 3009.09 334.440   2
   2   1 -15 2867.62 168.220  34
   2  -1 -15 3388.75 201.881  25
  -2   1  15 3248.26 289.714   8
   2  -1 -15 2978.04 173.978  20
  -2   1  15 3120.55 226.723  18
  -2  -1  15 2825.32 202.909  18
   2   1 -15 3368.88 205.194  12
   2  -1 -14 2578.84 296.620   2
   2   1 -14 2702.63 304.728   2
   2   1 -14 2743.63 181.762  12
   2   1 -14 2588.09 173.672  27
   2  -1 -14 2873.52 177.706  25
  -2   1  14 2506.56 249.471   8
  -2   1  14 2901.77 209.387  18
  -2  -1  14 3071.37 327.999   4
  -2   1  14 2887.43 309.960   4
   2   1 -13-23.2646 41.8885  12
   2   1 -13 50.2533 35.7761  27
   2  -1 -13-158.388 56.6999  25
   2   1 -13-82.7312 51.4197  19
  -2   1  13 4.86456 43.5583  18
  -2   1  13 79.4111 84.0944   8
  -2  -1  13 43.5724 85.5701   4
  -2   1  13 58.5344 94.4116   4
   2  -1 -13 85.0578 93.7050   2
   2   1 -13 79.7745 91.6453   2
  -2  -1  12 1256.98 116.702   8
  -2   1  12 1381.17 169.844   8
   2  -1 -12 1290.04 192.940   2
   2   1 -12 1233.45 187.275   2
  -2  -1  12 1307.45 199.805   4
  -2   1  12 1158.26 181.782   4
  -2  -1  11 25539.9 675.177   8
  -2   1  11 25279.8 806.053   8
   2  -1 -11 24262.6 889.490   2
  -2   1  11 24192.0 870.288   4
   2   1 -11 25306.8 890.796   2
  -2  -1  11 24183.8 881.262   4
  -2  -1  10 96885.7 2015.66   8
  -2   1  10 95011.2 2173.15   8
  -2  -1  10 91785.7 2268.13   4
   2   1 -10 96585.0 2280.96   2
  -2   1  10 92152.2 2256.48   4
   2  -1 -10 94518.8 2291.12   2
  -2   1   9 35841.4 970.490   8
  -2  -1   9 36104.8 844.635   8
   2   1  -9 36360.5 1046.24   2
   2  -1  -9 35104.5 1049.96   2
  -2  -1   9 35311.6 1045.38   4
  -2   1   9 34428.8 1030.83   4
  -2  -1   8 1014.64 84.5837   8
  -2   1   8 843.461 118.487   8
  -2  -1   8 1119.80 145.106   4
   2  -1  -8 1148.85 147.682   2
  -2   1   8 1141.32 147.510   4
   2   1  -8 1021.70 135.903   2
  -2  -1   7 387.236 53.4785   8
  -2   1   7 420.076 81.2491   8
   2  -1  -7 439.334 96.1633   2
  -2   1   7 321.592 84.2956   4
   2   1  -7 486.144 97.7597   2
   2  -1  -6 16.5618 55.4680   2
  -2   1   6 100.343 64.2764   4
  -2  -1   6 141.333 67.5541   4
   2   1  -6 196.792 76.8398   2
   2  -1  -5 163249. 3410.34   2
   2   1  -5 167500. 3408.53   2
  -2   1   4 133477. 2799.51   7
   2  -1  -4 129364. 2754.63   2
   2   1  -4 136330. 2757.21   2
  -2  -1   3 3097.16 119.457   7
  -2   1   3 3014.55 183.298   7
   2   1  -3 2965.81 162.171   2
   2  -1  -3 2863.54 152.886   3
   2  -1  -3 2881.86 161.522   2
   2   1  -3 3104.36 160.200   3
  -2  -1   2 6160.40 166.625   7
  -2   1   2 6297.10 259.272   7
   2  -1  -2 5967.84 221.702   3
   2   1  -2 6100.95 231.064   2
   2   1  -2 6280.26 227.812   3
  -2   1   1 140899. 2958.12   7
   2  -1  -1 145327. 2903.56   3
   2   1  -1 146783. 2904.57   3
  -2   1   0 155402. 3201.82   7
   2   1   0 157602. 3145.76   3
  -2   1   0 164602. 3160.18   1
   2  -1   0 163988. 3154.77   3
  -2   1  -1 8251.98 276.352   1
  -2  -1  -1 8108.37 280.776   1
  -2   1  -2 69032.3 1487.23   1
  -2  -1  -2 69267.5 1497.59   1
  -2  -1  -3 487108. 9978.54   1
   2   1   3 497771. 9977.82   4
   2  -1   3 516231. 9993.89   4
  -2  -1  -4 135695. 2774.53   1
  -2   1  -4 129071. 2753.48   1
   2  -1   4 135464. 2788.66   4
   2   1   4 129793. 2771.66   4
   2   1   5 122924. 2560.41   8
  -2  -1  -5 124749. 2584.19   1
  -2   1  -5 120482. 2566.16   1
   2  -1   5 118365. 2602.18   4
   2   1   5 116329. 2583.58   4
   2   1   6 26867.2 649.563   9
   2   1   6 27955.1 773.641   8
  -2  -1  -6 27407.9 783.131   1
  -2   1  -6 28549.9 783.635   1
   2  -1   6 25467.9 792.882   4
   2   1   6 27274.7 797.331   4
   2   1   7 68.2396 64.4048   8
   2   1   7 92.4885 46.6218   9
   2   1   7-30.0000 76.6870   4
  -2   1  -7 16.4693 60.4583   1
  -2  -1  -7 62.4847 67.6740   1
   2  -1   7 35.3922 63.8349   4
  -2   1  -7 73.7681 45.1979   5
  -2  -1  -7-13.4554 40.0560   5
   2   1   8 4570.25 278.323   8
   2   1   8 4917.02 209.442   9
  -2  -1  -8 4494.46 292.755   1
  -2   1  -8 4785.30 294.149   1
   2  -1   8 5254.94 326.370   4
   2   1   8 4693.63 307.986   4
  -2  -1  -8 4733.10 209.888   5
  -2   1  -8 4797.82 205.975   5
   2   1   9 4305.71 280.619   8
   2   1   9 4734.24 213.261   9
  -2   1  -9 4720.82 307.499   1
  -2  -1  -9 4334.41 296.757   1
   2   1   9 4452.90 317.590   4
   2  -1   9 4513.41 326.064   4
  -2  -1  -9 4555.87 213.326   5
  -2   1  -9 4391.00 206.314   5
   2   1  10 3186.26 177.587   9
   2   1  10 3213.66 244.778   8
  -2   1 -10 2731.19 245.502   1
  -2  -1 -10 2699.72 253.237   1
   2   1  10 2831.05 268.520   4
   2  -1  10 3000.43 281.142   4
  -2  -1 -10 3026.83 179.554   5
  -2   1 -10 2925.28 170.009   5
   2   1  11 6829.07 288.095   9
   2  -1  11 7042.67 460.601   4
   2   1  11 6880.11 441.328   4
  -2  -1 -11 7433.32 308.939   5
  -2   1 -11 6930.41 296.622   5
   2   1  12 89046.4 1985.73  18
  -2   1 -12 90622.0 1917.25  20
  -2  -1 -12 84426.7 1909.59  20
   2   1  12 89542.4 1951.40   9
  -2  -1 -12 90745.9 1926.44  25
   2   1  12 89693.8 1997.19   6
   2   1  12 86737.6 2292.31   4
   2  -1  12 88868.0 2012.69   6
   2  -1  12 86416.4 2326.83   4
  -2   1 -12 89809.7 1964.05   5
  -2  -1 -12 88711.1 1973.15   5
  -2  -1 -13 3383.06 195.845  20
  -2   1 -13 3236.31 190.326  20
   2   1  13 3855.85 234.022  18
   2   1  13 3400.67 209.091   9
  -2  -1 -13 3362.51 201.469  25
  -2  -1 -13 3412.08 220.630   5
   2   1  13 3170.66 324.434   4
   2   1  13 3181.79 224.086   6
   2  -1  13 3428.94 236.516   6
  -2   1 -13 3655.30 221.340   5
   2  -1  13 3460.00 347.280   4
  -2   1 -14 1816.77 130.458  32
  -2  -1 -14 1742.63 149.244  25
   2  -1  14 1396.89 243.686   4
   2   1  14 1536.10 241.085   4
  -2   1 -14 1843.00 144.492  20
  -2  -1 -14 1683.83 142.142  20
   2  -1  14 1813.56 150.731  18
   2   1  14 1433.24 150.826  18
   2  -1  14 1829.60 179.996   6
  -2  -1 -14 2049.11 177.053   5
   2   1  14 1751.61 170.605   6
  -2   1 -14 1984.97 173.558   5
  -2  -1 -15 5054.71 268.593  25
  -2   1 -15 5128.37 239.860  32
   2   1  15 4949.29 448.704   4
   2  -1  15 5607.07 326.508   6
   2   1  15 5138.22 309.875   6
  -2   1 -15 5151.57 297.731   5
  -2  -1 -15 5689.85 316.144   5
   2  -1  15 5711.26 494.041   4
   2  -1  15 5972.11 286.817  18
  -2  -1 -15 5490.96 270.030  20
  -2   1 -15 5594.43 269.713  20
   2   1  15 5674.13 308.632  18
  -2  -1 -16 13621.4 504.939  25
  -2   1 -16 14052.7 457.720  32
   2   1  16 14148.3 801.061   4
   2  -1  16 14068.1 574.867   6
  -2  -1 -16 13998.9 554.028   5
  -2   1 -16 14010.8 546.075   5
   2   1  16 14301.8 568.863   6
   2  -1  16 13668.8 805.920   4
   2  -1  16 15114.4 513.153  18
   2   1  16 14516.1 548.733  18
  -2  -1 -16 14763.6 501.911  20
  -2   1 -16 14859.6 497.057  20
  -2   1 -17 4085.23 238.256  26
   2   1  17 4049.97 273.055  18
  -2   1 -17 4305.77 240.845  20
   2  -1  17 4580.20 254.582  18
  -2  -1 -17 3787.53 234.398  20
  -2   1 -17 3992.56 213.864  32
  -2   1 -17 4350.11 282.917   5
  -2  -1 -17 4271.90 290.349   5
   2  -1  17 3964.24 289.028   6
   2   1  17 4046.66 286.868   6
   2  -1  17 3612.05 410.242   4
   2   1  17 3928.30 417.917   4
  -2   1 -18 1779.31 138.623  32
  -2   1 -18 1693.87 153.354  26
  -2  -1 -18 1640.37 291.008   2
  -2   1 -18 1994.77 309.460   2
   2  -1  18 1796.82 306.228   4
   2   1  18 1458.36 266.056   4
  -2   1 -18 1908.49 160.310  20
  -2  -1 -18 1915.82 164.081  20
   2  -1  18 1962.02 166.697  18
   2   1  18 1848.73 182.999  18
   2  -1  18 1745.27 198.175   6
  -2  -1 -18 1850.16 196.719   5
  -2   1 -18 1756.50 190.611   5
   2   1  18 2067.03 202.158   6
  -2   1 -19 5630.92 288.668  26
  -2  -1 -19 5363.41 508.395   2
  -2   1 -19 5204.48 489.038   2
  -2  -1 -19 5942.21 295.357  20
   2   1  19 5959.43 334.479  18
   2  -1  19 6232.40 293.858  18
  -2   1 -19 6254.64 298.813  20
  -2   1 -19 5729.52 260.524  32
  -2  -1 -19 5521.21 338.662   5
   2  -1  19 5702.09 523.662   4
   2   1  19 5698.95 346.867   6
   2  -1  19 5895.73 355.900   6
  -2   1 -19 5607.30 336.392   5
   2   1  19 5469.41 503.917   4
  -2   1 -20 3652.69 228.954  26
  -2   1 -20 3450.14 384.580   2
  -2  -1 -20 3976.99 430.078   2
   2   1  20 3996.94 263.559  18
  -2   1 -20 4011.67 229.989  20
  -2  -1 -20 3812.53 229.787  20
  -2   1 -20 3670.72 195.189  32
   2   1  20 4169.92 287.015   6
  -2   1 -20 3641.26 261.163   5
   2   1  20 3438.27 396.042   4
   2  -1  20 4109.50 292.330   6
  -2  -1 -20 4100.47 283.192   5
   2   1  21 4798.76 283.041  18
  -2  -1 -21 4954.66 256.003  20
  -2   1 -21 5361.53 262.181  20
  -2  -1 -21 4664.56 212.568  32
  -2   1 -21 5296.38 222.844  32
  -2   1 -21 4685.22 252.150  26
   2   1  21 5392.70 317.835   6
   2  -1  21 4807.64 307.414   6
   2   1  22 13828.1 499.230  18
  -2  -1 -22 14265.6 463.578  20
  -2   1 -22 15727.8 480.576  20
  -2   1 -22 14743.8 474.680  26
   2   1  22 13800.8 524.307   6
   2  -1  22 13507.8 529.206   6
  -2  -1 -23 1965.09 136.944  20
   2   1  23 1763.27 145.827  18
  -2   1 -23 2410.95 151.759  20
  -2   1 -23 2014.02 140.697  26
  -2  -1 -23 1942.19 137.903  26
   2   1  23 2057.87 170.244   6
   2  -1  23 2036.45 172.992   6
   2   1  24 3652.68 186.656  18
  -2   1 -24 4348.70 185.265  20
  -2  -1 -24 4063.70 181.267  20
  -2   1 -24 3735.77 180.816  26
  -2  -1 -24 3569.21 175.671  26
   2  -1  24 3809.86 212.336   6
   2   1  24 3980.82 214.667   6
  -2  -1 -25 4538.36 169.459  20
   2  -1  25 4359.11 200.777   6
   2   1  25 4245.83 195.458   6
  -2  -1 -25 4030.57 168.321  26
  -2   1 -25 4485.57 176.859  26
  -2   2  26 615.762 64.0199  18
   2  -2 -26 491.880 46.1826  26
  -2   2  25 653.660 80.4719  18
  -2  -2  25 665.824 74.9631   6
  -2   2  25 668.956 72.4214   6
  -2   2  24 528.310 88.0091  18
  -2  -2  24 411.502 77.6112   6
  -2   2  24 516.127 78.1782   6
   2   2 -23 39.8804 31.4361  13
   2   2 -23 25.5815 29.8053  26
  -2   2  23 55.7784 57.7205  18
  -2  -2  23 47.0331 54.4527   6
  -2   2  23 3.56548 49.4844   6
   2   2 -22 5118.43 223.010  26
   2   2 -22 4499.59 212.950  13
  -2  -2  22 4582.62 273.379   6
  -2   2  22 4544.68 267.573   6
  -2   2  22 4524.55 271.243  18
   2  -2 -22 4473.92 203.754  20
   2   2 -21 17401.8 515.685  26
   2  -2 -21 16578.2 560.850  25
  -2   2  21 16675.9 610.275  18
   2  -2 -21 17660.8 509.181  20
   2   2 -21 17513.5 523.445  13
   2   2 -21 16297.3 544.322  12
  -2   2  21 17150.9 603.393   6
  -2  -2  21 15906.7 598.225   6
   2   2 -20 1929.78 283.374   2
   2  -2 -20 1456.07 251.220   2
  -2   2  20 1696.81 277.498   4
   2   2 -20 1787.04 148.997  13
   2   2 -20 1737.23 157.865  12
   2   2 -20 1722.79 138.298  26
   2  -2 -20 1513.22 145.727  25
  -2   2  20 1588.07 269.039   7
   2  -2 -20 1673.69 132.924  20
  -2   2  20 1689.57 185.141  18
  -2   2  20 1674.30 174.455   6
  -2  -2  20 2047.72 196.983   6
   2   2 -19 2327.12 173.035  13
   2   2 -19 2199.30 183.444  12
   2   2 -19 2189.50 159.700  26
   2  -2 -19 2145.56 179.085  25
  -2   2  19 2151.15 279.232   8
  -2   2  19 2371.28 339.476   7
   2  -2 -19 1893.93 151.220  20
  -2   2  19 2007.07 206.043  18
  -2   2  19 2210.62 197.208   6
  -2  -2  19 2221.90 205.984   6
   2   2 -19 1840.02 277.570   2
  -2   2  19 1947.85 302.910   4
   2  -2 -19 1943.86 283.568   2
  -2  -2  19 1815.00 296.060   4
   2   2 -18 460.839 155.301   2
   2  -2 -18 382.019 151.520   2
  -2  -2  18 452.557 137.798   4
  -2   2  18 373.401 157.781   4
   2   2 -18 406.366 72.1665  34
   2  -2 -18 443.281 100.249  25
   2   2 -18 343.770 63.5101  26
  -2   2  18 360.029 119.318   8
   2  -2 -18 468.996 75.4086  20
  -2   2  18 469.218 112.778  18
   2   2 -18 371.553 77.7041  13
   2   2 -18 360.323 81.0084  12
  -2  -2  17 22571.7 1062.37   4
  -2   2  17 24840.5 1078.72   4
   2   2 -17 24088.8 1051.66   2
   2  -2 -17 24832.5 1073.69   2
   2   2 -17 23740.4 688.177  34
   2   2 -17 24107.1 681.188  26
   2  -2 -17 24375.2 732.064  25
  -2   2  17 22612.5 969.522   8
   2  -2 -17 24564.6 695.507  20
  -2   2  17 24259.8 799.542  18
  -2   2  17 25974.6 684.460  15
   2   2 -17 25050.5 749.573  12
   2   2 -17 24847.9 714.948  13
  -2   2  16 22523.2 1000.21   4
  -2  -2  16 21289.2 998.815   4
   2   2 -16 22345.8 988.374   2
   2  -2 -16 23187.0 1007.79   2
   2   2 -16 22132.8 649.475  34
   2   2 -16 21648.5 632.110  26
   2  -2 -16 22873.3 687.841  25
  -2   2  16 23171.1 649.361  10
  -2   2  16 22838.9 943.441   8
  -2   2  16 22688.1 747.436  18
  -2   2  16 22659.7 644.534  15
   2   2 -16 23045.6 701.557  12
   2   2 -16 23389.5 674.712  13
  -2  -2  15 9298.91 601.808   4
  -2   2  15 9673.20 600.745   4
   2  -2 -15 11160.2 649.607   2
   2   2 -15 10649.2 624.716   2
   2   2 -15 9954.80 372.379  34
   2   2 -15 9779.35 356.393  26
   2  -2 -15 9834.01 388.958  25
  -2   2  15 10740.7 381.243  10
  -2   2  15 9838.83 575.716   8
  -2   2  15 9735.98 432.483  18
  -2   2  15 9726.32 367.328  15
   2   2 -15 9713.72 402.012  12
   2   2 -15 10117.8 386.146  13
  -2   2  14 1185.18 199.954   4
   2  -2 -14 1091.96 181.864   2
  -2  -2  14 1259.41 209.110   4
   2   2 -14 1089.37 190.295   2
   2   2 -14 979.371 102.339  30
   2   2 -14 1044.16 108.063  34
   2   2 -14 1179.27 109.278  26
  -2   2  14 1249.58 198.064   8
   2   2 -14 1047.01 120.313  19
  -2   2  14 1161.47 138.475  18
  -2   2  14 1160.68 113.974  15
   2   2 -14 1135.90 122.726  12
  -2  -2  13 11127.8 603.687   4
  -2   2  13 10559.7 581.212   4
   2  -2 -13 10795.0 593.778   2
   2   2 -13 10725.7 586.675   2
   2   2 -13 11820.0 391.690  34
   2   2 -13 10590.1 376.726  30
  -2   2  13 10957.2 364.687  35
   2   2 -13 10487.0 360.482  26
   2   2 -13 11218.3 416.166  27
  -2   2  13 11593.0 582.039   8
  -2   2  13 11424.1 444.919  18
   2   2 -13 10713.4 406.761  19
  -2   2  13 11844.9 398.041  15
   2   2 -13 11118.4 412.172  12
  -2  -2  12 3801.85 327.725   4
  -2   2  12 3780.78 319.024   4
   2   2 -12 3572.68 304.189   2
   2  -2 -12 3550.74 317.940   2
   2   2 -12 3507.96 188.919  30
   2   2 -12 3829.29 197.125  34
  -2   2  12 3731.16 186.168  35
   2   2 -12 3343.65 174.466  26
   2   2 -12 3709.11 211.800  27
  -2   2  12 3557.26 298.082   8
  -2   2  12 3757.26 227.275  18
   2   2 -12 3494.01 204.684  19
  -2   2  12 3674.79 198.208  15
   2   2 -12 3551.04 204.303  12
  -2   2  11 62.9495 64.8786   4
   2  -2 -11 116.762 65.6997   2
   2   2 -11 151.366 84.4027   2
  -2  -2  11 103.548 73.2834   4
   2   2 -11 123.440 48.1876  29
   2   2 -11 81.9037 44.8532  27
   2   2 -11 144.922 48.3379  19
  -2   2  11 122.603 58.6414  18
  -2   2  11 91.4695 40.7227  14
   2   2 -11 141.693 54.6106  12
  -2   2  11 34.6353 69.5997   8
  -2   2  10 80400.1 1954.75   8
  -2  -2  10 79571.7 1982.82   4
  -2   2  10 80926.1 1969.32   4
   2   2 -10 76151.0 1953.27   2
   2  -2 -10 80715.9 1983.22   2
  -2   2   9 8209.72 407.667   8
  -2   2   9 8333.98 414.122   4
   2  -2  -9 8843.49 432.380   2
   2   2  -9 8458.77 416.603   2
  -2  -2   9 8791.97 433.753   4
  -2   2   8 212029. 4509.35   8
  -2  -2   8 224607. 4535.50   4
   2   2  -8 214478. 4503.77   2
  -2   2   8 214808. 4502.93   4
   2  -2  -8 215031. 4514.16   2
  -2   2   7 53297.5 1306.25   8
  -2   2   7 51509.3 1355.92   7
  -2   2   7 51301.3 1271.15   4
   2   2  -7 50633.1 1262.86   2
   2  -2  -7 50021.4 1270.62   2
  -2  -2   7 48788.5 1271.08   4
  -2   2   6 3611.06 227.891   8
  -2   2   6 3678.16 252.648   7
   2  -2  -6 3380.16 208.293   2
   2   2  -6 3509.71 208.294   2
  -2   2   6 3843.90 221.264   4
  -2   2   5 428.469 102.742   7
  -2   2   5 296.962 78.1638   8
   2  -2  -5 305.946 64.6616   2
  -2  -2   5 370.326 63.8533   4
  -2   2   5 204.277 55.8118   4
   2   2  -5 279.259 57.1340   2
  -2   2   4 4122.18 256.359   7
   2  -2  -4 3829.89 197.178   2
  -2   2   4 4436.67 209.972   4
  -2  -2   4 4234.05 212.210   4
   2   2  -4 4278.03 203.777   2
  -2   2   3 19428.8 611.175   7
  -2   2   2 19640.8 605.289   7
  -2   2   1 26911.2 741.925   7
   2   2  -1 27032.7 630.489   3
  -2   2   1 27869.4 634.677   1
  -2  -2   1 26489.6 638.452   1
  -2   2   0 1203.20 123.218   7
  -2  -2   0 1118.93 88.1107   1
  -2   2   0 1335.02 89.2755   1
   2  -2   0 1064.25 78.3430   3
   2   2   0 1221.66 83.6413   3
   2   2   1 65994.7 1386.86   3
   2  -2   1 62542.7 1380.38   3
  -2  -2  -1 65725.7 1405.04   1
  -2   2  -1 67808.8 1395.92   1
   2   2   2 43976.4 1057.06   8
  -2  -2  -2 43302.3 1008.16   1
  -2   2  -2 44924.6 1002.08   1
   2   2   3 109158. 2179.83   9
   2   2   3 102606. 2286.63   8
  -2  -2  -3 105402. 2241.61   1
  -2   2  -3 106926. 2232.64   1
   2   2   4 5361.35 207.733   9
   2   2   4 4931.78 263.932   8
  -2  -2  -4 4949.14 241.443   1
  -2   2  -4 5204.72 239.758   1
   2  -2   4 5066.81 248.288   4
   2   2   5 1028.25 130.012   8
   2   2   5 997.189 91.6651   9
   2   2   5 1066.78 118.938   4
  -2  -2  -5 1141.51 119.891   1
  -2   2  -5 839.867 102.517   1
   2   2   6 28160.0 831.200   8
   2   2   6 28287.4 692.177   9
  -2   2  -6 28234.8 788.036   1
  -2  -2  -6 26853.0 785.438   1
   2   2   6 26432.9 788.510   4
   2  -2   6 26351.3 799.754   4
  -2   2  -6 27366.6 657.121   5
   2   2   7 9156.89 320.591   9
   2   2   7 9057.58 420.190   8
  -2   2  -7 9531.50 405.815   1
  -2  -2  -7 9050.44 403.695   1
  -2  -2  -7 8761.63 298.281   5
   2   2   7 7986.74 389.967   4
  -2   2  -7 9422.00 301.049   5
   2  -2   7 8577.02 411.797   4
   2   2   8 16473.5 494.295   9
   2   2   8 17101.1 637.994   8
  -2   2  -8 17607.6 617.642   1
  -2  -2  -8 16360.5 616.687   1
  -2   2  -8 16684.6 469.117   5
  -2  -2  -8 16486.4 476.247   5
   2   2   8 15844.4 618.208   4
   2  -2   8 15838.9 626.459   4
   2   2   9 9175.15 350.325   9
   2   2   9 9835.04 482.107   8
   2  -2   9 9185.01 478.892   4
   2   2   9 9854.31 485.823   4
  -2  -2  -9 9658.86 341.797   5
  -2   2  -9 10226.9 343.480   5
   2   2  10 4346.90 236.771  18
  -2   2 -10 4645.16 217.824  20
   2   2  10 3948.97 223.784   9
   2   2  10 3501.74 289.546   8
  -2   2 -10 4250.24 204.878  26
   2   2  10 3913.86 314.541   4
   2  -2  10 4126.26 328.410   4
  -2  -2 -10 4231.83 218.458   5
  -2   2 -10 4350.10 214.850   5
   2   2  11 225.118 71.7071   6
   2  -2  11 189.990 54.0318   6
  -2   2 -11 208.256 66.8775   5
  -2  -2 -11 294.215 70.2003   5
   2  -2  11 208.067 111.003   4
   2   2  11 172.992 81.5910   4
  -2   2 -11 228.747 53.7453  32
  -2   2 -11 163.464 50.5359  26
  -2  -2 -11 215.363 55.0430  25
   2   2  11 250.419 54.7732  10
   2   2  11 212.427 94.1728   8
   2   2  11 260.282 75.0393   9
  -2   2 -11 100.725 48.0516  20
   2   2  11 147.866 60.6938  18
  -2   2 -11 247.737 50.5030  13
  -2   2 -12 26234.4 678.384  32
  -2   2 -12 25708.1 699.531  26
  -2  -2 -12 24896.5 696.525  25
   2   2  12 25631.8 741.670   9
   2   2  12 23969.4 917.310   8
   2   2  12 26059.2 696.382  10
  -2   2 -12 28071.8 718.860  20
   2   2  12 25420.6 750.006  18
   2  -2  12 25648.3 992.588   4
   2   2  12 24718.4 962.412   4
   2  -2  12 23985.4 743.180   6
   2   2  12 24012.1 735.026   6
  -2  -2 -12 24891.1 726.057   5
  -2   2 -12 24974.9 716.496   5
  -2   2 -12 24936.2 672.682  13
  -2   2 -13 5597.10 248.504  32
  -2   2 -13 5042.29 253.553  26
  -2  -2 -13 5596.07 271.317  25
   2   2  13 5596.00 261.004  10
  -2   2 -13 5965.00 275.990  20
   2   2  13 5778.24 303.209  18
   2   2  13 4744.80 397.820   4
   2  -2  13 5336.09 301.561   6
   2   2  13 5034.45 286.045   6
  -2   2 -13 5776.38 287.691   5
  -2  -2 -13 5458.48 287.016   5
   2  -2  13 5086.07 424.344   4
  -2   2 -13 5565.30 248.998  13
   2   2  14 2549.71 298.377   4
   2  -2  14 2301.57 302.900   4
  -2   2 -14 2682.94 169.887  32
  -2   2 -14 2359.98 172.860  26
  -2  -2 -14 2326.41 174.302  25
   2   2  14 2324.30 167.089  10
   2   2  14 2362.37 199.553  18
  -2   2 -14 2908.39 191.661  20
   2   2  14 2318.62 194.455   6
   2  -2  14 2464.92 207.301   6
  -2   2 -14 2642.09 195.711   5
  -2  -2 -14 2686.23 204.879   5
  -2   2 -14 2563.94 164.379  13
  -2   2 -15 12179.6 420.877  32
  -2  -2 -15 12118.4 453.054  25
  -2   2 -15 12529.1 454.748  26
   2   2  15 12488.4 503.912  18
  -2   2 -15 13032.3 458.036  20
  -2  -2 -15 12048.2 452.282  20
   2  -2  15 11703.0 704.641   4
   2   2  15 12268.2 496.784   6
  -2  -2 -15 11973.7 487.159   5
  -2   2 -15 12695.1 487.695   5
   2   2  15 11560.4 681.341   4
   2  -2  15 11759.9 498.184   6
  -2   2 -15 12650.6 421.935  13
  -2   2 -16 9235.85 351.138  32
  -2  -2 -16 8626.25 375.369  25
  -2   2 -16 8824.68 371.703  26
  -2  -2 -16 7835.35 593.622   2
  -2  -2 -16 8173.81 367.774  20
   2   2  16 8554.83 411.425  18
  -2   2 -16 9154.84 376.122  20
  -2  -2 -16 8519.69 407.776   5
  -2   2 -16 8597.46 399.155   5
   2  -2  16 8130.70 407.615   6
   2   2  16 7436.29 555.107   4
   2  -2  16 8157.80 602.828   4
   2   2  16 8647.78 409.776   6
  -2   2 -16 9358.39 344.785  13
  -2   2 -17 14945.9 481.587  32
  -2  -2 -17 14055.6 523.332  25
  -2   2 -17 14864.7 518.402  26
  -2   2 -17 14363.8 799.797   2
  -2  -2 -17 13383.6 793.309   2
  -2  -2 -17 15217.5 529.100  20
  -2   2 -17 16072.2 536.618  20
   2   2  17 14804.2 575.222  18
  -2   2 -17 15281.5 472.236  13
  -2  -2 -17 14029.9 560.881   5
  -2   2 -17 14172.9 551.660   5
   2  -2  17 13439.0 790.053   4
   2   2  17 13615.2 775.666   4
   2  -2  17 14796.8 579.552   6
   2   2  17 15685.7 580.781   6
  -2   2 -18 105.341 46.0729  32
  -2  -2 -18 126.777 70.6641  25
  -2   2 -18 32.4236 59.9438  26
   2  -2  18 154.083 133.828   4
  -2   2 -18 177.139 122.797   2
  -2  -2 -18 131.306 115.007   2
   2   2  18-16.7074 94.7808   4
  -2  -2 -18-35.8962 64.8972  20
  -2   2 -18 60.4955 50.7229  20
   2   2  18 72.9707 80.9828  18
   2  -2  18 126.979 76.8322   6
  -2  -2 -18 13.5108 63.9329   5
  -2   2 -18 24.8851 63.2681   5
   2   2  18 89.6098 66.9481   6
  -2   2 -19 37154.6 982.467  26
  -2   2 -19 33245.3 1346.69   2
  -2  -2 -19 36685.0 1423.21   2
   2   2  19 37822.8 1054.89  18
  -2   2 -19 42625.5 1026.37  20
  -2  -2 -19 38829.1 990.032  20
  -2   2 -19 36799.6 924.142  32
   2  -2  19 33004.2 1363.05   4
   2   2  19 36913.3 1047.04   6
   2   2  19 35366.9 1368.54   4
   2  -2  19 36466.1 1057.69   6
  -2   2 -20 7.51618 56.2222  20
  -2  -2 -20-120.762 61.3957  20
  -2   2 -20-18.5053 47.9998  26
   2   2  20 30.2701 60.1267  18
   2   2  20-69.3069 61.6833   6
   2  -2  20 24.8126 61.2925   6
  -2   2 -21 1358.18 128.002  20
  -2  -2 -21 1192.71 119.402  20
  -2   2 -21 1203.84 123.069  26
   2   2  21 1128.87 138.368  18
   2  -2  21 1206.72 143.349   6
   2   2  21 1124.55 135.785   6
   2   2  22 3017.23 205.273  18
  -2   2 -22 3538.47 189.327  20
  -2  -2 -22 2749.07 169.942  20
  -2   2 -22 2984.10 177.019  26
   2   2  22 2963.50 195.931   6
   2  -2  22 2811.68 196.617   6
  -2  -2 -23 761.390 80.9792  20
  -2   2 -23 764.889 85.8920  26
   2   2  23 605.175 85.7481  18
   2  -2  23 673.147 91.4873   6
   2   2  23 525.335 78.6185   6
  -2  -2 -24 306.419 46.8265  20
  -2   2 -24 252.806 45.1833  26
  -2  -2 -24 318.771 48.3209  26
  -2   2 -24 308.432 46.8362  16
   2   2  24 252.729 52.9781  18
   2   2  24 284.762 54.4402   6
   2  -2  24 258.619 54.1663   6
  -2  -2 -25 308.830 37.8035  20
  -2  -2 -25 236.025 34.5370  26
  -2   3  25 86.3121 30.1139  18
  -2   3  24 155.689 48.8481  18
  -2   3  23 279.499 64.7157  18
   2   3 -23 192.790 40.0697  13
   2   3 -22 882.894 85.0866  13
   2  -3 -22 866.049 79.8627  20
   2  -3 -22 847.348 102.582  25
  -2   3  22 881.056 114.316  18
  -2  -3  22 941.228 101.924   6
   2   3 -21 1707.04 119.464  26
   2  -3 -21 1729.05 147.011  25
   2   3 -21 1729.16 134.632  13
  -2  -3  21 1679.82 141.376   6
  -2   3  21 1816.96 165.494  18
   2  -3 -21 1700.36 128.694  20
   2   3 -20 27819.2 721.808  26
   2  -3 -20 29056.8 803.202  25
   2  -3 -20 29323.9 755.049  20
  -2   3  20 29531.1 858.860  18
   2   3 -20 27801.8 766.340  13
  -2   3  20 28244.2 792.859   6
  -2  -3  20 27562.5 794.907   6
   2   3 -19 138.039 61.4021  12
   2   3 -19 90.1648 58.9624  13
   2   3 -19 220.676 54.1056  26
   2  -3 -19 186.329 88.0650  25
  -2   3  19 297.243 69.1830  10
   2  -3 -19 118.701 51.7319  20
  -2   3  19 289.987 58.0599  15
  -2   3  19 118.982 61.3293  18
  -2   3  19 307.709 76.1948   6
  -2  -3  19 101.794 69.2156   6
   2   3 -18-6.01395 55.2114  12
   2   3 -18 0.65260 47.0617  13
  -2   3  18-38.4699 94.2715   7
  -2   3  18 33.3542 43.2070  10
  -2   3  18 76.8184 80.7855   8
   2   3 -18-29.5740 42.1742  26
   2  -3 -18 46.8576 54.2055  25
  -2   3  18 135.728 81.5653  18
  -2   3  18 18.1912 36.7520  15
   2   3 -18 98.8627 46.9914  16
  -2   3  18 72.5472 48.8952   6
  -2  -3  18 72.7085 58.2306   6
   2   3 -17 414.339 93.2711  12
   2   3 -17 291.248 69.0543  13
   2   3 -17 373.135 68.4081  26
   2  -3 -17 442.068 94.8340  25
  -2   3  17 306.650 118.234   8
  -2   3  17 295.752 70.9041  10
  -2   3  17 295.865 129.238   7
  -2   3  17 424.745 106.531  18
  -2   3  17 373.801 72.4370  15
   2   3 -17 386.897 68.3639  16
  -2  -3  17 388.595 87.1151   6
  -2   3  17 403.856 86.2654   6
   2   3 -16 10065.7 596.648   2
   2   3 -16 10191.7 413.969  13
   2   3 -16 10491.0 439.823  12
   2   3 -16 10277.4 374.761  26
   2  -3 -16 10264.1 421.696  25
  -2   3  16 8967.84 588.976   8
  -2   3  16 10291.7 404.681  10
  -2   3  16 9552.83 660.368   7
  -2   3  16 10834.9 466.593  18
  -2   3  16 11724.6 417.108  15
   2   3 -16 10472.8 378.424  16
  -2   3  16 11020.0 436.434   6
  -2  -3  16 10762.5 642.607   4
  -2  -3  16 10584.5 438.529   6
   2   3 -15 550.796 99.6627  12
   2   3 -15 523.731 94.2518  13
   2   3 -15 432.223 74.4230  26
  -2   3  15 354.678 83.8669  10
  -2   3  15 327.270 123.033   8
  -2   3  15 329.765 123.743   7
  -2   3  15 573.475 108.083  18
  -2   3  15 404.621 73.6264  15
   2   3 -15 482.719 78.9269  16
  -2   3  15 537.661 156.325   4
  -2  -3  15 413.457 138.897   4
   2  -3 -15 445.722 121.655   2
   2   3 -15 391.211 127.654   2
  -2  -3  14 3217.39 324.341   4
  -2   3  14 3643.61 335.098   4
   2   3 -14 3193.39 311.197   2
   2  -3 -14 3401.25 312.189   2
  -2   3  14 3087.06 189.368  35
   2   3 -14 3081.54 202.728  30
   2   3 -14 3306.06 185.494  26
  -2   3  14 3351.51 370.707   7
  -2   3  14 3417.62 344.802   8
  -2   3  14 3813.53 225.834  10
   2   3 -14 2905.33 215.590  19
  -2   3  14 3590.39 246.217  18
  -2   3  14 3041.32 203.563  15
   2   3 -14 3123.74 185.810  16
   2   3 -14 3199.73 210.921  13
   2   3 -14 3397.82 227.544  12
  -2   3  13 220.472 85.8293   4
  -2  -3  13 123.865 63.3420   4
   2  -3 -13 226.758 98.0218   2
   2   3 -13 215.304 96.0262   2
   2   3 -13 94.9077 45.7363  30
  -2   3  13 52.4888 35.4416  35
   2   3 -13 171.884 47.1685  26
  -2   3  13 176.600 118.119   7
  -2   3  13 174.149 101.816   8
   2   3 -13 152.322 59.7396  19
  -2   3  13 133.689 52.4356  15
   2   3 -13 135.583 41.7705  16
  -2   3  13 231.950 71.5802  18
   2   3 -13 123.948 52.2136  13
   2   3 -13 210.090 66.2888  12
   2  -3 -12 162.106 78.7220   2
   2   3 -12 298.397 100.828   2
  -2   3  12 306.615 107.729   4
  -2  -3  12 289.793 103.170   4
  -2   3  12 331.134 68.8140  35
   2   3 -12 227.798 59.9039  30
   2   3 -12 224.501 54.4679  26
  -2   3  12 332.843 126.199   8
  -2   3  12 107.459 75.6454   7
   2   3 -12 252.795 76.0813  19
   2   3 -12 163.558 51.7426  16
  -2   3  12 252.599 72.6236  18
  -2   3  12 398.730 75.9698  15
   2   3 -12 238.499 65.3367  12
   2   3 -12 245.117 56.2177  13
  -2  -3  11 3887.68 307.589   4
  -2   3  11 3492.01 285.917   4
   2   3 -11 3588.36 283.343   2
   2  -3 -11 3861.43 299.118   2
  -2   3  11 3641.84 203.261  35
   2   3 -11 3870.41 216.946  30
   2   3 -11 3714.00 187.490  26
   2   3 -11 3992.24 228.274  27
  -2   3  11 4214.98 348.564   8
  -2   3  11 3827.31 347.295   7
   2   3 -11 3842.28 227.503  19
  -2   3  11 3993.66 234.412  18
   2   3 -11 3713.29 194.146  16
  -2   3  11 4002.03 219.788  15
   2   3 -11 3712.48 219.127  12
   2   3 -11 3803.95 215.226  13
  -2   3  10 5380.25 338.756   4
  -2  -3  10 5775.33 357.269   4
   2   3 -10 5202.82 327.803   2
   2  -3 -10 5840.90 345.023   2
  -2   3  10 5617.38 256.292  35
   2   3 -10 5729.19 267.040  30
   2   3 -10 5715.94 266.073  29
   2   3 -10 5819.94 271.009  27
  -2   3  10 5543.80 410.196   7
  -2   3  10 5560.60 384.606   8
   2   3 -10 5989.86 277.745  19
  -2   3  10 5279.16 266.751  18
   2   3 -10 5741.44 245.300  16
  -2   3  10 5741.64 267.519  15
   2   3 -10 5691.91 259.204  13
   2   3 -10 5455.85 267.192  12
  -2  -3   9 5603.50 333.913   4
  -2   3   9 6075.58 337.045   4
   2  -3  -9 5331.59 317.153   2
   2   3  -9 5616.34 321.198   2
   2   3  -9 6228.67 270.428  30
  -2   3   9 5830.56 258.519  35
   2   3  -9 5684.54 260.090  29
   2   3  -9 6112.73 268.554  27
  -2   3   9 5734.69 399.813   7
  -2   3   9 5511.73 366.293   8
   2   3  -9 5683.59 266.942  19
  -2   3   9 5501.84 257.265  15
  -2   3   9 6104.03 277.495  14
   2   3  -9 5993.51 261.463  13
   2   3  -9 5469.28 258.240  12
  -2  -3   8 11079.2 463.524   4
  -2   3   8 10932.4 451.000   4
   2   3  -8 11700.3 391.257  29
  -2   3   8 11701.3 533.727   8
  -2   3   8 10715.1 545.349   7
   2   3  -8 12279.8 391.383  13
   2   3  -8 11262.4 389.172  12
   2   3  -8 11682.4 397.566  19
  -2   3   8 11156.2 398.536  14
  -2   3   8 11711.4 392.988  15
   2   3  -8 11081.0 450.487   2
   2  -3  -8 10938.2 446.190   2
  -2   3   7 9200.29 453.440   8
  -2   3   7 9087.47 476.354   7
   2  -3  -7 9939.18 387.110   2
   2   3  -7 9707.41 383.766   2
  -2  -3   7 9408.84 391.751   4
  -2   3   7 9342.67 380.948   4
  -2   3   6 3180.93 243.578   8
  -2   3   6 3198.20 267.387   7
  -2   3   6 3466.36 195.847   4
  -2  -3   6 3229.69 195.973   4
  -2   3   5 11926.3 518.560   7
  -2   3   5 12060.2 490.215   8
  -2  -3   5 11725.3 384.238   4
  -2   3   5 12026.0 380.594   4
  -2   3   4 6573.82 332.040   8
  -2   3   4 6742.24 366.152   7
  -2   3   3 5420.77 285.426   8
  -2   3   3 5661.20 316.465   7
  -2   3   2 7854.72 377.192   7
  -2   3   2 8094.46 344.761   8
  -2   3   1 39386.4 1015.51   8
  -2   3   1 42002.4 1092.93   7
  -2   3   0 55956.3 1285.77   8
   2   3   0 54596.1 1184.36   9
  -2   3  -1 17903.5 520.907   8
   2   3   1 17530.1 469.236   9
  -2   3  -2 67635.0 1469.34   8
   2   3   2 66290.3 1437.70   9
  -2   3  -3 6332.96 236.871   8
   2   3   3 6263.73 313.603   8
   2   3   3 6082.59 242.506   9
   2   3   3 6232.42 231.302   7
   2   3   3 5869.30 211.266   3
   2   3   4 59745.9 1316.48   9
   2   3   4 56831.5 1457.70   8
   2   3   4 57876.1 1334.67   7
   2   3   4 58674.9 1293.75   3
   2  -3   4 59908.7 1295.80   3
   2   3   5 110.500 54.4522   9
   2   3   5 29.4311 53.5022   8
   2   3   6 567.293 83.2515   9
   2   3   6 630.607 117.922   8
  -2   3  -7 1242.55 108.167  26
   2   3   7 1107.31 116.670   9
   2   3   7 1259.99 110.458  10
   2   3   7 1306.70 174.978   8
   2   3   7 1130.82 99.8588  15
   2   3   7 1113.34 99.9123  11
  -2   3  -7 978.564 98.5900  13
  -2   3  -8 1510.82 121.256  32
  -2   3  -8 1462.60 118.019  26
   2   3   8 1492.59 111.083  22
  -2   3  -8 1476.78 118.254  23
   2   3   8 1430.14 132.950   9
   2   3   8 1443.19 126.283  10
   2   3   8 1159.20 169.807   8
  -2   3  -8 1572.63 132.381  20
   2   3   8 1264.87 127.114  18
   2   3   8 1468.69 120.006  15
  -2   3  -8 1594.82 121.880  13
   2   3   8 1367.27 114.820  11
   2   3   9 3513.32 260.100   4
   2  -3   9 3312.28 261.047   4
  -2   3  -9 3563.22 195.701  32
  -2   3  -9 3390.52 184.698  23
  -2   3  -9 3335.58 188.736  26
   2   3   9 3421.72 174.034  22
   2   3   9 3244.46 207.546   9
   2   3   9 3030.67 282.398   8
   2   3   9 3365.69 199.069  10
   2   3   9 3464.07 216.952  18
  -2   3  -9 3729.33 213.849  20
   2   3   9 3302.30 181.507  15
   2   3   9 3612.13 188.031  17
  -2   3  -9 3140.09 185.231  13
   2   3   9 2910.80 174.340  11
  -2   3 -10 1771.52 130.260   5
  -2  -3 -10 1760.03 134.104   5
   2  -3  10 1716.38 194.323   4
   2   3  10 1806.15 198.628   4
  -2   3 -10 2085.39 148.675  32
   2   3  10 1682.86 121.421  22
  -2   3 -10 1816.58 141.173  26
  -2   3 -10 1705.23 133.003  23
   2   3  10 1727.14 156.000   9
   2   3  10 1827.36 147.676  10
   2   3  10 1588.30 219.104   8
   2   3  10 1859.62 159.001  18
  -2   3 -10 2067.28 161.475  20
   2   3  10 1760.03 133.736  15
   2   3  10 1832.12 130.735  17
  -2   3 -10 1592.52 131.306  13
  -2   3 -11 3472.41 198.897   5
  -2  -3 -11 3480.84 203.012   5
   2   3  11 3365.56 285.152   4
   2  -3  11 3591.94 306.638   4
  -2   3 -11 3981.14 212.186  32
   2   3  11 3359.47 177.055  22
  -2   3 -11 3713.47 212.062  26
  -2   3 -11 3643.62 195.224  23
   2   3  11 3460.53 324.605   8
   2   3  11 3711.23 216.870  10
  -2   3 -11 4078.65 235.982  20
   2   3  11 3521.96 230.005  18
   2   3  11 3547.33 188.629  17
   2   3  11 3273.11 188.294  15
  -2   3 -11 3401.61 201.757  13
  -2  -3 -12 67440.3 1566.95   5
   2   3  12 64620.6 1823.42   4
   2  -3  12 67323.3 1865.19   4
  -2   3 -12 66646.9 1557.84   5
  -2   3 -12 67595.6 1549.94  32
  -2  -3 -12 65250.0 1557.17  25
  -2   3 -12 70415.6 1577.42  26
   2   3  12 67881.2 1580.60  10
   2   3  12 69708.6 1642.37  18
   2   3  12 66362.5 1523.97  15
  -2   3 -12 67824.8 1557.36  13
  -2  -3 -13 51717.1 1291.47   5
   2   3  13 51667.2 1558.25   4
  -2   3 -13 49716.0 1267.66   5
   2  -3  13 52195.9 1592.49   4
  -2   3 -13 50400.3 1574.29   2
  -2  -3 -13 52672.1 1605.23   2
  -2   3 -13 53848.8 1268.82  32
  -2  -3 -13 51784.4 1279.43  25
  -2   3 -13 55259.6 1295.20  26
   2   3  13 52540.9 1291.60  10
   2   3  13 54026.8 1361.47  18
   2   3  13 53115.4 1235.38  15
  -2   3 -13 53019.7 1273.49  13
  -2   3 -14 9159.68 562.226   2
  -2  -3 -14 8216.18 540.773   2
  -2   3 -14 8717.89 360.185  13
  -2  -3 -14 8678.96 371.707  25
  -2   3 -14 9077.84 378.117  26
   2   3  14 8816.94 373.843  10
   2   3  14 9645.59 428.909  18
  -2   3 -14 10359.9 415.211  20
   2   3  14 9499.02 344.428  15
  -2   3 -14 8439.21 370.229   5
  -2  -3 -14 8790.28 379.392   5
   2   3  14 9497.58 394.476   6
   2  -3  14 8494.72 548.908   4
   2  -3  14 10005.8 410.411   6
   2   3  14 8705.91 537.987   4
   2  -3  15 396.523 132.597   4
  -2   3 -15 298.837 130.512   2
  -2   3 -15 211.235 58.8588  13
  -2   3 -15 369.425 79.4963  26
  -2  -3 -15 423.142 93.8563  25
   2   3  15 206.732 64.2039  10
  -2   3 -15 264.208 75.2699  20
   2   3  15 366.932 100.556  18
   2  -3  15 295.964 73.8190   6
  -2  -3 -15 245.716 76.2599   5
  -2   3 -15 169.277 59.7409   5
   2   3  15 202.458 56.7709   6
  -2   3 -16 163.320 55.9610  13
  -2  -3 -16 132.534 74.5686  20
  -2   3 -16 142.074 59.2652  20
  -2  -3 -16 125.022 55.8740  25
  -2   3 -16 131.231 68.4285  26
   2   3  16 50.8652 63.2234  18
   2   3  16 85.5250 46.1164   6
   2  -3  16 240.021 79.9617   6
  -2   3 -17 157.052 54.4622  13
  -2   3 -17 175.619 61.8431  20
  -2  -3 -17 71.8609 66.6962  20
  -2   3 -17 66.9069 52.1898  26
  -2  -3 -17 103.838 58.3924  25
   2   3  17 280.344 95.1159  18
   2   3  17 191.861 81.6886   6
   2  -3  17 137.561 63.9274   6
  -2  -3 -18 10779.9 429.424  20
   2   3  18 11449.8 477.679  18
  -2  -3 -18 10660.9 428.690  25
  -2   3 -18 12256.5 439.782  26
  -2   3 -18 11207.3 395.926  13
   2  -3  18 11958.3 452.437   6
   2   3  18 11539.7 438.576   6
   2   3  19 6493.75 334.475  18
  -2  -3 -19 6090.25 292.027  20
  -2   3 -19 6028.07 286.384  26
  -2  -3 -19 5960.04 294.294  25
  -2   3 -19 6331.82 260.689  13
   2   3  19 6119.63 291.129   6
   2  -3  19 6131.57 296.949   6
  -2  -3 -20 3032.19 184.483  20
   2   3  20 3021.33 210.827  18
  -2   3 -20 2982.64 184.810  26
   2  -3  20 2697.64 178.873   6
  -2  -3 -21 3725.40 197.232  20
   2   3  21 3882.55 228.294  18
  -2   3 -21 3949.76 200.425  26
   2  -3  21 3559.96 189.069   6
  -2   3 -21 3852.51 198.701  16
   2   3  22 255.036 65.0730  18
  -2   3 -22 332.488 59.5055  16
  -2  -3 -22 257.456 53.0241  20
  -2   3 -23 3077.41 140.147  16
  -2  -3 -23 2835.70 139.916  20
  -2  -3 -24 1200.92 71.4263  20
  -2   4  23 3622.38 152.309  18
   2  -4 -22 2870.27 156.664  25
   2   4 -22 2579.21 132.752  13
  -2   4  22 2689.86 149.090  18
   2  -4 -21 178.477 48.8353  25
   2  -4 -21 166.465 39.4929  20
  -2   4  21 277.070 60.2799  18
   2   4 -21 174.403 48.3996  13
   2  -4 -20 1642.53 140.437  25
  -2   4  20 1408.30 104.680  10
   2  -4 -20 1657.99 122.267  20
  -2   4  20 1369.10 126.236  18
  -2   4  20 1646.88 102.450  15
   2   4 -20 1522.54 122.632  13
   2  -4 -19 3244.90 202.333  25
  -2   4  19 2562.26 162.291  10
  -2   4  19 3367.47 210.251  18
   2  -4 -19 2884.24 176.027  20
  -2   4  19 2904.27 161.893  15
   2   4 -19 3044.89 188.699  13
   2  -4 -18 2247.94 175.947  25
  -2   4  18 1886.46 146.990  10
  -2   4  18 2181.71 177.325  18
  -2   4  18 2015.15 145.294  15
   2   4 -18 1941.86 157.587  13
   2  -4 -17 2013.59 172.437  25
  -2   4  17 2004.39 128.977  22
  -2   4  17 1962.22 161.465  10
  -2   4  17 2012.25 174.031  18
   2   4 -17 2050.73 142.007  16
  -2   4  17 1901.36 153.099  15
   2   4 -17 2002.49 166.091  13
   2   4 -17 1875.48 173.878  12
   2  -4 -16 9347.27 397.759  25
  -2   4  16 10126.2 420.471  18
  -2   4  16 10030.4 353.960  22
  -2   4  16 9394.48 394.088  10
  -2   4  16 9872.58 619.502   8
  -2   4  16 9333.37 630.278   7
   2   4 -16 9873.80 362.167  16
  -2   4  16 9755.33 385.264  15
   2   4 -16 10131.2 406.947  13
   2   4 -16 9883.53 417.440  12
  -2   4  15 18040.7 534.431  22
  -2   4  15 17161.4 583.727  18
  -2   4  15 16765.9 834.136   8
  -2   4  15 16607.0 860.809   7
  -2   4  15 15748.3 560.274  10
  -2   4  15 17284.1 563.137  15
   2   4 -15 17335.8 531.833  16
   2   4 -15 15831.1 577.982  12
   2   4 -15 16922.7 569.948  13
   2   4 -14 265.193 78.5165  30
  -2   4  14 224.503 59.7999  22
  -2   4  14 210.399 118.878   8
  -2   4  14 394.808 138.246   7
  -2   4  14 230.667 76.4892  10
   2   4 -14 264.951 65.0093  16
  -2   4  14 233.712 68.0934  15
  -2   4  14 275.685 68.1162  18
   2   4 -14 262.182 79.9553  12
   2   4 -14 509.435 91.6106  13
  -2   4  13 9250.26 381.299  18
   2   4 -13 8999.96 387.645  19
  -2   4  13 9890.70 620.788   7
  -2   4  13 10214.3 606.744   8
   2   4 -13 9976.86 355.292  16
   2   4 -13 9556.86 397.513  12
   2   4 -13 10654.8 400.567  13
  -2   4  12-2.32397 42.7664  35
   2   4 -12-13.9389 52.4569  30
  -2   4  12-44.9263 87.8268   8
  -2   4  12-4.32861 76.5810   7
   2   4 -12-9.91185 58.8102  19
  -2   4  12-38.5134 46.1969  18
   2   4 -12 20.9987 45.5679  16
  -2   4  12 27.1272 54.2162  15
   2   4 -12 20.4345 47.7548  13
   2   4 -12 50.5610 54.5210  12
  -2   4  11 4549.56 252.360  35
   2   4 -11 4897.75 268.155  30
   2   4 -11 4944.06 222.782  24
  -2   4  11 5475.02 439.576   7
  -2   4  11 4750.02 396.085   8
   2   4 -11 4969.25 273.241  19
  -2   4  11 4960.74 260.765  18
   2   4 -11 5117.71 249.187  16
  -2   4  11 4522.38 255.677  15
  -2   4  11 4723.18 226.172  11
   2   4 -11 4911.50 273.238  12
   2   4 -11 5200.74 271.547  13
  -2   4  10 29667.7 809.314  35
   2   4 -10 29495.5 817.480  30
   2   4 -10 28387.5 747.673  24
  -2   4  10 26898.8 1069.91   7
  -2   4  10 28751.7 1068.88   8
   2   4 -10 29425.4 822.539  19
   2   4 -10 29385.3 777.824  16
  -2   4  10 28319.3 805.559  15
  -2   4  10 28828.5 754.209  11
   2   4 -10 29397.5 819.992  12
   2   4 -10 30169.7 814.719  13
  -2   4   9 97.8014 51.8631  35
   2   4  -9-57.6806 53.5064  30
   2   4  -9 8.80960 34.4701  24
  -2   4   9 19.9705 65.0945   7
  -2   4   9-79.5665 73.6126   8
  -2   4   9 21.5660 31.0209  11
   2   4  -9 31.6082 52.4713  19
  -2   4   9-5.18827 44.1866  15
   2   4  -9 31.7172 44.1100  16
   2   4  -9-38.8970 54.9445  13
   2   4  -9-10.3338 42.8975  12
   2   4  -8 797.296 91.1231  33
  -2   4   8 860.998 102.255  35
   2   4  -8 1004.99 115.461  30
   2   4  -8 745.672 86.8914  24
  -2   4   8 914.928 161.308   7
  -2   4   8 860.798 160.884   8
   2   4  -8 889.324 109.100  19
   2   4  -8 936.751 103.963  16
  -2   4   8 872.755 106.941  15
   2   4  -8 863.898 104.758  13
  -2   4   8 1015.08 107.063  11
   2   4  -8 929.960 108.351  12
   2   4  -7 7391.66 281.112  33
  -2   4   7 7670.22 324.912  35
   2   4  -7 7144.21 306.653  29
   2   4  -7 8313.25 335.789  30
   2   4  -7 7949.42 317.049  27
   2   4  -7 8279.15 310.390  24
  -2   4   7 6920.82 442.021   7
  -2   4   7 7362.57 445.957   8
   2   4  -7 7301.84 313.208  19
   2   4  -7 7348.11 301.727  16
  -2   4   7 7263.10 315.450  15
   2   4  -7 7472.63 309.401  13
  -2   4   7 6836.30 286.600  11
   2   4  -7 7398.57 309.606  12
   2   4  -7 7476.53 286.093  11
   2   4  -6 4479.12 227.242  29
   2   4  -6 4360.94 203.463  33
  -2   4   6 4278.97 210.945  24
   2   4  -6 4772.86 226.233  24
   2   4  -6 4417.31 222.604  27
  -2   4   6 4677.13 334.402   8
  -2   4   6 4171.77 324.931   7
   2   4  -6 4479.40 231.984  19
  -2   4   6 4490.95 231.369  14
   2   4  -6 4524.60 220.883  16
  -2   4   6 4595.51 234.606  15
   2   4  -6 4552.79 212.517  11
   2   4  -6 4713.58 228.655  13
  -2   4   6 4527.35 222.362  11
   2   4  -6 4282.51 220.053  12
   2   4  -5 2440.36 161.023  29
   2   4  -5 2688.68 161.912  24
  -2   4   5 2423.05 155.346  24
  -2   4   5 2628.15 244.266   7
  -2   4   5 2464.94 234.387   8
   2   4  -5 2399.64 160.356  19
  -2   4   5 2312.93 157.158  14
   2   4  -5 2583.25 160.807  16
  -2   4   5 2276.59 158.363  15
  -2   4   5 2346.86 155.600  11
   2   4  -5 2173.24 147.612  13
   2   4  -5 2255.74 150.426  12
   2   4  -5 2442.01 151.825  11
   2   4  -4 2519.30 158.296  29
   2   4  -4 2486.66 156.495  24
  -2   4   4 2536.24 233.778   7
  -2   4   4 2619.56 229.951   8
   2   4  -4 2470.57 160.840  19
   2   4  -4 2373.56 151.551  16
  -2   4   4 2467.27 160.618  15
  -2   4   4 2561.06 161.997  11
   2   4  -4 2453.05 152.019  13
   2   4  -4 2546.64 153.720  11
  -2   4   3 24623.1 665.757  33
  -2   4   3 24596.6 664.686  31
   2   4  -3 25328.3 666.681  29
   2   4  -3 25398.9 674.989  24
  -2   4   3 25530.8 851.074   7
  -2   4   3 25220.8 809.022   8
   2   4  -3 25642.6 680.385  19
  -2   4   3 24514.8 667.521  16
  -2   4   3 26119.7 682.201  15
   2   4  -3 25573.3 670.580  16
   2   4  -3 25488.5 659.381  13
  -2   4   3 25439.0 685.971  11
   2   4  -3 25932.9 669.247  11
  -2   4   2 2292.77 149.780  33
  -2   4   2 2246.88 148.510  31
  -2   4   2 2374.94 196.046   8
   2   4  -2 2214.89 147.076  24
   2   4  -2 2302.15 148.063  16
  -2   4   2 2352.65 149.313  15
  -2   4   2 2346.61 151.500  16
  -2   4   2 2154.98 146.289  13
   2   4  -2 2470.52 152.269  11
  -2   4   2 2282.01 155.051  11
  -2   4   1 44303.7 1052.82  33
  -2   4   1 44947.4 1051.75  31
  -2   4   1 44353.3 1150.48   8
   2   4  -1 41863.0 1039.79  24
  -2   4   1 43595.3 1061.32  23
   2   4  -1 42544.5 1020.77  22
  -2   4   1 45333.8 1038.04  15
  -2   4   1 45245.5 1060.89  16
   2   4  -1 42922.1 1032.21  16
  -2   4   1 44392.1 1068.65  11
   2   4  -1 46876.8 1053.06  11
  -2   4   1 46080.2 1054.39  13
  -2   4   0 32395.9 787.235  31
  -2   4   0 29847.5 779.566  33
  -2   4   0 29828.7 788.959  11
  -2   4   0 30849.4 842.255   8
   2   4   0 29317.8 751.733  22
  -2   4   0 30120.0 790.203  23
   2   4   0 29265.4 764.060  24
  -2   4   0 30884.7 787.723  16
  -2   4   0 30219.5 773.906  13
   2   4   0 30955.1 774.672  11
  -2   4  -1 14798.6 473.819  33
  -2   4  -1 15782.1 477.903  31
   2   4   1 14975.4 445.686  35
  -2   4  -1 15535.6 492.146  11
   2   4   1 14949.3 460.529  10
   2   4   1 15005.4 461.951  24
  -2   4  -1 14660.5 478.296  23
   2   4   1 15242.2 457.939  22
  -2   4  -1 15394.5 481.954  16
   2   4   1 16604.2 468.327  15
   2   4   1 15337.2 469.770  11
  -2   4  -1 16057.7 480.520  13
  -2   4  -2 6324.59 266.510  31
   2   4   2 5815.48 243.940  35
  -2   4  -2 5630.52 258.543  33
  -2   4  -2 6311.26 276.838  11
   2   4   2 5870.95 253.690  10
  -2   4  -2 5626.36 261.556  23
   2   4   2 5806.90 248.304  22
   2   4   2 5487.15 245.707  24
   2   4   2 6033.81 253.381  15
  -2   4  -2 5376.62 256.969  16
   2   4   2 5985.93 260.483  11
  -2   4  -2 6423.02 269.763  13
  -2   4  -3 9053.59 343.836  33
  -2   4  -3 8969.30 336.705  31
   2   4   3 8480.05 316.157  35
   2   4   3 8731.26 331.814  10
  -2   4  -3 9226.87 351.070  11
   2   4   3 8741.82 323.704  22
   2   4   3 8912.94 320.093  24
  -2   4  -3 8690.34 344.137  23
  -2   4  -3 8924.54 346.341  16
   2   4   3 8738.14 326.203  15
  -2   4  -3 9335.65 342.955  13
   2   4   3 9147.85 336.979  11
   2   4   4 2140.24 146.720  35
  -2   4  -4 2221.24 159.492  33
   2   4   4 1987.83 142.307  22
  -2   4  -4 2122.44 158.919  23
   2   4   4 2177.85 151.413  15
  -2   4  -4 2055.36 154.567  16
  -2   4  -4 2488.12 162.413  13
   2   4   4 2437.74 160.305  11
  -2   4  -4 2197.90 158.583  11
   2   4   4 2363.07 161.492  10
   2   4   5 12404.1 414.245  22
  -2   4  -5 13464.6 449.414  23
  -2   4  -5 13479.2 448.565  11
   2   4   5 12415.5 432.832  10
   2   4   5 12424.8 422.004  15
  -2   4  -5 12431.5 439.624  16
  -2   4  -5 13449.5 442.828  13
   2   4   5 12828.4 431.486  11
   2   4   6 3076.06 179.331  22
  -2   4  -6 3126.78 193.984  23
  -2   4  -6 2963.03 189.831  11
   2   4   6 3215.68 197.753  10
   2   4   6 3347.09 194.315  18
   2   4   6 3216.38 189.006  15
  -2   4  -6 2776.70 187.400  16
   2   4   6 3043.66 185.763  11
  -2   4  -6 3124.50 194.203  13
   2   4   7 16982.4 514.423  22
  -2   4  -7 17981.2 549.910  23
  -2   4  -7 18477.1 553.469  11
   2   4   7 16795.0 543.998  10
   2   4   7 16688.2 535.702  18
  -2   4  -7 16798.6 546.722  16
   2   4   7 16883.9 527.414  15
   2   4   7 16990.8 532.441  11
  -2   4  -7 16984.0 542.872  13
   2   4   8 9290.42 344.758  22
   2   4   8 9669.77 379.335  10
  -2   4  -8 9420.36 366.113  11
   2   4   8 8980.31 367.919  18
   2   4   8 8809.25 351.201  15
  -2   4  -8 9336.31 373.323  16
   2   4   8 8620.08 347.326  11
  -2   4  -8 9134.23 368.127  13
   2   4   9 3675.82 201.291  22
  -2   4  -9 3632.67 213.263  11
   2   4   9 3640.53 224.256  10
   2   4   9 3541.45 221.248  18
   2   4   9 3545.04 209.495  15
  -2   4  -9 3395.76 218.094  16
   2   4   9 3693.66 213.555  17
   2   4   9 3288.96 203.263  11
  -2   4  -9 3522.33 215.610  13
   2   4  10 13752.3 448.743  22
  -2   4 -10 14642.0 483.382  11
   2   4  10 14174.0 500.492  10
  -2   4 -10 14111.9 498.797  16
   2   4  10 13942.2 471.291  15
   2   4  10 14873.4 477.928  17
  -2   4 -10 13915.7 489.283  13
   2   4  10 12419.2 455.097  11
   2   4  10 14205.5 506.387  18
  -2   4 -11 10492.2 392.264  11
   2   4  11 9959.37 410.356  10
   2   4  11 10137.7 419.483  18
  -2   4 -11 10631.5 421.385  16
   2   4  11 10578.3 383.100  17
   2   4  11 10234.9 388.366  15
  -2   4 -11 9459.50 397.713  13
  -2   4 -12 43836.7 1040.42  24
  -2  -4 -12 44470.9 1073.28  25
   2   4  12 37632.5 1061.29  10
  -2   4 -12 44283.4 1054.98  11
   2   4  12 37982.8 1082.78  18
   2   4  12 41779.5 1039.52  15
  -2   4 -12 41640.6 1090.49  16
   2   4  12 42592.5 1020.97  17
  -2   4 -12 38332.2 1057.12  13
  -2   4 -13 4520.46 225.462  24
  -2  -4 -13 4491.95 249.461  25
  -2   4 -13 4533.86 238.827  11
   2   4  13 4089.42 252.691  10
   2   4  13 4556.99 276.692  18
   2   4  13 4444.45 220.067  17
  -2   4 -13 4793.47 270.176  16
  -2   4 -13 4429.33 253.395  13
  -2  -4 -14 14098.9 493.845  25
  -2   4 -14 14782.3 473.921  11
   2   4  14 13690.1 503.359  10
   2   4  14 14528.6 541.120  18
  -2   4 -14 14677.9 524.600  16
  -2   4 -14 14181.2 504.195  13
  -2  -4 -15 1010.35 116.579  25
   2   4  15 1096.50 142.432  18
  -2   4 -15 950.919 123.823  16
  -2   4 -15 1100.83 125.399  13
   2   4  15 895.783 122.596  10
  -2   4 -15 971.414 99.2564  11
  -2  -4 -16 3.83777 48.3907  25
  -2   4 -16-39.5134 72.9778  16
   2   4  16 22.8750 51.8899  18
  -2   4 -16 38.5097 44.4493  13
  -2   4 -17 4707.59 224.434  33
  -2  -4 -17 4250.01 242.998  20
   2   4  17 4880.43 277.585  18
  -2  -4 -17 4443.82 237.089  25
  -2   4 -17 5175.55 264.364  16
  -2   4 -17 4954.81 244.040  13
  -2   4 -18 3264.18 167.097  33
   2   4  18 3494.33 179.842  21
  -2  -4 -18 3191.84 197.526  20
   2   4  18 3301.37 216.790  18
  -2  -4 -18 3147.44 191.752  25
  -2   4 -18 3248.95 197.209  16
  -2   4 -18 3343.28 186.596  13
  -2  -4 -19-32.3453 52.3360  20
  -2  -4 -19-48.6016 44.7397  25
   2   4  19 40.4762 46.4720  18
  -2   4 -19 41.0479 40.0120  16
  -2   4 -19 53.9223 37.5047  13
  -2   4 -20 4027.83 192.224  16
  -2   4 -20 3710.75 162.580  13
  -2  -4 -20 4020.38 193.847  20
  -2  -4 -21 12984.8 379.553  20
  -2   4 -21 13161.4 374.471  16
  -2  -4 -22 6311.28 209.693  20
  -2   4 -22 6287.22 199.539  16
  -2   4 -22 6383.99 194.318  31
   2   5 -21 3024.99 127.724  13
   2  -5 -21 3045.03 137.230  25
   2  -5 -20 1367.44 89.3956  20
   2  -5 -20 1209.56 94.2833  25
   2   5 -20 1306.25 95.4804  13
   2  -5 -19 8754.72 289.518  20
   2  -5 -19 8288.67 300.752  25
   2   5 -19 8224.13 294.095  13
  -2   5  19 8273.58 279.586  10
   2  -5 -18 42.7506 37.6515  25
  -2   5  18 47.9956 35.7294  15
   2   5 -18 19.6418 35.8532  13
  -2   5  18-20.6984 36.3257  10
   2  -5 -17 2763.16 180.008  25
  -2   5  17 2824.82 164.527  15
   2   5 -17 2494.52 168.629  13
  -2   5  17 2845.63 176.817  10
   2  -5 -16 4780.03 247.302  25
  -2   5  16 5174.70 219.648  22
  -2   5  16 5128.43 259.339  10
  -2   5  16 4834.14 239.971  15
   2   5 -16 5209.47 260.344  13
  -2   5  15 14.0891 45.5574  22
  -2   5  15 69.4146 59.9294  10
   2   5 -15 53.8377 44.9162  16
  -2   5  15-11.0476 44.9805  15
   2   5 -15 86.8214 57.0016  13
  -2   5  14 510.585 83.9338  22
  -2   5  14 773.597 107.133  10
   2   5 -14 638.907 84.1249  16
  -2   5  14 657.581 97.6968  15
   2   5 -14 769.198 109.656  13
  -2   5  13 347.603 70.3549  22
  -2   5  13 226.644 74.9237  10
  -2   5  13 545.671 157.361   8
  -2   5  13 256.781 76.6400  15
   2   5 -13 364.258 66.7564  16
   2   5 -13 357.421 85.9005  13
  -2   5  12 236.124 75.7011  35
   2   5 -12 143.513 68.0144  30
  -2   5  12 146.802 54.8133  22
  -2   5  12 105.840 60.5220  10
  -2   5  12-33.5755 69.8648   8
  -2   5  12 110.462 37.1893  11
   2   5 -12 255.354 66.6056  16
  -2   5  12 282.408 69.4501  15
   2   5 -12 166.171 67.8279  13
   2   5 -11 5409.84 288.987  30
  -2   5  11 5669.74 292.086  35
   2   5 -11 5602.47 289.078  19
  -2   5  11 5635.23 285.405  22
  -2   5  11 6076.00 315.441  10
  -2   5  11 5241.99 425.878   8
  -2   5  11 5726.98 296.477  15
   2   5 -11 5608.42 270.310  16
  -2   5  11 5548.43 257.576  11
   2   5 -11 5989.00 299.525  13
   2   5 -10 3368.05 223.353  30
  -2   5  10 3014.57 210.402  35
  -2   5  10 3723.73 239.482  10
  -2   5  10 2645.19 295.899   8
   2   5 -10 2960.91 203.669  19
  -2   5  10 3230.17 213.556  22
   2   5 -10 2824.72 187.586  16
  -2   5  10 3476.70 227.997  15
   2   5 -10 3463.59 220.624  13
  -2   5  10 3063.07 189.669  11
   2   5  -9 8444.65 372.601  30
  -2   5   9 8347.57 369.089  35
   2   5  -9 8686.62 340.527  24
  -2   5   9 9580.36 405.363  10
  -2   5   9 8896.06 542.446   8
  -2   5   9 8526.37 366.912  22
   2   5  -9 8687.40 367.846  19
   2   5  -9 8691.92 351.628  16
  -2   5   9 8546.09 371.331  15
   2   5  -9 9270.78 333.777  11
   2   5  -9 8913.23 371.489  13
  -2   5   9 8014.49 336.496  11
   2   5  -8 30217.3 878.949  30
  -2   5   8 35277.2 913.365  35
   2   5  -8 32677.3 853.856  24
  -2   5   8 31302.2 1125.05   8
  -2   5   8 33119.5 894.381  22
   2   5  -8 31248.0 867.142  19
   2   5  -8 32753.7 860.551  16
  -2   5   8 32369.1 886.894  15
   2   5  -8 32318.6 872.564  13
   2   5  -8 32723.4 830.103  11
  -2   5   8 31186.5 847.787  11
   2   5  -7 9047.95 375.227  30
  -2   5   7 9068.06 381.462  35
   2   5  -7 8739.88 351.479  24
  -2   5   7 8490.92 325.703  24
  -2   5   7 9442.09 528.555   8
  -2   5   7 8604.77 367.504  22
   2   5  -7 8660.41 357.942  19
  -2   5   7 8750.36 366.355  15
   2   5  -7 8735.64 351.917  16
   2   5  -7 8819.87 336.489  11
   2   5  -7 8996.59 362.077  13
  -2   5   7 8389.17 349.334  11
   2   5  -6 18979.2 603.219  30
  -2   5   6 20861.0 631.941  35
   2   5  -6 18529.4 582.919  24
  -2   5   6 18508.3 563.801  24
  -2   5   6 19724.1 786.030   8
   2   5  -6 18200.7 579.451  19
  -2   5   6 19064.7 604.039  22
   2   5  -6 19308.7 585.800  16
  -2   5   6 19254.7 599.868  15
   2   5  -6 19012.1 583.164  13
   2   5  -6 19537.2 572.723  11
  -2   5   6 19082.5 591.096  11
  -2   5   5 15067.8 518.190  35
   2   5  -5 15738.4 515.611  30
  -2   5   5 14743.5 484.352  24
   2   5  -5 15063.4 496.051  24
  -2   5   5 13541.9 626.503   8
   2   5  -5 14380.7 482.922  19
   2   5  -5 14396.1 482.036  16
  -2   5   5 14517.2 491.131  15
  -2   5   5 14532.2 494.416  11
   2   5  -5 14953.1 482.323  11
   2   5  -5 14232.5 478.105  13
   2   5  -4 64899.5 1466.61  30
  -2   5   4 63935.1 1481.49  35
   2   5  -4 61651.2 1446.83  24
  -2   5   4 59650.8 1437.63  24
  -2   5   4 62823.1 1647.56   8
   2   5  -4 62255.9 1429.19  19
  -2   5   4 63507.1 1458.45  22
  -2   5   4 60867.3 1437.01  15
   2   5  -4 62179.2 1435.31  16
   2   5  -4 60731.2 1418.62  13
  -2   5   4 61038.2 1453.29  11
   2   5  -4 62606.0 1432.67  11
   2   5  -3 1136.35 124.569  30
   2   5  -3 1174.76 126.590  24
  -2   5   3 1103.85 121.018  24
   2   5  -3 1133.66 114.820  11
  -2   5   3 1193.37 126.010  11
   2   5  -3 1098.05 104.931  21
  -2   5   3 1105.86 121.876  22
  -2   5   3 1126.09 114.823  15
   2   5  -3 970.205 108.994  16
   2   5  -3 1077.93 106.527  13
   2   5  -2 1720.69 139.963  21
  -2   5   2 1808.05 147.039  22
  -2   5   2 1768.31 152.795  24
   2   5  -2 1652.52 144.264  24
  -2   5   2 1789.97 142.856  15
  -2   5   2 1765.21 151.796  11
   2   5  -2 1821.41 135.369  13
   2   5  -2 1599.47 136.301  11
  -2   5   1 53100.2 1242.30  31
   2   5  -1 49539.0 1230.19  24
  -2   5   1 52207.2 1269.09  24
  -2   5   1 54761.9 1242.17  22
  -2   5   1 51721.8 1209.55  15
  -2   5   1 50241.9 1242.34  16
  -2   5   1 52323.7 1266.76  11
   2   5  -1 54118.9 1251.02  11
  -2   5   1 48852.0 1216.84  13
  -2   5   0 3178.57 200.737  33
  -2   5   0 3156.64 197.908  31
  -2   5   0 3482.92 220.299  24
   2   5   0 3167.48 197.000  24
   2   5   0 3564.89 196.866  10
  -2   5   0 3328.90 195.279  22
  -2   5   0 3359.73 209.948  16
  -2   5   0 3452.75 188.570  15
  -2   5   0 3541.94 220.666  11
  -2   5   0 3627.61 209.101  13
   2   5   0 3601.68 213.490  11
  -2   5  -1 37.8153 45.1388  33
  -2   5  -1 75.9416 51.8388  31
   2   5   1 73.3707 48.3462  24
  -2   5  -1 110.863 66.7457  24
   2   5   1 27.6154 39.7324  10
   2   5   1 79.8802 47.4158  11
  -2   5  -1-56.7926 55.4856  11
  -2   5  -1 1.70466 33.0441  22
  -2   5  -1 38.7482 47.0003  16
  -2   5  -1 49.2405 36.0622  15
  -2   5  -1 7.80507 42.2589  13
  -2   5  -2 8097.15 334.411  31
  -2   5  -2 7634.61 335.114  33
  -2   5  -2 7292.05 342.919  24
  -2   5  -2 7829.39 306.429  22
   2   5   2 7765.42 323.898  10
  -2   5  -2 7768.77 343.058  16
  -2   5  -2 8644.76 362.927  11
   2   5   2 7480.68 327.297  11
  -2   5  -2 7880.26 334.588  13
  -2   5  -3 966.492 116.582  33
  -2   5  -3 947.455 112.978  31
   2   5   3 1131.15 120.708  10
   2   5   3 880.403 109.988  11
  -2   5  -3 1001.19 120.822  11
   2   5   3 845.132 98.6559  22
  -2   5  -3 1066.37 98.4034  22
  -2   5  -3 1092.26 124.797  16
  -2   5  -3 1079.26 118.610  13
  -2   5  -4 3110.39 198.105  31
  -2   5  -4 2999.79 199.806  33
   2   5   4 2919.22 195.411  10
   2   5   4 2803.25 181.237  22
  -2   5  -4 2628.22 193.739  16
  -2   5  -4 2818.09 194.967  13
   2   5   4 2703.90 187.975  11
  -2   5  -4 3002.02 206.618  11
  -2   5  -5 7363.92 326.670  31
  -2   5  -5 7969.38 347.110  33
   2   5   5 7074.24 311.314  22
  -2   5  -5 7668.92 352.017  24
   2   5   5 7773.01 341.039  10
  -2   5  -5 7325.06 340.596  16
  -2   5  -5 7730.10 340.890  13
   2   5   5 7079.10 325.467  11
  -2   5  -5 7719.16 345.956  11
  -2   5  -6 175.400 58.5647  31
  -2   5  -6 268.312 78.0560  33
  -2   5  -6 271.896 82.3201  24
   2   5   6 285.491 69.8565  10
   2   5   6 357.686 78.3847  11
  -2   5  -6 327.862 78.9122  11
   2   5   6 163.834 57.5806  22
  -2   5  -6 129.856 63.9579  16
  -2   5  -6 330.549 80.4930  13
  -2   5  -7-9.13922 42.8394  31
  -2   5  -7 0.87562 46.4518  33
  -2   5  -7 1.80627 54.0121  24
   2   5   7-43.1884 57.6585  10
   2   5   7-22.3706 45.4059  11
  -2   5  -7-2.65868 48.6932  11
   2   5   7 39.6846 47.5652  22
  -2   5  -7 29.8843 54.6315  16
  -2   5  -7 75.2428 58.7098  13
  -2   5  -8 1177.72 128.000  31
  -2   5  -8 1257.03 134.925  33
  -2   5  -8 961.115 120.421  11
   2   5   8 991.608 117.804  11
   2   5   8 1145.13 130.174  10
  -2   5  -8 1102.04 129.255  24
   2   5   8 1260.84 134.659  17
  -2   5  -8 1111.15 127.446  16
  -2   5  -8 1108.47 128.522  13
  -2   5  -9 1946.71 166.818  31
  -2   5  -9 1840.11 160.700  33
   2   5   9 1627.42 159.086  10
  -2   5  -9 2092.09 165.952  11
  -2   5  -9 1979.04 165.254  24
  -2   5  -9 1742.39 163.498  16
   2   5   9 1813.19 159.549  17
  -2   5  -9 2028.95 176.581  13
   2   5   9 1829.14 158.935  11
  -2   5 -10 35399.3 948.503  33
  -2   5 -10 36402.9 946.555  11
   2   5  10 36163.3 980.406  10
  -2   5 -10 36993.4 947.392  24
  -2   5 -10 36139.5 981.980  16
   2   5  10 35777.4 938.158  17
  -2   5 -10 35291.7 970.610  13
  -2   5 -11 8892.03 366.695  33
   2   5  11 8813.34 385.425  10
  -2   5 -11 9478.49 363.137  24
  -2   5 -11 9241.68 395.763  16
   2   5  11 9177.35 359.206  17
  -2   5 -11 8799.54 382.175  13
  -2   5 -11 9187.27 365.305  11
  -2   5 -12 397.765 74.2890  33
   2   5  12 281.776 70.9910  10
  -2   5 -12 340.898 72.8181  11
  -2   5 -12 359.983 69.2437  24
  -2  -5 -12 244.757 57.6457  25
  -2   5 -12 236.010 68.9266  16
   2   5  12 204.373 56.6381  17
  -2   5 -12 324.751 79.9103  13
  -2   5 -13 4077.98 220.588  33
   2   5  13 3776.94 233.857  10
  -2   5 -13 4395.20 208.714  24
  -2  -5 -13 3804.79 211.226  25
   2   5  13 3512.44 191.001  17
  -2   5 -13 3940.32 240.205  16
  -2   5 -13 3906.48 232.221  13
  -2   5 -13 3998.30 208.478  11
  -2   5 -14 100.564 43.2229  33
   2   5  14 86.1692 59.2883  10
  -2   5 -14 100.698 37.8781  11
  -2   5 -14 154.780 54.0824  16
  -2   5 -14 138.667 58.1879  13
  -2  -5 -14 97.0572 48.8178  25
  -2   5 -15 89.7893 41.0014  33
  -2  -5 -15 84.7510 45.3716  25
  -2   5 -15 112.690 59.4807  16
  -2   5 -15 139.168 57.4030  13
  -2   5 -16 6384.77 244.008  33
  -2   5 -16 6911.75 271.818  31
  -2  -5 -16 5995.37 271.430  20
   2   5  16 6825.33 282.468  21
  -2  -5 -16 6583.99 263.491  25
  -2   5 -16 6961.13 289.068  16
  -2   5 -16 6412.53 276.440  13
  -2   5 -17 33.7047 28.8588  31
   2   5  17 38.3589 32.2034  21
  -2  -5 -17 3.41374 36.3897  20
  -2  -5 -17 10.2063 28.3958  25
  -2   5 -17-22.8818 42.0123  16
  -2   5 -17 63.9443 37.7792  13
  -2   5 -18 17.2115 24.7296  31
  -2   5 -18 31.7779 37.8137  16
  -2   5 -18 20.7638 27.3028  13
  -2  -5 -18 13.8635 31.3651  20
   2   5  18 72.5411 32.6911  21
  -2   5 -19-52.4739 27.5743  31
  -2   5 -19-11.0052 24.7383  16
  -2   5 -19-10.6973 24.6846  13
  -2  -5 -19-4.57352 24.7963  20
  -2   5 -20 237.968 34.3518  16
  -2  -5 -20 157.413 33.3705  20
   2  -6 -18 297.478 37.2604  20
   2  -6 -18 311.095 42.3336  25
   2   6 -18 223.102 36.7457  13
   2  -6 -17 430.708 52.7656  20
   2  -6 -17 479.676 58.4602  25
   2   6 -17 575.491 62.0962  13
  -2   6  17 583.865 62.4794  10
   2  -6 -16 694.394 73.8050  25
   2   6 -16 611.723 68.4529  13
  -2   6  16 503.749 66.6743  10
   2  -6 -15 53.8633 39.6614  25
  -2   6  15 64.2760 34.2566  15
   2   6 -15 133.950 45.5848  13
  -2   6  15 179.551 52.8048  10
  -2   6  14 988.317 89.6798  22
  -2   6  14 1121.49 107.363  10
  -2   6  14 1068.52 101.405  15
   2   6 -14 973.774 98.7501  13
  -2   6  13 88.5570 57.5024  10
  -2   6  13 50.9825 39.7558  22
  -2   6  13 16.7630 40.3100  15
  -2   6  13 105.952 34.0453  17
   2   6 -13 16.9260 38.8103  13
  -2   6  12 2676.24 183.483  10
  -2   6  12 2518.03 162.387  22
  -2   6  12 2600.10 154.928  17
  -2   6  12 2703.22 174.139  15
   2   6 -12 2573.48 172.038  13
  -2   6  11 6002.05 290.062  10
  -2   6  11 6003.15 271.521  22
  -2   6  11 6029.34 277.163  15
   2   6 -11 6584.02 287.900  13
  -2   6  11 5636.99 245.855  11
  -2   6  10 4223.85 235.915  35
  -2   6  10 4113.37 225.707  22
  -2   6  10 3933.23 236.788  10
  -2   6  10 3837.24 220.456  15
  -2   6  10 3772.53 202.837  11
   2   6 -10 4074.97 225.953  13
  -2   6   9 31651.0 849.020  35
   2   6  -9 30230.9 832.604  30
  -2   6   9 30502.8 832.423  22
  -2   6   9 31589.5 862.167  10
  -2   6   9 30398.2 830.803  15
  -2   6   9 30637.5 810.695  11
   2   6  -9 31162.4 830.477  13
   2   6  -9 32256.7 775.706  11
  -2   6   8 234.751 65.1981  35
   2   6  -8 233.255 68.3337  30
  -2   6   8 410.793 84.5059  22
   2   6  -8 265.893 61.8111  11
  -2   6   8 262.483 67.2061  11
  -2   6   8 338.975 80.3579  10
  -2   6   8 387.796 79.7709  15
   2   6  -8 325.943 70.5183  13
   2   6  -7 12139.4 435.943  30
  -2   6   7 11842.1 444.921  35
  -2   6   7 11756.8 444.904  10
  -2   6   7 12394.2 440.540  22
   2   6  -7 12177.5 385.980  17
  -2   6   7 11508.5 424.261  15
   2   6  -7 11535.7 413.898  13
  -2   6   7 11600.6 423.635  11
   2   6  -7 11155.1 394.360  11
   2   6  -6 3743.61 221.825  30
  -2   6   6 3707.15 227.429  35
  -2   6   6 3744.57 201.165  24
  -2   6   6 3557.74 223.177  10
  -2   6   6 3759.81 224.027  22
  -2   6   6 3544.52 213.042  15
   2   6  -6 4025.60 207.816  17
   2   6  -6 3894.31 212.224  11
   2   6  -6 3896.20 214.073  13
  -2   6   6 3764.21 224.978  11
  -2   6   5 10198.6 400.607  35
   2   6  -5 10511.3 391.335  30
  -2   6   5 9507.97 364.413  24
  -2   6   5 10154.8 396.877  10
  -2   6   5 10268.6 393.572  22
  -2   6   5 9117.91 366.237  15
   2   6  -5 10159.6 375.651  17
   2   6  -5 10130.3 369.931  13
   2   6  -5 10437.0 381.662  11
  -2   6   5 9590.19 390.820  11
   2   6  -4 506.056 85.0869  30
  -2   6   4 426.083 85.0718  35
  -2   6   4 340.570 71.2649  24
  -2   6   4 488.246 90.2835  11
  -2   6   4 399.355 77.6319  10
   2   6  -4 398.342 72.4416  11
  -2   6   4 332.353 77.1565  22
   2   6  -4 386.448 71.4150  17
  -2   6   4 296.698 68.8018  15
   2   6  -4 346.871 63.8037  13
  -2   6   3 1257.49 132.149  35
   2   6  -3 1695.25 141.298  30
  -2   6   3 1318.30 130.624  24
  -2   6   3 1584.44 137.282  10
  -2   6   3 1596.16 140.220  22
  -2   6   3 1376.63 121.735  15
  -2   6   3 1609.03 153.965  11
   2   6  -3 1708.44 145.418  11
  -2   6   2-42.1552 49.0513  24
  -2   6   2-15.2764 39.7863  10
   2   6  -2-53.0654 45.4305  11
  -2   6   2 14.9496 49.7702  11
   2   6  -2-39.5196 41.9689  21
  -2   6   2 37.8032 54.4983  22
  -2   6   2 7.85360 40.5324  15
  -2   6   2-5.40205 52.2189  35
   2   6  -2-14.0093 41.0364  30
  -2   6   1-17.7338 45.7149  24
  -2   6   1-41.6966 40.8939  10
   2   6  -1 40.9836 53.0209  11
  -2   6   1 21.8880 56.9145  11
  -2   6   1 35.1363 39.5822  22
   2   6  -1 95.7689 57.5271  21
  -2   6   1-29.9963 34.7062  15
  -2   6   1 1.61810 44.8366  35
   2   6  -1 61.5122 41.1622  30
  -2   6   0 3117.23 220.515  24
  -2   6   0 3119.75 186.202  22
  -2   6   0 3145.06 198.292  35
  -2   6   0 3114.15 209.650  11
   2   6   0 3426.13 214.585  11
   2   6   0 3364.16 202.736  21
  -2   6  -1 12597.4 474.269  24
  -2   6  -1 12378.9 420.957  22
   2   6   1 13306.1 457.897  21
  -2   6  -1 13142.6 445.883  35
  -2   6  -1 13565.2 487.446  11
   2   6   1 13453.4 472.700  11
  -2   6  -2 29721.7 769.454  35
  -2   6  -2 29962.1 826.159  24
  -2   6  -2 27968.6 733.399  22
   2   6   2 27334.5 751.807  10
   2   6   2 30606.9 810.803  21
  -2   6  -2 28290.0 805.192  16
   2   6   2 29655.8 811.724  11
  -2   6  -2 29802.7 826.366  11
  -2   6  -2 25788.7 766.636  13
  -2   6  -3 4894.78 253.192  31
  -2   6  -3 5539.01 246.050  35
   2   6   3 5022.65 249.947  10
  -2   6  -3 5434.32 284.952  24
  -2   6  -3 5067.58 274.478  16
  -2   6  -3 6002.62 296.970  11
  -2   6  -3 4985.10 263.256  13
   2   6   3 5601.69 281.889  11
  -2   6  -4 8844.50 354.385  31
   2   6   4 9043.74 357.736  10
  -2   6  -4 9165.21 384.149  24
  -2   6  -4 8580.65 373.536  16
   2   6   4 9647.09 396.700  17
  -2   6  -4 9482.50 386.709  11
  -2   6  -4 8629.14 364.225  13
   2   6   4 9293.73 379.332  11
  -2   6  -5 6942.66 307.611  31
   2   6   5 7137.55 314.894  10
  -2   6  -5 7587.01 337.274  24
  -2   6  -5 7155.84 331.816  16
   2   6   5 7500.08 341.140  17
  -2   6  -5 7551.30 335.724  13
  -2   6  -5 7394.59 334.929  11
   2   6   5 7330.81 330.793  11
  -2   6  -6 72.6722 59.1062  33
  -2   6  -6-30.0981 41.4451  31
   2   6   6 86.3448 52.3918  10
   2   6   6 37.0782 53.3848  11
  -2   6  -6-137.120 68.2128  11
  -2   6  -6-2.76679 52.3099  24
  -2   6  -6 27.3363 56.2794  16
   2   6   6 21.5499 52.1053  17
  -2   6  -6-26.8304 57.4853  13
  -2   6  -7 1998.50 152.978  31
  -2   6  -7 2249.02 166.891  33
   2   6   7 1962.47 161.423  10
  -2   6  -7 2054.99 164.958  24
  -2   6  -7 1993.42 168.800  16
   2   6   7 2220.41 171.875  17
  -2   6  -7 1871.57 157.994  11
   2   6   7 1793.88 150.568  11
  -2   6  -7 2028.51 162.767  13
  -2   6  -8 1722.81 138.793  31
  -2   6  -8 1910.29 149.899  33
   2   6   8 2019.13 160.696  10
  -2   6  -8 2240.29 167.089  24
  -2   6  -8 1932.67 163.492  16
   2   6   8 1990.84 159.401  17
  -2   6  -8 1902.42 151.271  11
  -2   6  -8 2066.73 163.977  13
   2   6   8 1673.76 149.311  11
  -2   6  -9 2520.85 165.621  31
  -2   6  -9 2561.80 174.160  33
   2   6   9 2578.38 183.278  10
  -2   6  -9 2302.31 165.241  24
   2   6   9 2560.26 172.417  17
  -2   6  -9 2584.60 186.543  16
  -2   6  -9 2494.72 179.098  13
  -2   6  -9 2671.01 178.800  11
  -2   6 -10 17508.6 522.783  31
  -2   6 -10 17403.5 525.097  33
   2   6  10 17215.7 549.615  10
  -2   6 -10 17763.5 557.071  16
   2   6  10 17083.1 526.291  17
  -2   6 -10 17292.4 520.450  11
  -2   6 -10 18231.9 561.906  13
  -2   6 -10 17819.7 525.885  24
  -2  -6 -10 17869.8 510.353  25
  -2   6 -11 4014.04 199.501  33
  -2   6 -11 3879.88 196.514  31
  -2  -6 -11 3854.43 189.550  25
  -2   6 -11 3798.20 190.294  24
   2   6  11 3452.97 188.951  17
  -2   6 -11 3809.96 217.354  16
  -2   6 -11 3831.68 191.943  11
  -2   6 -11 3845.62 215.914  13
  -2   6 -12 220.576 50.5718  31
  -2   6 -12 173.224 43.8694  24
  -2  -6 -12 151.309 49.2422  25
  -2   6 -12 217.842 47.1169  11
   2   6  12 263.062 68.5830  21
   2   6  12 189.563 46.2801  17
  -2   6 -12 124.178 54.2988  16
  -2   6 -12 196.268 58.1090  13
  -2   6 -13 1964.58 124.150  31
   2   6  13 2081.49 150.834  21
  -2  -6 -13 2082.75 121.867  25
  -2   6 -13 2210.38 147.441  16
  -2   6 -13 2034.23 143.857  13
  -2   6 -14 28.8759 25.2422  31
  -2  -6 -14 31.6309 28.2427  25
   2   6  14 113.796 50.1438  21
  -2   6 -14-38.8491 42.4958  13
  -2   6 -14 81.8445 45.2743  16
  -2  -6 -15 73.3996 31.4896  20
   2   6  15 16.4017 29.0925  21
  -2   6 -15 97.9193 38.8882  16
  -2  -6 -16 53.2783 32.4540  20
   2   6  16 66.7023 33.3267  21
  -2   6 -16 55.4553 28.4952  13
  -2   6 -16 50.8323 26.5191  16
  -2   6 -17 1986.60 94.1508  16
  -2  -6 -17 2013.14 99.9981  20
   2  -7 -13 946.970 71.4618  25
   2   7 -13 794.669 58.3371  13
  -2   7  13 912.735 70.3023  10
   2  -7 -12 742.713 69.4457  25
   2   7 -12 656.919 57.4349  13
  -2   7  11 1259.67 93.6715  10
   2   7 -11 1152.38 81.8937  13
  -2   7  11 1360.31 85.6571  17
  -2   7  10-0.47734 31.8349  10
   2   7 -10 20.0765 25.4756  13
  -2   7  10 29.0403 27.7065  17
  -2   7   9 2015.99 126.665  10
  -2   7   9 2181.49 132.076  17
  -2   7   8 1172.34 101.117  10
  -2   7   8 1025.67 93.0024  11
  -2   7   7 299.427 54.2686  10
  -2   7   7 339.027 61.7363  11
  -2   7   6 45.0158 36.0089  22
  -2   7   6 113.407 42.5030  10
   2   7  -6 17.6540 29.7851  11
  -2   7   6 36.4531 34.0729  11
   2   7  -5 3062.72 150.333  17
   2   7  -5 3128.64 161.200  11
  -2   7   5 2770.03 169.227  11
  -2   7   5 2842.89 154.491  10
   2   7  -4 459.296 66.9610  11
  -2   7   4 492.840 79.0381  11
   2   7  -4 561.862 68.2340  17
   2   7  -3-48.8075 39.1394  11
  -2   7   3-27.0636 40.0965  11
   2   7  -3-3.81589 30.9652  17
  -2   7   3-16.7337 32.4347  35
  -2   7   2-20.9244 42.5535  11
   2   7  -2 34.6849 41.3688  11
  -2   7   2 52.7289 41.5600  24
   2   7  -2 10.7030 34.4288  17
  -2   7   2-49.1696 36.0461  35
   2   7  -1 67.3996 54.4114  11
  -2   7   1 10.6617 45.8056  11
   2   7  -1-3.01640 40.5026  17
  -2   7   1 6.31564 34.7218  35
  -2   7   1 6.82919 37.9778  24
  -2   7   0 12879.4 390.540  35
  -2   7   0 13632.8 438.142  24
   2   7   0 14483.4 451.502  17
   2   7   0 14345.4 448.021  11
  -2   7   0 13490.8 447.814  11
  -2   7  -1 3819.03 202.764  24
   2   7   1 4012.95 210.271  17
   2   7   1 3744.10 202.775  11
  -2   7  -1 3594.58 205.265  11
   2   7   1 3396.25 169.030  21
  -2   7  -2 1582.59 128.954  24
   2   7   2 1680.18 136.854  17
   2   7   2 1844.96 143.349  11
  -2   7  -2 1807.88 142.209  11
   2   7   2 1609.09 114.567  21
  -2   7  -3 11878.9 404.400  24
   2   7   3 13038.0 422.562  17
   2   7   3 12741.9 419.143  11
  -2   7  -3 13053.2 422.768  11
   2   7   3 11903.8 384.951  21
  -2   7  -4 4884.49 229.830  24
   2   7   4 5289.81 241.145  17
  -2   7  -4 4882.11 232.518  11
   2   7   4 4715.34 230.267  11
   2   7   4 4746.43 217.449  21
  -2   7  -5 11279.2 378.193  24
   2   7   5 11444.2 385.290  17
  -2   7  -5 12235.1 391.273  11
   2   7   5 11865.7 379.965  21
  -2   7  -6 6961.92 272.990  24
   2   7   6 7021.97 282.188  17
  -2   7  -6 7573.36 280.772  11
   2   7   6 7317.79 280.468  21
  -2   7  -7 1645.78 116.234  24
   2   7   7 1716.12 123.711  17
  -2   7  -7 1519.56 111.913  11
   2   7   7 1525.54 121.068  21
  -2   7  -8 3214.90 157.493  24
   2   7   8 3222.82 170.402  21
  -2   7  -8 3021.48 151.719  11
   2   7   8 2888.64 158.311  17
   2   7   9 9681.07 317.015  21
  -2   7  -9 9426.20 286.617  11
   2   7   9 8698.17 295.431  17
  -2   7 -10 8214.97 246.015  11
   2   7  10 8281.47 281.702  21
   2   7  11 7686.91 257.955  21
  -2  -7 -12 862.363 68.0173  20
   2   7  12 947.068 72.8861  21
  -2   8   5 253.999 33.9675  17
  -2   8   4 331.633 40.4236  17
  -2   8   4 266.990 36.7603  11
  -2   8   3 2256.71 105.617  17
  -2   8   3 2049.15 100.981  11
  -2   8   2 539.131 52.8904  17
  -2   8   2 546.063 52.7897  11
  -2   8   1 253.166 37.9972  17
  -2   8   1 358.158 45.2992  11
  -2   8   0 909.471 65.1054  17
  -2   8   0 1000.37 72.0062  11
  -2   8  -1 2430.98 104.570  17
  -2   8  -1 2559.98 116.678  11
  -2   8  -2 10.6322 22.5859  11
  -2   8  -3 663.500 54.0153  11
  -2   8  -4 96.8569 24.0750  11
  -3   0  26 2.72044 28.9566  18
  -3   0  26 77.5174 46.7563   6
   3   0 -25 4847.11 187.148  26
  -3   0  25 5134.61 256.066   6
  -3   0  25 5086.13 226.356  18
   3   0 -24-9.26981 28.7029  26
  -3   0  24-13.5432 55.8189   6
  -3   0  24 16.8906 39.7062  18
   3   0 -23 118.911 48.9898  26
  -3   0  23 164.368 66.7577  18
  -3   0  23 64.5150 74.8296   6
  -3   0  22 48.3176 58.3735  18
  -3   0  22-18.7303 66.9493   6
   3   0 -21 26472.7 695.116  34
  -3   0  21 25703.3 1168.74   7
  -3   0  21 25194.1 805.791  18
   3   0 -21 27684.0 697.698  13
  -3   0  21 24570.0 1158.49   4
   3   0 -21 24239.8 1125.31   2
  -3   0  20 120.869 94.7430   4
   3   0 -20 2.30918 90.7901   2
   3   0 -20 46.8286 41.1933  34
  -3   0  20-35.3433 81.9585  18
   3   0 -20 85.8624 53.6141  12
  -3   0  19 4870.52 308.047  18
   3   0 -19 5023.93 478.546   2
  -3   0  19 5235.76 497.729   4
   3   0 -19 4997.69 251.719  12
   3   0 -18 48.5250 47.4615  12
  -3   0  18-22.7572 69.3317  18
   3   0 -18 51.8835 120.735   2
  -3   0  18-26.0571 90.5142   4
   3   0 -17 64358.2 2039.67   2
   3   0 -17 67440.1 1542.48  25
   3   0 -17 66231.6 1527.10  12
  -3   0  17 64893.1 1625.84  18
  -3   0  17 68753.8 2094.67   4
   3   0 -16-29.1858 39.3358  25
   3   0 -16 10.5783 37.2715  12
  -3   0  16 24.7826 52.4469   8
  -3   0  16-70.5001 70.6661  18
   3   0 -16 1.31636 93.3302   2
  -3   0  16-105.877 127.019   4
   3   0 -15 48052.9 1612.26   2
  -3   0  15 52592.8 1654.25   4
   3   0 -15 48169.5 1172.02  27
   3   0 -15 50803.9 1188.93  25
  -3   0  15 53617.0 1405.43   8
  -3   0  14-15.6554 95.9894   4
   3   0 -14 44.0966 91.5930   2
   3   0 -14 4.74454 39.4690  27
   3   0 -14-3.51536 35.3650  25
  -3   0  14-2.63534 51.5563   8
   3   0 -13 2250.38 267.160   2
  -3   0  13 2946.14 306.879   4
  -3   0  13 2870.77 231.030   8
  -3   0  12 16.0698 78.0345   4
   3   0 -12-1.37085 82.2120   2
  -3   0  12 67.2506 51.4096   8
  -3   0  11 6482.51 414.278   4
   3   0 -11 5994.61 404.326   2
  -3   0  11 6463.87 325.152   8
   3   0 -10-81.9680 70.6903   2
  -3   0  10-40.4757 70.9553   4
  -3   0  10-30.7661 55.8858   8
   3   0  -9 84550.9 2070.65   2
  -3   0   9 87543.5 2081.73   4
   3   0  -8 57.9818 71.5549   2
  -3   0   8-19.2628 69.0292   4
   3   0  -7 143.661 76.8261   2
   3   0  -6 29.0621 72.3131   2
   3   0  -5 24078.9 702.680   2
  -3   0   5 23158.0 667.551   7
   3   0  -4 9.03553 56.0992   2
  -3   0   4 11.9002 49.8773   7
   3   0  -3 37396.9 923.626   2
  -3   0   3 35953.4 887.718   7
  -3   0   2-54.6153 48.8971   7
  -3   0   1 133.023 50.5824   7
  -3   0   0 71.0397 61.2802   1
  -3   0  -1 444472. 8736.39   1
  -3   0  -2 26.7072 60.2804   1
  -3   0  -3 30001.8 808.361   1
   3   0   4-38.6034 55.1443   4
  -3   0  -4-3.11654 53.2452   1
  -3   0  -5 2979.33 217.996   1
   3   0   5 2898.88 215.391   4
  -3   0  -5 3095.09 150.271   5
  -3   0  -6-33.8973 61.4420   1
   3   0   6-35.6099 84.4985   4
  -3   0  -6 84.2849 46.9981   5
  -3   0  -7 24977.1 792.497   1
  -3   0  -7 25582.6 641.134   5
   3   0   8 22.9232 73.6883   4
  -3   0  -8-49.9511 76.8486   1
  -3   0  -8-50.1723 41.8537   5
  -3   0  -9 27451.4 713.255   5
   3   0   9 25925.5 917.353   4
  -3   0  -9 26861.3 898.524   1
   3   0   9 26913.3 684.667   9
  -3   0 -10-43.8813 45.3133   5
   3   0  10 30.2476 37.7754   9
   3   0  10 3.11590 94.6831   4
  -3   0 -10 19.3991 88.0217   1
  -3   0 -11 17771.6 509.310  20
   3   0  11 17072.7 768.350   4
  -3   0 -11 17565.2 546.766   5
   3   0  11 16538.5 563.683   6
  -3   0 -11 15903.6 710.641   1
   3   0  11 17299.2 514.332   9
   3   0  12 5.07017 41.1778   9
   3   0  12 35.9383 65.4361   6
  -3   0 -12-40.4870 64.2666   5
  -3   0 -12 8.30384 40.7226  20
   3   0  12 149.935 67.3913  18
   3   0  12 65.5491 113.913   4
  -3   0 -12-62.1961 103.692   1
   3   0  13 6167.04 300.523  18
  -3   0 -13 6020.71 274.500  20
   3   0  13 5469.03 310.544   6
  -3   0 -13 5732.21 303.493   5
   3   0  13 5515.40 449.381   4
   3   0  13 6330.92 280.962   9
   3   0  14-81.8568 55.1725   9
  -3   0 -14 53.0383 47.5099  20
   3   0  14 180.779 134.860   4
   3   0  14-23.3290 51.8655  18
   3   0  14-19.3880 61.5185   6
  -3   0 -14 4.05484 64.7549   5
  -3   0 -15 3.47996 50.2375  20
   3   0  15-24.0395 120.286   4
   3   0  15-22.4333 55.7804  18
   3   0  15 111.441 76.1493   6
  -3   0 -15-69.2463 87.7135   5
  -3   0 -16-21.7389 47.7421  20
   3   0  16-12.7441 183.476   4
   3   0  16-6.74671 52.3051  18
  -3   0 -16 140.036 85.6878   5
   3   0  16-102.766 89.1102   6
  -3   0 -17 955.786 115.788  20
   3   0  17 1446.16 277.741   4
   3   0  17 604.338 106.701  18
  -3   0 -17 845.979 147.052   5
   3   0  17 1129.56 153.641   6
  -3   0 -18 10.5450 43.2588  32
  -3   0 -18-11.0670 54.3263  20
   3   0  18 209.534 153.730   4
   3   0  18-1.31622 56.1320  18
   3   0  18 1.70541 80.9649   6
  -3   0 -18-76.0811 72.2513   5
   3   0  19 2831.45 372.449   4
  -3   0 -19 2580.04 352.997   2
  -3   0 -19 2904.29 202.130  20
   3   0  19 2737.13 205.645  18
  -3   0 -19 2652.91 174.910  32
  -3   0 -19 2584.63 226.098   5
   3   0  19 2681.09 241.638   6
  -3   0 -20-20.1089 44.8509  26
  -3   0 -20 117.018 49.9783  32
  -3   0 -20 0.41327 50.6115  20
   3   0  20-10.9454 57.0457  18
   3   0  20-30.9273 72.8887   6
  -3   0 -20-28.3074 67.3081   5
  -3   0 -21 104.831 57.5517  26
  -3   0 -21 140.823 49.1662  32
  -3   0 -21 52.7412 44.4136  20
   3   0  21 12.6487 51.6609  18
   3   0  21 109.242 76.6470   6
  -3   0 -21 111.820 75.5748   5
  -3   0 -22 23.8929 39.2935  26
  -3   0 -22 72.1275 36.7688  32
  -3   0 -22 87.3459 47.8700  20
   3   0  22-39.9831 48.5348  18
   3   0  22-44.6737 61.6446   6
  -3   0 -23 3493.37 182.549  20
   3   0  23 3429.11 217.242   6
  -3   0 -23 3009.48 170.075  26
  -3   0 -24-47.7214 35.4996  20
  -3   0 -24 23.9596 34.0037  26
  -3   0 -25 785.152 65.5280  20
  -3   0 -25 632.083 56.6615  26
   3   0  25 719.127 75.9746   6
  -3   1  26 285.056 53.4222   6
  -3  -1  26 340.618 58.2606   6
   3  -1 -26 314.943 37.2011  26
  -3   1  26 290.012 49.6745  18
  -3   1  25 509.191 81.4757   6
  -3  -1  25 696.008 100.100   6
  -3   1  25 527.231 75.4082  18
   3  -1 -25 592.812 64.4999  26
  -3  -1  24 10608.3 420.616   6
  -3   1  24 10640.9 412.900   6
  -3  -1  24 10538.1 354.553  18
  -3   1  24 10618.4 398.899  18
  -3  -1  23 2011.01 153.912  18
  -3   1  23 1846.40 164.557  18
   3   1 -23 2018.04 122.992  13
  -3  -1  23 2354.14 196.967   6
  -3   1  23 2031.90 177.863   6
   3   1 -23 2074.46 132.458  26
   3   1 -22 968.143 104.272  12
   3   1 -22 829.903 88.9028  13
  -3   1  22 889.138 128.131  18
  -3  -1  22 977.889 120.418  18
  -3   1  22 738.063 126.972   6
  -3  -1  22 937.075 139.785   6
   3   1 -22 942.112 95.2228  26
   3   1 -21 510.293 78.5379  26
   3   1 -21 659.522 86.7194  34
  -3  -1  21 474.274 95.4106  18
  -3   1  21 425.812 114.301  18
   3   1 -21 573.880 88.8222  12
   3   1 -21 551.228 84.0315  13
   3  -1 -20 733.556 194.188   2
   3   1 -20 653.335 157.965   2
  -3   1  20 1009.62 217.146   4
  -3  -1  20 863.160 223.859   4
   3   1 -20 1009.42 104.910  34
   3  -1 -20 859.822 121.484  25
   3   1 -20 743.344 89.8776  26
  -3   1  20 680.011 195.730   7
  -3   1  20 966.661 145.294  18
  -3  -1  20 975.691 133.346  18
   3   1 -20 1008.97 109.292  13
   3   1 -20 752.118 105.296  12
   3  -1 -19 22990.7 1084.14   2
   3   1 -19 23399.9 1076.91   2
   3   1 -19 22941.7 662.838  34
   3  -1 -19 24187.9 713.357  25
  -3   1  19 23362.2 924.939   8
  -3   1  19 22755.2 773.869  18
  -3  -1  19 23059.4 746.554  18
  -3   1  19 23589.9 1112.39   4
  -3  -1  19 21247.1 1076.38   4
   3   1 -19 24299.3 687.052  13
   3   1 -19 24064.1 709.779  12
   3   1 -18 5489.33 483.506   2
   3  -1 -18 4664.21 457.136   2
   3   1 -18 4839.25 244.178  34
   3  -1 -18 4490.85 256.761  25
  -3   1  18 4664.12 374.643   8
  -3  -1  18 5553.04 311.628  18
   3   1 -18 5085.68 279.929  12
  -3   1  18 5007.08 473.552   4
  -3  -1  18 4770.01 470.267   4
  -3  -1  17 2376.64 333.041   4
   3  -1 -17 3105.66 372.069   2
  -3   1  17 2779.76 342.529   4
   3   1 -17 2548.39 329.726   2
   3   1 -17 2612.08 176.136  34
   3  -1 -17 3036.16 201.842  25
  -3   1  17 2916.14 293.536   8
  -3   1  17 2900.26 234.328  18
  -3  -1  17 2788.62 215.714  18
   3   1 -17 2780.28 198.363  12
   3   1 -16 1294.84 118.561  34
   3  -1 -16 1454.33 135.070  25
   3   1 -16 1486.03 143.398  12
  -3   1  16 1335.62 201.061   8
  -3  -1  16 1260.15 142.885  18
  -3   1  16 1253.08 153.104  18
   3   1 -16 1501.19 253.489   2
   3  -1 -16 1343.13 239.165   2
  -3  -1  16 1310.22 239.316   4
  -3   1  16 1069.76 227.744   4
  -3   1  15 37559.7 1330.49   4
   3   1 -15 38014.2 1336.84   2
   3  -1 -15 35965.3 1327.54   2
   3   1 -15 38753.1 973.141  12
   3   1 -15 35846.4 952.266  27
   3  -1 -15 37881.2 945.461  25
  -3   1  15 37847.9 1195.95   8
  -3   1  15 34465.8 1009.38  18
  -3   1  15 37523.5 922.655  15
  -3  -1  15 35588.6 1323.68   4
   3   1 -14 344.083 77.0996  27
   3  -1 -14 378.538 70.6284  25
  -3   1  14 584.142 131.304   8
   3   1 -14 384.497 73.7698  19
  -3   1  14 387.439 67.3369  15
   3  -1 -14 464.375 131.904   2
   3   1 -14 320.211 123.927   2
  -3  -1  14 255.552 99.1750   4
  -3   1  14 361.236 120.588   4
   3  -1 -13 3772.67 196.227  25
   3   1 -13 3390.88 200.615  27
  -3   1  13 3782.37 290.476   8
   3   1 -13 3438.03 195.495  19
  -3   1  13 3472.58 189.363  15
  -3   1  13 3947.03 219.030  14
  -3  -1  13 3474.63 335.386   4
  -3   1  13 3849.70 346.381   4
   3   1 -13 3611.19 334.573   2
   3  -1 -13 4241.90 367.458   2
   3   1 -12 13922.2 445.395  27
   3   1 -12 12906.6 428.509  19
  -3   1  12 13115.6 444.392  14
  -3   1  12 13425.8 568.291   8
  -3  -1  12 14477.9 474.703   8
  -3  -1  12 13004.2 643.664   4
  -3   1  12 14221.4 664.579   4
   3   1 -12 13645.5 647.353   2
   3  -1 -12 14129.3 668.229   2
  -3  -1  11 5067.09 244.451   8
  -3   1  11 5115.37 314.025   8
   3   1 -11 4671.66 345.582   2
   3  -1 -11 3959.73 325.356   2
  -3  -1  11 4909.58 366.044   4
  -3   1  11 4098.41 331.840   4
  -3  -1  10 112027. 2289.60   8
  -3   1  10 106529. 2431.57   8
  -3  -1  10 102709. 2539.37   4
  -3   1  10 100971. 2522.04   4
   3   1 -10 109029. 2544.37   2
   3  -1 -10 108117. 2558.39   2
  -3  -1   9 11961.7 390.860   8
  -3   1   9 11052.0 462.001   8
  -3  -1   9 11826.1 529.023   4
   3   1  -9 11388.1 513.040   2
   3  -1  -9 11499.5 521.542   2
  -3   1   9 11304.7 515.350   4
  -3  -1   8 44103.6 1213.92   4
  -3   1   8 44123.6 1205.83   4
   3  -1  -8 43687.8 1209.73   2
   3   1  -8 44777.3 1201.74   2
  -3   1   7 119652. 2649.48   7
   3  -1  -7 120686. 2639.32   2
   3   1  -7 114875. 2607.22   2
  -3   1   6 26947.7 837.506   7
   3  -1  -6 28259.1 825.669   2
  -3   1   5 14375.5 522.593   7
  -3  -1   5 14072.6 427.155   7
   3  -1  -5 14028.7 496.565   2
   3   1  -5 15440.0 508.468   2
  -3   1   4 5444.64 291.319   7
  -3  -1   4 6004.53 225.202   7
   3  -1  -4 6064.40 286.101   2
   3   1  -4 6046.84 278.262   3
   3  -1  -4 5834.09 270.957   3
   3   1  -4 6750.29 294.046   2
  -3   1   3 9541.12 376.424   7
  -3  -1   3 8603.47 270.244   7
   3  -1  -3 8759.22 330.268   3
   3   1  -3 9109.19 335.487   3
  -3   1   2 99.9392 68.9322   7
   3  -1  -2 25.1559 48.0507   3
   3   1  -2 29.9430 51.0703   3
  -3   1   1 95938.7 2064.10   7
   3  -1  -1 97101.9 2017.68   3
   3   1  -1 90607.4 1998.80   3
  -3   1   0 477180. 9310.90   7
  -3  -1   0 460356. 9267.22   1
   3   1   0 492588. 9264.07   3
   3  -1   0 488664. 9267.32   3
  -3   1   0 448115. 9259.03   1
  -3   1  -1 972504. 19082.4   1
  -3  -1  -1 999999. 19100.3   1
  -3  -1  -2 195035. 4004.31   1
  -3   1  -2 196843. 3995.06   1
  -3  -1  -3 8641.00 355.903   1
  -3   1  -3 8748.29 349.151   1
   3   1   4 111222. 2442.98   4
   3  -1   4 112757. 2459.03   4
  -3  -1  -4 114788. 2455.78   1
  -3   1  -4 110280. 2430.34   1
   3  -1   5 9451.83 416.099   4
  -3  -1  -5 9681.89 309.657   5
  -3   1  -5 9897.18 307.129   5
   3   1   5 9744.17 414.691   4
  -3  -1  -5 9694.43 411.946   1
  -3   1  -5 10030.3 409.994   1
  -3   1  -6 2520.67 141.545   5
   3   1   6 2449.40 208.335   4
  -3  -1  -6 2548.38 144.076   5
   3  -1   6 2525.03 218.352   4
  -3  -1  -6 2457.07 206.812   1
  -3   1  -6 2147.30 192.605   1
   3   1   7 89.3552 39.8898   9
  -3  -1  -7 154.935 46.7076   5
  -3   1  -7 47.5174 39.4429   5
  -3   1  -7 134.252 63.0578   1
   3  -1   7 64.2813 71.4500   4
   3   1   7 49.5424 65.0825   4
  -3  -1  -7 87.2970 72.7136   1
   3   1   8 2088.23 140.687   9
  -3   1  -8 2394.65 146.568   5
  -3  -1  -8 2040.14 141.166   5
  -3  -1  -8 2172.91 214.917   1
   3  -1   8 2094.98 232.288   4
   3   1   8 1955.79 211.157   4
  -3   1  -8 2010.59 199.595   1
   3   1   9 11836.1 394.681   9
  -3  -1  -9 11937.9 401.880   5
   3   1   9 11676.5 561.492   4
   3  -1   9 11189.3 560.252   4
  -3   1  -9 11572.9 389.392   5
  -3  -1  -9 12278.6 558.015   1
  -3   1  -9 11049.6 524.002   1
   3   1  10 1020.98 110.821   9
   3  -1  10 1200.99 98.6718   9
   3   1  10 1066.28 180.998   4
  -3  -1 -10 993.148 161.580   1
  -3   1 -10 901.555 147.071   1
   3  -1  10 980.961 183.461   4
  -3  -1 -10 1120.38 112.994   5
  -3   1 -10 1052.30 108.561   5
  -3  -1 -11 1804.81 132.807  25
   3   1  11 1500.01 136.257   9
  -3   1 -11 1693.49 129.942  20
   3   1  11 1776.60 148.859  18
  -3  -1 -11 1672.79 131.038  20
  -3   1 -11 1383.69 191.891   1
   3   1  11 1466.70 213.037   4
   3  -1  11 1603.22 223.937   4
  -3  -1 -11 2075.37 253.156   1
  -3   1 -11 1558.02 139.988   5
  -3  -1 -11 1633.65 145.036   5
   3   1  11 1568.97 150.666   6
   3  -1  11 1519.22 155.138   6
  -3  -1 -12 11290.3 399.042  25
   3   1  12 12118.7 429.682   9
  -3   1 -12 11842.8 403.237  20
  -3  -1 -12 11038.3 393.375  20
   3   1  12 12135.6 445.742  18
  -3   1 -12 11393.4 599.046   1
  -3  -1 -12 10761.7 605.987   1
   3  -1  12 10914.5 625.815   4
   3   1  12 10950.2 444.599   6
   3  -1  12 11088.3 456.387   6
  -3   1 -12 11285.9 427.191   5
  -3  -1 -12 11074.8 432.537   5
   3   1  12 10556.3 606.496   4
  -3  -1 -13 2587.26 178.170  25
   3   1  13 2815.92 195.802   9
  -3   1 -13 3080.87 187.684  20
  -3  -1 -13 2602.38 176.578  20
   3   1  13 2354.12 183.511  18
   3   1  13 2684.83 304.098   4
  -3   1 -13 2577.93 197.472   5
   3  -1  13 2662.30 212.030   6
   3  -1  13 2858.79 332.970   4
   3   1  13 2658.04 209.665   6
  -3  -1 -13 2908.27 212.549   5
  -3  -1 -14 12229.3 446.252  25
   3   1  14 12726.7 468.109   9
  -3   1 -14 12846.0 443.745  20
  -3  -1 -14 12099.8 438.315  20
   3   1  14 12355.7 480.471  18
  -3   1 -14 11726.1 409.319  32
  -3   1 -14 12396.3 478.885   5
   3  -1  14 12341.5 511.595   6
  -3  -1 -14 12248.1 487.646   5
   3   1  14 11996.1 494.097   6
   3  -1  14 11233.8 694.914   4
   3   1  14 10988.9 667.126   4
  -3   1 -15 18875.5 599.684  26
   3   1  15 21829.2 663.106   9
  -3   1 -15 19581.2 587.049  32
   3   1  15 18985.5 933.780   4
  -3  -1 -15 19560.9 676.098   5
   3  -1  15 20022.6 978.412   4
   3   1  15 19558.6 690.642   6
   3  -1  15 19984.3 707.586   6
  -3   1 -15 20076.5 671.596   5
   3   1  15 20220.8 674.595  18
  -3   1 -15 21453.3 629.708  20
  -3  -1 -15 20021.3 622.140  20
  -3   1 -16 8690.72 363.488  26
  -3  -1 -16 9392.87 382.636  20
   3   1  16 8924.22 412.029  18
  -3   1 -16 9028.04 376.995  20
  -3   1 -16 8278.22 340.815  32
   3  -1  16 8484.27 624.364   4
  -3  -1 -16 8340.63 415.236   5
   3   1  16 9038.92 622.857   4
  -3   1 -16 8985.29 418.830   5
   3   1  16 8959.46 433.029   6
   3  -1  16 8583.82 436.058   6
  -3   1 -17 11.0104 40.2674  32
  -3   1 -17 60.7366 53.0293  26
   3  -1  17 269.653 133.402   4
   3   1  17 79.8258 103.688   4
  -3   1 -17 25.2540 51.2741  20
  -3  -1 -17 81.7315 54.5520  20
   3   1  17 62.8175 61.8837  18
  -3   1 -17 45.8072 74.9737   5
   3   1  17 72.8634 85.9651   6
   3  -1  17 80.9700 79.4955   6
  -3  -1 -17 61.2474 77.6278   5
  -3   1 -18 3950.60 239.050  26
  -3   1 -18 4173.74 245.326  20
  -3  -1 -18 3968.23 238.444  20
   3   1  18 4115.83 271.020  18
  -3   1 -18 3945.00 220.811  32
  -3  -1 -18 4367.07 294.236   5
   3   1  18 3505.46 399.532   4
  -3   1 -18 3855.63 271.851   5
   3   1  18 4082.30 291.858   6
   3  -1  18 3955.36 290.370   6
   3  -1  18 4143.89 435.349   4
  -3   1 -19 21107.7 665.363  26
  -3   1 -19 22317.0 1065.64   2
  -3  -1 -19 21358.3 1072.06   2
   3   1  19 23110.0 736.345  18
  -3   1 -19 23655.9 685.211  20
  -3  -1 -19 22723.2 680.155  20
  -3   1 -19 22356.0 633.251  32
  -3  -1 -19 21578.3 749.037   5
  -3   1 -19 19786.5 716.990   5
   3   1  19 23215.8 769.472   6
   3  -1  19 22224.2 769.195   6
   3   1  19 22741.0 1070.69   4
   3  -1  19 21229.2 1063.31   4
  -3  -1 -20 9150.81 368.546  20
   3   1  20 9041.71 403.456  18
  -3   1 -20 9771.81 378.481  20
  -3   1 -20 8888.68 332.383  32
  -3   1 -20 8426.48 357.584  26
  -3  -1 -20 8225.90 414.899   5
   3   1  20 8619.17 414.509   6
  -3   1 -20 7928.72 400.299   5
   3  -1  20 8963.52 433.921   6
   3   1  21 7391.72 342.861  18
  -3  -1 -21 8057.37 327.914  20
  -3   1 -21 8575.96 339.137  20
  -3   1 -21 7798.52 290.639  32
  -3  -1 -21 7039.45 278.565  32
  -3   1 -21 7416.18 316.494  26
   3  -1  21 8087.90 388.789   6
  -3  -1 -21 7197.39 368.011   5
   3   1  21 7808.44 377.050   6
  -3  -1 -22 2253.92 153.479  20
   3   1  22 2331.89 170.028  18
  -3   1 -22 2498.95 167.492  20
  -3  -1 -22 2216.94 127.042  32
  -3   1 -22 2205.96 152.244  26
  -3  -1 -22 2159.87 149.550  26
   3  -1  22 2334.33 189.526   6
   3   1  22 2288.75 184.610   6
  -3  -1 -23 18431.5 513.397  20
  -3   1 -23 17374.2 504.905  26
  -3  -1 -23 16490.8 492.845  26
   3  -1  23 17972.4 567.236   6
   3   1  23 18241.1 564.758   6
  -3   1 -24 1365.06 96.8642  20
  -3  -1 -24 1329.19 94.8565  20
  -3   1 -24 1095.80 86.7146  26
  -3  -1 -24 1161.42 89.0915  26
   3  -1  24 1052.57 102.395   6
   3   1  24 1102.70 103.528   6
  -3  -1 -25 619.374 52.1374  26
  -3   1 -25 631.628 55.2913  26
   3  -1  25 544.590 60.8775   6
   3   1  25 642.579 64.7730   6
  -3   2  26 1186.51 84.6816  18
  -3   2  25 422.740 62.1720   6
  -3  -2  25 381.919 59.6473   6
  -3   2  25 223.755 53.3102  18
   3   2 -24 49.9629 27.5376  13
  -3   2  24 13.1630 43.9510   6
  -3  -2  24 64.3317 48.6930   6
  -3   2  24-62.5455 51.7966  18
   3   2 -23 614.286 71.1196  13
  -3   2  23 757.222 109.293  18
  -3   2  23 734.979 98.2621   6
  -3  -2  23 572.896 89.1969   6
   3   2 -22 208.558 59.2420  12
   3   2 -22 310.463 63.4381  13
   3   2 -22 263.974 50.8030  26
  -3   2  22 306.288 89.5747  18
  -3  -2  22 249.867 76.8472   6
  -3   2  22 195.219 69.7245   6
   3  -2 -21 7386.32 329.107  25
   3   2 -21 7444.71 276.549  26
  -3   2  21 7080.90 361.622  18
   3   2 -21 6884.48 318.052  12
   3   2 -21 6671.06 294.989  13
  -3   2  21 6714.97 345.648   6
  -3  -2  21 7255.67 365.925   6
   3   2 -20 987.420 125.243  12
   3   2 -20 952.163 111.592  13
   3   2 -20 984.246 99.8258  26
   3  -2 -20 942.750 121.634  25
  -3   2  20 823.047 211.735   7
   3  -2 -20 969.515 94.1958  20
  -3   2  20 1129.91 155.687  18
  -3   2  20 890.034 131.222   6
  -3  -2  20 938.769 134.774   6
   3   2 -19 27298.9 1142.39   2
   3  -2 -19 25082.7 1117.82   2
   3   2 -19 26898.8 743.130  34
   3  -2 -19 26874.3 780.056  25
   3   2 -19 26886.1 712.703  26
  -3   2  19 24839.2 1030.56   8
  -3   2  19 25549.0 1180.14   7
  -3   2  19 28490.0 867.781  18
   3  -2 -19 27305.1 719.554  20
  -3  -2  19 28379.5 787.677  18
   3   2 -19 26886.3 796.755  12
   3   2 -19 26817.8 765.225  13
  -3  -2  19 22999.7 1121.61   4
  -3   2  19 26197.4 1149.86   4
  -3   2  18 10034.4 658.292   4
  -3  -2  18 8885.98 639.891   4
   3   2 -18 9079.63 617.727   2
   3  -2 -18 9096.80 625.461   2
   3   2 -18 9780.56 380.692  34
   3   2 -18 9405.67 347.525  26
   3  -2 -18 9429.59 394.167  25
  -3   2  18 10011.9 689.082   7
  -3   2  18 8746.74 566.640   8
   3  -2 -18 9315.67 354.327  20
  -3   2  18 9343.56 448.074  18
  -3  -2  18 10057.8 407.707  18
  -3   2  18 10399.0 368.443  15
   3   2 -18 9667.57 414.651  12
   3   2 -18 9774.85 393.200  13
  -3   2  17 14627.0 803.842   4
  -3  -2  17 13112.9 784.791   4
   3   2 -17 13853.0 771.090   2
   3  -2 -17 13086.8 755.921   2
   3   2 -17 14320.9 490.323  34
   3  -2 -17 13320.9 497.742  25
   3   2 -17 14189.6 452.661  26
  -3   2  17 14240.8 825.147   7
  -3   2  17 13334.9 708.807   8
   3  -2 -17 14244.5 468.486  20
  -3  -2  17 14710.1 520.155  18
  -3   2  17 15005.1 579.129  18
  -3   2  17 14627.5 481.384  15
   3   2 -17 14048.9 529.835  12
   3   2 -17 16637.8 530.350  13
   3   2 -16 1782.21 256.796   2
  -3  -2  16 1669.59 263.717   4
  -3   2  16 1889.24 274.970   4
   3  -2 -16 2177.51 286.394   2
   3   2 -16 2027.77 161.352  34
   3   2 -16 2001.70 140.527  26
   3  -2 -16 2095.53 169.591  25
  -3   2  16 2283.37 162.061  10
  -3   2  16 1866.97 250.850   8
  -3   2  16 2015.81 290.623   7
  -3   2  16 2022.44 199.460  18
  -3  -2  16 2027.80 174.649  18
  -3   2  16 2043.91 160.556  15
   3   2 -16 2238.19 184.181  12
  -3  -2  15 1441.29 249.066   4
   3  -2 -15 1234.71 214.394   2
   3   2 -15 1600.16 249.053   2
  -3   2  15 1431.40 234.654   4
   3   2 -15 1629.76 141.254  34
   3   2 -15 1643.98 132.872  30
   3   2 -15 1534.05 121.080  26
   3  -2 -15 1602.46 143.398  25
   3   2 -15 1504.15 149.086  27
  -3   2  15 1735.47 231.903   8
  -3   2  15 1901.40 286.218   7
   3   2 -15 1690.70 157.289  19
  -3   2  15 1731.49 145.502  15
  -3   2  15 1583.93 168.751  18
   3   2 -15 1721.29 159.009  12
  -3   2  14 8446.29 537.587   4
  -3  -2  14 8243.99 540.934   4
   3   2 -14 8980.82 549.775   2
   3  -2 -14 8218.11 535.241   2
   3   2 -14 8536.21 340.395  34
   3   2 -14 7990.69 321.936  30
   3   2 -14 8081.59 303.378  26
   3   2 -14 7913.82 355.474  27
  -3   2  14 9053.35 592.849   7
  -3   2  14 9362.89 532.722   8
   3   2 -14 8136.42 357.162  19
  -3   2  14 9032.17 401.940  18
  -3   2  14 8822.96 347.616  15
   3   2 -14 8853.06 369.871  12
  -3  -2  13 27329.1 1032.94   4
  -3   2  13 24818.5 982.268   4
   3  -2 -13 25553.0 994.799   2
   3   2 -13 25679.6 984.781   2
  -3   2  13 25767.4 681.938  35
   3   2 -13 25652.1 722.383  29
   3   2 -13 26541.3 709.467  30
   3   2 -13 26698.9 720.245  34
   3   2 -13 26910.6 755.891  27
  -3   2  13 26622.5 1063.37   7
  -3   2  13 26399.2 961.014   8
   3   2 -13 25587.2 743.376  19
  -3   2  13 26208.1 725.974  15
  -3   2  13 26471.1 787.781  18
  -3   2  13 27093.3 764.074  14
   3   2 -13 28983.4 768.174  12
   3  -2 -12 120.879 90.4997   2
   3   2 -12-23.0797 81.2305   2
  -3   2  12 88.8064 69.9208   4
  -3  -2  12 125.889 84.3938   4
  -3   2  12 116.785 41.9243  35
   3   2 -12 154.261 60.0823  29
   3   2 -12 91.9040 37.9482  30
   3   2 -12 386.641 64.5085  34
   3   2 -12 127.782 55.6362  27
  -3   2  12 98.0686 79.6677   8
  -3   2  12 60.2885 110.691   7
   3   2 -12 55.0275 37.5259  19
  -3   2  12 76.3575 55.4422  18
  -3   2  12 131.006 52.6337  15
  -3   2  12 159.538 65.5175  14
  -3  -2  11-47.0846 89.7704   4
  -3   2  11-49.6123 69.8406   4
   3   2 -11 79.1988 63.3524   2
   3  -2 -11 35.0846 75.2372   2
   3   2 -11-16.1496 36.4356  29
   3   2 -11 14.5408 34.7053  34
   3   2 -11 4.38704 32.2113  30
   3   2 -11 34.4428 45.3924  27
  -3   2  11 222.727 97.7320   8
  -3   2  11 55.2337 83.4855   7
   3   2 -11-28.1014 35.6588  19
  -3   2  11 34.6776 34.7276  15
  -3   2  11 57.8288 39.1105  14
   3   2 -10 1158.30 110.610  27
   3   2 -10 1115.25 110.053  19
  -3   2  10 1146.45 110.996  14
   3   2 -10 1096.86 165.943   2
  -3  -2  10 1198.01 167.535   4
   3  -2 -10 996.948 157.644   2
  -3   2  10 1140.33 164.108   4
  -3   2  10 1129.89 153.237   8
  -3   2  10 1115.59 182.997   7
   3   2  -9 66655.7 1679.95   2
  -3  -2   9 64567.1 1691.85   4
   3  -2  -9 67223.5 1694.41   2
  -3   2   9 65699.1 1683.73   4
  -3   2   9 65359.2 1673.50   8
  -3   2   9 66951.7 1775.99   7
   3  -2  -8 13732.5 547.752   2
   3   2  -8 13824.0 541.915   2
  -3   2   8 13073.6 538.468   4
  -3  -2   8 13681.8 557.940   4
  -3   2   8 13450.7 544.200   8
  -3   2   8 13582.2 602.270   7
  -3  -2   7 687.554 115.329   4
  -3   2   7 731.512 115.677   4
   3   2  -7 609.880 110.747   2
   3  -2  -7 810.472 119.241   2
  -3   2   7 851.098 128.976   8
  -3  -2   7 773.600 80.0612   7
  -3   2   7 561.513 139.193   7
  -3   2   6 18218.0 602.551   4
  -3  -2   6 18619.7 614.925   4
   3   2  -6 17777.0 590.081   2
   3  -2  -6 17122.5 588.384   2
  -3  -2   6 17827.6 444.556   7
  -3   2   6 17186.4 660.475   7
   3  -2  -5 258.729 67.1254   2
   3   2  -5 258.769 68.9625   2
  -3   2   5 268.000 98.0212   7
  -3   2   4 29241.7 877.081   7
  -3   2   3 9200.67 411.979   7
   3  -2  -2 453.888 73.0849   3
  -3   2   2 389.176 63.9857   1
  -3  -2   2 397.903 63.8962   1
   3   2  -2 406.674 70.5779   3
  -3   2   2 467.605 105.408   7
   3  -2  -1 18303.1 533.952   3
  -3  -2   1 19355.7 555.776   1
  -3   2   1 19980.8 554.049   1
   3   2  -1 19571.9 547.821   3
  -3   2   1 19690.8 639.947   7
   3  -2   0 43.4088 37.5145   3
  -3  -2   0 116.522 46.0416   1
  -3   2   0 168.909 48.9284   1
   3   2   0 136.259 50.7949   3
  -3   2   0 43.6193 63.9999   7
  -3  -2  -1 4.54788 44.2206   1
   3  -2   1-27.1596 44.7520   3
   3   2   1 32.7768 38.7544   3
  -3   2  -1 69.5112 46.9362   1
   3   2   2 3849.37 208.167   3
   3  -2   2 4007.10 214.412   3
  -3  -2  -2 3993.05 218.907   1
  -3   2  -2 4235.87 217.760   1
  -3  -2  -3 9739.72 387.453   1
  -3   2  -3 10174.4 381.594   1
   3   2   3 10160.1 319.711   9
  -3  -2  -4 45939.0 1190.27   1
  -3   2  -4 48695.7 1186.91   1
   3   2   4 48406.7 1082.78   9
   3   2   5 33489.3 813.287   9
  -3   2  -5 34764.9 928.771   1
  -3  -2  -5 33423.7 936.793   1
  -3  -2  -5 32659.2 788.285   5
  -3   2  -5 33722.9 782.977   5
   3   2   6 21919.3 584.968   9
  -3  -2  -6 22035.8 710.752   1
  -3   2  -6 21095.4 685.493   1
  -3   2  -6 20639.5 547.492   5
  -3  -2  -6 20202.5 553.327   5
   3   2   7 8315.44 314.015   9
  -3  -2  -7 8085.89 403.806   1
  -3   2  -7 8184.31 399.770   1
  -3   2  -7 8089.77 287.479   5
  -3  -2  -7 7621.72 287.399   5
   3   2   7 7570.49 398.039   4
   3  -2   7 7288.47 397.515   4
   3   2   8 8232.08 326.801   9
   3   2   8 8343.29 438.594   4
  -3  -2  -8 8696.10 319.890   5
  -3   2  -8 8663.40 311.639   5
   3  -2   8 7887.90 435.527   4
  -3   2  -8 7336.52 409.242   1
  -3  -2  -8 8881.15 445.945   1
  -3   2  -9 4418.15 208.814  32
  -3   2  -9 4567.79 213.996  26
   3   2   9 4413.01 235.757   9
   3   2   9 4701.23 222.713  10
   3   2   9 4592.80 241.468  18
  -3   2  -9 4692.13 222.186  20
  -3   2  -9 4492.98 219.575   5
   3  -2   9 3556.52 300.490   4
   3   2   9 3949.72 307.639   4
  -3  -2  -9 4286.72 222.177   5
  -3  -2  -9 4509.08 325.944   1
  -3   2  -9 3987.03 301.705   1
  -3  -2 -10 5559.25 385.146   1
  -3   2 -10 5270.90 365.942   1
  -3   2 -10 5633.67 243.588  32
  -3   2 -10 5522.20 246.823  26
  -3  -2 -10 5239.66 236.036  25
   3   2  10 5572.26 274.294   9
   3   2  10 5641.81 251.879  10
   3   2  10 5228.39 273.672  18
  -3   2 -10 5612.71 255.748  20
   3   2  10 5274.40 378.409   4
   3   2  10 5537.48 274.877   6
   3  -2  10 5165.61 271.906   6
  -3  -2 -10 5071.80 256.203   5
  -3   2 -10 5288.25 253.488   5
   3  -2  10 5332.72 387.582   4
  -3   2 -10 5291.44 234.148  13
  -3   2 -11 10529.8 371.192  32
  -3  -2 -11 10173.4 369.433  25
  -3   2 -11 10559.4 378.849  26
   3   2  11 10871.4 419.926   9
   3   2  11 9793.58 368.954  10
   3   2  11 11261.4 427.692  18
  -3   2 -11 11409.4 397.427  20
   3   2  11 9964.20 554.038   4
   3  -2  11 10065.4 569.086   4
   3   2  11 10482.0 415.867   6
  -3  -2 -11 10887.7 407.973   5
  -3   2 -11 10497.5 394.584   5
   3  -2  11 10309.3 421.483   6
  -3   2 -11 10305.5 358.949  13
   3  -2  12 2462.15 288.605   4
  -3   2 -12 3104.88 186.870  32
  -3  -2 -12 2924.87 183.412  25
  -3   2 -12 3096.57 193.318  26
   3   2  12 3082.39 215.740   9
   3   2  12 2932.36 183.426  10
   3   2  12 3025.54 216.515  18
  -3   2 -12 3108.95 197.614  20
  -3  -2 -12 3338.99 216.372   5
   3   2  12 3027.58 308.671   4
   3   2  12 3223.28 219.647   6
   3  -2  12 3091.54 225.170   6
  -3   2 -12 3258.81 210.192   5
  -3   2 -12 3020.58 174.901  13
   3  -2  13 1925.49 264.141   4
   3   2  13 2205.25 270.324   4
  -3   2 -13 2258.73 162.236  32
  -3   2 -13 2165.51 165.361  26
  -3  -2 -13 2018.98 158.140  25
   3   2  13 2112.22 183.014   9
   3   2  13 2225.06 190.083  18
  -3   2 -13 2329.24 174.205  20
  -3   2 -13 2155.98 148.968  13
   3  -2  13 2304.81 198.813   6
   3   2  13 2705.26 205.249   6
  -3  -2 -13 2382.17 190.030   5
  -3   2 -13 2117.23 171.045   5
   3   2  14 1620.17 165.480   6
  -3  -2 -14 1799.14 173.448   5
  -3   2 -14 1558.65 155.083   5
   3  -2  14 1572.36 168.234   6
   3   2  14 1188.71 212.626   4
   3  -2  14 1260.70 222.966   4
  -3   2 -14 1811.75 146.392  32
  -3   2 -14 1387.61 137.666  26
  -3  -2 -14 1952.59 160.178  25
   3   2  14 1647.20 165.304   9
  -3  -2 -14 1693.71 155.743  20
  -3   2 -14 1816.05 157.776  20
   3   2  14 1622.54 162.736  18
  -3   2 -14 1637.07 129.468  13
  -3  -2 -15 18.3862 58.0166   5
   3   2  15 99.7529 73.3166   6
   3  -2  15 144.931 85.5733   6
  -3   2 -15 170.704 67.6393   5
  -3   2 -15 89.1153 45.3835  32
  -3   2 -15 71.0779 60.2089  26
  -3  -2 -15 71.3747 57.4265  25
   3  -2  15-68.7250 130.237   4
   3   2  15-18.6609 77.0808   4
  -3   2 -15 32.1194 48.2518  20
  -3  -2 -15 22.4153 48.4359  20
   3   2  15 181.819 91.0900  18
  -3   2 -15 6.92466 32.9270  13
  -3   2 -16 735.869 99.8588  32
  -3  -2 -16 723.524 108.345  25
  -3   2 -16 620.753 100.596  26
   3  -2  16 355.919 147.460   4
   3   2  16 582.149 160.659   4
  -3   2 -16 864.587 120.665  20
  -3  -2 -16 680.966 102.557  20
   3   2  16 812.719 129.874  18
   3   2  16 592.393 114.431   6
   3  -2  16 831.676 130.839   6
  -3   2 -16 757.645 125.789   5
  -3  -2 -16 785.158 131.181   5
  -3   2 -17 1098.38 117.485  32
  -3   2 -17 969.417 118.219  26
   3  -2  17 1188.25 234.305   4
   3   2  17 1200.93 221.837   4
  -3   2 -17 1246.97 141.402  20
  -3  -2 -17 1258.73 137.857  20
   3   2  17 1098.19 147.150  18
   3   2  17 1180.89 147.856   6
   3  -2  17 1186.83 158.487   6
  -3  -2 -17 1216.13 154.078   5
  -3   2 -17 1036.34 136.907   5
  -3   2 -18 9360.08 384.842  26
  -3   2 -18 8666.13 615.031   2
  -3  -2 -18 8919.73 641.945   2
  -3   2 -18 10488.3 414.875  20
   3   2  18 9014.78 421.664  18
  -3  -2 -18 9422.45 390.216  20
  -3   2 -18 9399.10 359.371  32
  -3  -2 -18 8432.63 412.147   5
  -3   2 -18 8330.51 403.840   5
   3  -2  18 7859.27 600.503   4
   3   2  18 9544.22 432.300   6
   3  -2  18 8997.80 430.362   6
   3   2  19 26570.3 828.020  18
  -3  -2 -19 27450.1 778.810  20
  -3   2 -19 27281.2 735.555  32
  -3   2 -19 28054.3 777.493  26
  -3  -2 -19 25353.3 821.929   5
  -3   2 -19 26651.9 817.785   5
   3  -2  19 27434.4 843.671   6
   3   2  19 27435.2 830.721   6
  -3  -2 -20 143.553 57.5523  20
  -3   2 -20 107.841 66.2688  20
  -3   2 -20 38.4970 46.1724  26
   3   2  20-7.30922 62.2096  18
   3   2  20 25.8703 50.0945   6
   3  -2  20 150.751 74.5794   6
  -3  -2 -21 2788.30 179.797  20
   3   2  21 2912.86 201.865  18
  -3   2 -21 3271.83 196.298  20
  -3   2 -21 2884.97 180.805  26
   3  -2  21 2732.81 196.682   6
   3   2  21 3111.93 207.677   6
  -3  -2 -22 2306.13 148.644  20
   3   2  22 2051.01 156.845  18
  -3   2 -22 2010.71 140.225  26
   3   2  22 2175.10 157.049   6
   3  -2  22 2088.70 159.003   6
  -3  -2 -23 4239.10 184.428  20
  -3  -2 -23 3883.73 169.533  26
  -3   2 -23 3881.43 181.137  26
   3  -2  23 3861.53 193.708   6
   3   2  23 4044.87 191.673   6
  -3  -2 -24 66.8188 26.0650  20
  -3   2 -24 90.6537 34.8261  16
   3  -2  24 111.930 34.5059   6
  -3  -2 -24 90.5311 26.6503  26
  -3   3  25 73.2059 20.4133  18
  -3   3  24 158.217 37.8329  18
   3   3 -24 233.320 34.6566  13
  -3   3  23 1049.22 107.011  18
   3   3 -23 1176.88 89.0446  13
   3   3 -22 43.0315 34.7024  13
   3  -3 -22 35.1025 40.3835  25
  -3   3  22 120.169 57.2271  18
  -3  -3  22 31.5403 35.5546   6
  -3   3  21 2274.19 183.421  18
   3  -3 -21 2215.73 166.028  25
   3   3 -21 2151.26 150.974  13
   3   3 -21 2217.70 163.246  12
  -3  -3  21 2014.90 152.848   6
   3   3 -20 675.774 95.1012  13
   3   3 -20 593.727 97.8213  12
   3  -3 -20 655.592 102.539  25
   3  -3 -20 786.673 86.2635  20
  -3   3  20 741.129 79.1555  15
  -3   3  20 802.012 112.729  18
  -3  -3  20 571.018 89.7741   6
  -3   3  20 769.483 102.044   6
   3   3 -19 28068.0 780.766  13
   3   3 -19 26771.2 799.281  12
   3  -3 -19 27696.0 790.243  25
  -3   3  19 28002.7 730.260  10
  -3   3  19 27228.0 839.669  18
   3  -3 -19 26922.3 730.302  20
  -3   3  19 28230.3 734.864  15
  -3   3  19 29101.5 808.518   6
  -3  -3  19 27751.0 803.315   6
   3   3 -18 6459.46 325.734  12
   3   3 -18 6243.49 307.771  13
   3  -3 -18 6181.32 312.952  25
  -3   3  18 5679.27 460.200   8
  -3   3  18 6418.70 538.784   7
  -3   3  18 5939.85 277.426  10
  -3   3  18 6382.80 348.771  18
  -3   3  18 6798.12 294.188  15
  -3   3  18 6215.67 314.368   6
  -3  -3  18 6538.13 326.264   6
   3   3 -17 183.324 58.3210  13
   3   3 -17 211.746 80.4791  12
  -3   3  17 160.004 90.7393   8
  -3   3  17 353.603 185.198   7
  -3   3  17 169.301 54.8009  10
   3  -3 -17 153.159 75.1971  25
  -3   3  17 130.305 74.9777  18
  -3   3  17 58.9874 42.4158  15
  -3   3  17 70.1804 49.6872   6
   3  -3 -16 1228.02 137.349  25
  -3   3  16 1259.67 130.344  10
  -3   3  16 1259.43 220.137   8
  -3   3  16 1158.75 255.124   7
  -3   3  16 1150.58 124.025  15
  -3   3  16 1069.54 140.082  18
   3   3 -16 1190.52 132.442  13
   3   3 -16 1349.24 153.407  12
  -3   3  15 4772.52 402.368   4
  -3  -3  15 5513.18 437.515   4
   3   3 -15 4684.16 255.450  30
  -3   3  15 5102.65 472.210   7
  -3   3  15 4940.81 419.459   8
   3   3 -15 4726.28 385.865   2
   3   3 -15 5001.76 289.779  19
  -3   3  15 4714.85 291.598  18
  -3   3  15 5193.04 271.816  15
   3   3 -15 4958.19 287.404  12
   3   3 -15 4633.68 262.187  13
  -3   3  14 4738.94 388.960   4
  -3  -3  14 5673.30 433.194   4
   3   3 -14 5097.51 395.778   2
   3  -3 -14 5011.77 388.227   2
  -3   3  14 4765.48 238.304  35
   3   3 -14 5015.27 261.788  30
  -3   3  14 4841.12 450.626   7
  -3   3  14 4671.59 403.482   8
  -3   3  14 5007.67 290.385  18
   3   3 -14 4779.21 277.711  19
  -3   3  14 5180.63 271.302  15
   3   3 -14 4650.08 276.121  12
   3   3 -14 4907.76 266.312  13
   3  -3 -13 1816.20 224.398   2
  -3  -3  13 1702.25 227.357   4
  -3   3  13 1723.64 222.442   4
   3   3 -13 1674.35 221.092   2
   3   3 -13 1671.92 147.340  30
  -3   3  13 1434.38 126.498  35
   3   3 -13 1563.88 147.280  34
   3   3 -13 1498.72 153.740  27
  -3   3  13 1532.02 227.224   8
  -3   3  13 1506.47 252.415   7
   3   3 -13 1504.92 155.341  19
  -3   3  13 1612.36 162.723  18
  -3   3  13 1722.99 152.161  15
   3   3 -13 1548.83 151.451  12
   3   3 -13 1584.09 147.327  13
   3  -3 -12 78.1395 58.4271   2
  -3   3  12 190.863 98.8370   4
  -3  -3  12 122.770 80.7273   4
   3   3 -12 309.432 114.572   2
   3   3 -12 19.8092 40.7636  29
  -3   3  12 254.364 62.3921  35
   3   3 -12 155.561 58.8104  34
   3   3 -12 93.9542 47.9689  30
   3   3 -12 304.200 79.1424  27
  -3   3  12 126.181 99.7589   8
  -3   3  12 233.244 118.259   7
   3   3 -12 149.256 64.9453  19
  -3   3  12 207.524 63.8916  15
  -3   3  12 215.152 69.9296  18
   3   3 -12 224.577 69.2457  12
   3   3 -12 306.753 79.1906  13
  -3  -3  11 5617.91 380.205   4
  -3   3  11 5614.24 374.899   4
   3   3 -11 5518.35 364.401   2
   3  -3 -11 5629.30 368.671   2
  -3   3  11 5304.07 255.775  35
   3   3 -11 5412.84 273.239  29
   3   3 -11 5706.58 275.755  30
   3   3 -11 5466.04 271.603  34
   3   3 -11 6083.88 291.894  27
  -3   3  11 5220.01 428.839   7
  -3   3  11 5898.49 414.936   8
   3   3 -11 5838.43 287.145  19
  -3   3  11 5453.27 283.635  18
  -3   3  11 6083.63 285.225  15
  -3   3  11 5371.57 283.158  14
   3   3 -11 6327.32 283.505  13
   3   3 -11 5909.35 286.573  12
  -3   3  10 7001.62 399.772   4
  -3  -3  10 7578.39 427.894   4
   3   3 -10 6974.15 395.656   2
   3  -3 -10 7100.28 397.264   2
   3   3 -10 7186.90 309.249  30
   3   3 -10 6818.11 301.694  34
  -3   3  10 6728.59 292.319  35
   3   3 -10 7085.37 307.892  29
   3   3 -10 7472.89 319.633  27
  -3   3  10 7087.73 481.407   7
  -3   3  10 7131.51 445.076   8
  -3   3  10 6693.98 306.676  18
   3   3 -10 7025.20 313.531  19
  -3   3  10 7254.01 311.164  15
  -3   3  10 7048.08 320.514  14
   3   3 -10 7427.85 305.276  13
   3   3 -10 6821.65 308.784  12
  -3   3   9 82.5903 58.5014   4
  -3  -3   9 260.617 94.4877   4
   3   3  -9 116.472 57.8913   2
   3  -3  -9 143.839 84.8089   2
   3   3  -9 88.1994 45.4960  29
   3   3  -9 87.7910 48.5220  34
   3   3  -9 213.304 57.9150  27
  -3   3   9 142.252 81.6973   8
  -3   3   9 146.388 108.671   7
   3   3  -9 193.218 59.6946  19
  -3   3   9 328.487 70.9953  18
  -3   3   9 160.332 54.1960  15
   3   3  -9 168.693 54.2164  12
  -3   3   9 123.225 53.9845  14
   3   3  -9 97.2267 50.7888  13
  -3   3   8 7200.20 371.309   4
  -3  -3   8 7623.58 388.011   4
   3   3  -8 7744.98 310.922  34
   3   3  -8 8279.19 319.048  29
   3   3  -8 8077.58 317.073  27
   3   3  -8 7599.87 316.517  19
   3   3  -8 8027.34 315.005  12
  -3   3   8 7996.10 328.920  14
  -3   3   8 7266.99 304.193  15
  -3   3   8 7488.47 429.594   8
  -3   3   8 7563.08 466.858   7
  -3   3   7 12330.0 553.770   8
  -3   3   7 11824.8 582.719   7
   3   3  -7 12637.9 413.353  29
   3   3  -7 13311.5 428.474  19
  -3   3   7 12224.5 411.551  15
  -3   3   7 12688.4 432.300  14
  -3   3   7 12236.1 478.169   4
  -3  -3   7 12765.2 497.782   4
  -3   3   6-22.4699 76.8957   7
  -3   3   6 24.5653 55.5905   8
  -3   3   6 87.0567 48.3025   4
  -3  -3   6 23.5204 37.2865   4
  -3   3   5 6386.83 391.210   7
  -3   3   5 7183.26 372.674   8
  -3   3   5 6023.51 285.488   4
  -3  -3   5 6439.70 298.312   4
  -3   3   4 1301.08 173.607   7
  -3   3   4 1095.26 142.686   8
  -3   3   4 1377.26 114.323   1
  -3  -3   4 1061.99 110.333   4
  -3  -3   4 1225.99 110.473   1
  -3   3   4 1085.64 105.679   4
  -3   3   3 13242.9 566.790   7
  -3   3   3 14150.1 422.155   1
  -3   3   3 13780.6 428.929   4
  -3  -3   3 13308.3 429.209   4
  -3  -3   3 14099.3 435.001   1
  -3   3   2 644.417 120.177   7
  -3  -3   2 637.356 76.7901   1
  -3   3   2 599.243 67.1125   1
   3   3  -1 12155.3 354.338   9
  -3   3   1 12664.2 530.629   7
  -3  -3   1 12324.1 378.225   1
   3   3   0 571.189 68.0965   9
   3   3   0 646.481 72.2422   3
  -3  -3   0 654.615 71.2602   1
  -3   3   0 503.020 60.6305   1
   3   3   1 6282.19 240.624   9
   3  -3   1 6241.47 240.359   3
  -3  -3  -1 6143.45 249.534   1
  -3   3  -1 6110.74 237.672   1
   3   3   1 6128.67 245.908   3
   3   3   2 1247.92 103.999   9
  -3  -3  -2 1263.25 108.844   1
   3  -3   2 1307.83 106.825   3
  -3   3  -2 1215.69 102.346   1
   3   3   2 1254.16 105.645   3
   3   3   3 12918.7 408.706   9
   3  -3   3 12811.3 422.654   3
   3   3   3 12582.3 418.789   3
  -3  -3  -3 13346.2 438.783   1
  -3   3  -3 13506.4 430.186   1
   3   3   4 5331.08 242.212   9
   3   3   4 5682.42 265.274   3
   3  -3   4 5370.89 260.936   3
  -3   3  -4 5833.74 269.474   1
  -3  -3  -4 5638.77 275.322   1
   3   3   5 42688.6 1037.75   9
   3   3   5 42977.4 1020.93  10
   3   3   5 42316.0 1004.91  11
  -3   3  -5 43115.5 1016.98  13
  -3  -3  -5 43263.8 1104.23   1
  -3   3  -5 43260.3 1090.15   1
  -3  -3  -6 791.513 109.597   1
  -3   3  -6 760.721 110.059   1
  -3   3  -6 944.408 93.4903  32
  -3   3  -6 909.674 91.6880  26
  -3   3  -6 910.539 94.4096  23
   3   3   6 834.365 94.1505  10
   3   3   6 916.415 106.093   9
   3   3   6 881.496 92.3635  11
   3   3   6 721.638 78.4845  15
   3   3   6 862.994 88.4094  17
  -3   3  -6 866.248 91.6166  13
  -3  -3  -7 2561.31 214.675   1
  -3   3  -7 2607.93 164.223  32
  -3   3  -7 2825.20 169.232  23
  -3   3  -7 2655.69 164.125  26
   3   3   7 2327.24 173.696   9
   3   3   7 2669.16 169.101  10
   3   3   7 2578.35 178.861  18
   3   3   7 2648.10 162.127  17
   3   3   7 2579.98 154.961  15
  -3   3  -7 2491.68 159.237  13
   3   3   7 2422.54 155.531  11
  -3   3  -8 1985.30 143.736  32
  -3   3  -8 2217.42 154.050  23
  -3   3  -8 2089.35 148.295  26
   3   3   8 2054.80 164.014   9
   3   3   8 1943.20 146.750  10
   3   3   8 1908.86 158.060  18
  -3   3  -8 2297.09 169.463  20
   3   3   8 2070.89 146.623  17
   3   3   8 1945.64 135.390  15
  -3   3  -8 2198.43 152.265  13
   3   3   8 1742.48 134.758  11
  -3  -3  -9 4643.72 228.344   5
  -3   3  -9 4600.19 219.457   5
  -3   3  -9 4671.97 236.077  32
  -3   3  -9 4524.86 229.532  23
  -3   3  -9 4677.58 235.948  26
   3   3   9 4482.95 255.779   9
   3   3   9 4577.45 240.090  10
   3   3   9 4797.90 264.195  18
  -3   3  -9 5638.61 276.598  20
   3   3   9 4299.25 213.820  15
   3   3   9 4751.49 225.376  17
  -3   3  -9 4359.32 226.789  13
  -3  -3 -10 31928.1 837.886   5
  -3   3 -10 31799.2 828.737   5
  -3   3 -10 33157.3 856.362  32
  -3   3 -10 32515.7 855.136  26
  -3   3 -10 32659.1 838.016  23
  -3  -3 -10 31107.1 828.116  25
   3   3  10 31799.1 901.249   9
   3   3  10 30590.0 853.499  10
   3   3  10 33558.5 913.540  18
   3   3  10 30735.0 812.157  17
  -3   3 -10 32701.6 845.704  13
  -3  -3 -11 2098.45 160.922   5
  -3   3 -11 2099.82 156.068   5
  -3   3 -11 2274.06 168.535  32
  -3   3 -11 2067.80 159.644  26
  -3   3 -11 2261.71 157.262  23
  -3  -3 -11 2071.02 156.184  25
   3   3  11 2243.96 196.512   9
   3   3  11 2194.24 170.701  10
  -3   3 -11 2277.58 182.471  20
   3   3  11 2285.06 194.319  18
   3   3  11 1920.78 142.285  17
  -3   3 -11 2184.78 161.408  13
  -3  -3 -12 9992.79 389.855   5
  -3   3 -12 9204.86 372.391   5
  -3   3 -12 9552.55 378.340  32
  -3   3 -12 10059.1 360.594  23
  -3   3 -12 8943.16 376.161  26
  -3  -3 -12 9886.44 376.507  25
   3   3  12 9697.90 388.679  10
   3   3  12 10354.4 437.933  18
  -3   3 -12 11311.8 437.406  20
   3   3  12 8444.65 329.323  17
  -3   3 -12 9234.27 366.644  13
   3  -3  13 144.048 58.2368   6
  -3  -3 -13 225.275 81.3822   5
  -3   3 -13 133.135 49.1923   5
   3   3  13 214.489 60.9630   6
  -3   3 -13 183.723 58.1503  32
  -3   3 -13 141.395 49.9500  26
  -3  -3 -13 136.034 53.0911  25
   3   3  13 131.536 52.7035  10
  -3   3 -13 247.949 80.3758  20
   3   3  13 147.082 71.2604  18
  -3   3 -13 136.589 60.0177  13
   3  -3  14 335.872 80.9567   6
  -3  -3 -14 607.177 104.405   5
  -3   3 -14 355.500 89.6365   5
   3   3  14 398.026 89.0530   6
  -3   3 -14 479.063 84.2413  26
  -3  -3 -14 310.456 81.0216  25
  -3   3 -14 268.030 74.2727  32
  -3   3 -14 393.857 82.9135  20
   3   3  14 366.512 95.8002  18
  -3   3 -14 250.186 61.0359  13
   3   3  15 2291.09 207.928  18
  -3  -3 -15 2699.31 201.956  20
  -3   3 -15 3375.60 232.317  20
  -3   3 -15 2637.69 194.583  26
  -3  -3 -15 2744.29 192.594  25
  -3   3 -15 2647.69 182.017  13
  -3  -3 -15 2506.35 201.725   5
  -3   3 -15 2439.48 190.050   5
   3  -3  15 2901.90 213.408   6
   3   3  15 2750.27 203.328   6
  -3   3 -16 2207.88 159.217  13
  -3  -3 -16 1852.92 165.982  20
   3   3  16 2383.97 162.412  21
  -3   3 -16 2294.64 191.298  20
  -3   3 -16 2135.09 176.465  26
  -3  -3 -16 2107.74 170.648  25
   3   3  16 1668.23 179.728  18
  -3  -3 -16 2135.33 179.947   5
  -3   3 -16 1710.12 158.680   5
   3  -3  16 2020.51 177.435   6
   3   3  16 2191.90 180.357   6
  -3  -3 -17 18591.3 609.685  20
   3   3  17 19820.1 671.251  18
  -3   3 -17 19974.5 619.989  26
  -3  -3 -17 19433.6 610.111  25
  -3   3 -17 19181.0 562.537  13
   3  -3  17 19810.6 630.835   6
   3   3  17 18570.9 610.006   6
  -3  -3 -18 7780.75 345.324  20
   3   3  18 8041.28 387.081  18
  -3   3 -18 8372.74 355.022  26
  -3   3 -18 8683.35 313.206  13
   3  -3  18 8587.68 364.669   6
   3   3  18 8479.13 354.557   6
  -3  -3 -19 9915.10 375.718  20
   3   3  19 9968.53 414.020  18
  -3   3 -19 9778.06 376.230  26
   3  -3  19 9582.59 373.426   6
   3   3  19 9329.93 359.870   6
  -3  -3 -20 473.358 85.3053  20
  -3   3 -20 403.672 76.1501  26
   3   3  20 379.605 78.9637  18
   3  -3  20 426.180 70.5483   6
  -3   3 -21 1466.84 115.230  16
  -3  -3 -21 1285.33 110.761  20
  -3   3 -22 5660.80 220.623  16
  -3  -3 -22 5692.46 220.095  20
  -3   3 -23 5994.62 202.090  16
  -3  -3 -23 6055.41 204.932  20
   3   4 -23 23.2655 21.2294  13
   3  -4 -22 513.799 67.3213  25
  -3   4  22 533.605 65.0339  18
   3   4 -22 514.698 62.7627  13
  -3   4  21 1760.16 128.909  18
   3  -4 -21 1976.51 136.981  25
   3   4 -21 1531.75 113.523  13
   3  -4 -20 2081.82 150.964  25
  -3   4  20 1976.12 122.051  10
  -3   4  20 1940.16 145.827  18
   3  -4 -20 2311.31 133.823  20
  -3   4  20 2259.25 127.541  15
   3   4 -20 1989.59 143.838  13
   3  -4 -19 1271.63 123.656  25
  -3   4  19 858.019 93.7596  10
   3  -4 -19 1119.53 101.965  20
  -3   4  19 979.003 95.1537  15
  -3   4  19 792.993 99.2602  18
   3   4 -19 885.871 103.810  13
   3  -4 -18 98.2539 66.1362  25
  -3   4  18 186.192 64.3779  10
  -3   4  18 142.775 43.9414  15
  -3   4  18 148.470 51.7913  18
   3   4 -18 66.2841 51.7346  12
   3   4 -18 145.816 60.1676  13
   3  -4 -17 478.168 93.7430  25
  -3   4  17 476.934 70.8586  22
  -3   4  17 542.504 90.6687  10
  -3   4  17 374.470 71.9465  15
  -3   4  17 778.975 108.767  18
   3   4 -17 588.956 101.324  13
   3   4 -17 577.340 101.330  12
  -3   4  16 3916.87 243.333  18
  -3   4  16 4185.18 214.926  22
  -3   4  16 4172.12 415.072   7
  -3   4  16 3591.97 371.514   8
  -3   4  16 3880.21 234.565  10
  -3   4  16 3794.11 231.185  15
   3   4 -16 3878.49 247.098  12
   3   4 -16 3893.05 238.570  13
   3   4 -15 974.068 123.963  30
  -3   4  15 810.396 100.490  22
  -3   4  15 694.936 107.033  10
  -3   4  15 608.647 160.230   8
  -3   4  15 657.159 186.615   7
  -3   4  15 839.229 117.013  18
  -3   4  15 915.952 116.497  15
   3   4 -15 879.557 126.023  12
   3   4 -15 950.004 125.235  13
   3   4 -14 6469.07 317.258  30
  -3   4  14 6448.80 299.952  35
  -3   4  14 6670.78 324.804  18
   3   4 -14 6152.90 325.304  19
  -3   4  14 6750.42 533.335   7
  -3   4  14 6567.67 497.263   8
  -3   4  14 6478.63 318.530  15
   3   4 -14 6555.65 330.011  12
   3   4 -14 6575.13 320.192  13
   3   4 -13 159.519 60.2990  30
  -3   4  13 109.145 56.6804  35
   3   4 -13 110.601 62.6294  19
  -3   4  13 37.4053 105.568   7
  -3   4  13 129.786 74.6383   8
  -3   4  13 93.4796 57.1876  15
  -3   4  13 188.051 72.2653  18
   3   4 -13 20.9631 58.1057  12
   3   4 -13 111.542 61.6369  13
  -3   4  12 832.142 107.742  35
   3   4 -12 959.624 123.671  30
   3   4 -12 831.413 118.838  19
  -3   4  12 754.098 183.735   7
  -3   4  12 869.547 180.741   8
   3   4 -12 1060.72 104.892  16
  -3   4  12 868.696 113.245  18
  -3   4  12 856.042 115.042  15
   3   4 -12 807.722 111.787  13
   3   4 -12 856.509 114.406  12
   3   4 -11 939.829 121.028  30
  -3   4  11 951.429 114.422  35
  -3   4  11 1088.80 202.633   7
  -3   4  11 1105.87 195.856   8
   3   4 -11 876.529 117.665  19
   3   4 -11 948.475 97.2289  16
  -3   4  11 1010.74 118.163  18
  -3   4  11 873.359 118.657  15
   3   4 -11 888.671 119.946  12
   3   4 -11 955.281 119.947  13
   3   4 -10 8991.53 377.669  29
   3   4 -10 9091.70 383.781  30
  -3   4  10 9064.36 376.645  35
   3   4 -10 9060.62 380.269  27
  -3   4  10 9075.94 578.168   7
  -3   4  10 8431.78 536.485   8
   3   4 -10 9230.18 390.667  19
   3   4 -10 9551.28 343.437  16
  -3   4  10 8790.64 377.512  15
   3   4 -10 9084.58 373.579  13
   3   4 -10 9912.59 393.357  12
  -3   4  10 8904.19 325.278  11
   3   4  -9 983.059 115.970  29
  -3   4   9 829.730 108.646  35
   3   4  -9 1157.25 126.533  30
   3   4  -9 1075.94 124.680  27
  -3   4   9 1201.08 212.081   7
  -3   4   9 968.483 171.921   8
  -3   4   9 819.672 90.2112  11
   3   4  -9 1065.58 122.345  19
   3   4  -9 1060.96 102.140  16
  -3   4   9 1057.23 120.321  15
  -3   4   9 1152.48 129.502  14
   3   4  -9 973.523 112.699  13
   3   4  -9 1027.27 116.022  12
   3   4  -8 15506.2 514.430  29
   3   4  -8 16003.0 517.215  27
  -3   4   8 14988.7 728.525   7
  -3   4   8 15378.0 700.987   8
   3   4  -8 16287.0 531.959  19
   3   4  -8 15673.3 480.258  16
  -3   4   8 15287.7 521.860  14
  -3   4   8 15612.9 521.013  15
  -3   4   8 14969.1 473.531  11
   3   4  -8 15767.4 513.539  12
   3   4  -8 15956.4 509.155  13
   3   4  -7 2761.92 182.794  29
   3   4  -7 2752.14 182.282  27
   3   4  -7 2668.25 166.654  24
  -3   4   7 2480.75 253.872   8
  -3   4   7 2424.74 267.078   7
   3   4  -7 2669.38 183.020  19
   3   4  -7 2416.01 155.844  16
  -3   4   7 2392.86 176.661  14
  -3   4   7 2364.99 175.173  15
   3   4  -7 2737.40 178.297  12
   3   4  -7 2875.21 180.747  13
  -3   4   7 2435.84 160.029  11
   3   4  -6 13798.0 457.159  29
   3   4  -6 13619.0 434.661  24
   3   4  -6 13788.7 454.021  27
  -3   4   6 13627.3 615.731   8
  -3   4   6 13326.3 645.660   7
   3   4  -6 13680.6 464.399  19
   3   4  -6 13162.4 426.124  16
   3   4  -6 14302.3 428.704  17
  -3   4   6 13435.1 458.732  15
  -3   4   6 13286.5 465.946  14
   3   4  -6 13681.5 418.271  11
   3   4  -6 13514.6 443.677  12
   3   4  -6 14060.2 447.874  13
  -3   4   6 13393.5 438.214  11
   3   4  -5 18479.3 555.594  29
   3   4  -5 18506.4 544.280  27
   3   4  -5 18642.0 538.039  24
  -3   4   5 18854.8 722.968   8
  -3   4   5 18378.2 766.552   7
   3   4  -5 18691.0 564.658  19
   3   4  -5 18076.0 524.865  16
  -3   4   5 17945.5 552.685  15
  -3   4   5 17851.6 556.994  14
   3   4  -5 18743.0 537.258  12
  -3   4   5 18413.9 544.601  11
   3   4  -5 18794.7 537.695  13
   3   4  -5 18263.2 519.458  11
   3   4  -4 4599.05 227.532  29
  -3   4   4 4155.26 216.472  23
   3   4  -4 4261.49 212.057  24
  -3   4   4 4512.70 308.988   8
  -3   4   4 4513.52 339.608   7
   3   4  -4 4532.98 229.269  19
   3   4  -4 4449.01 207.784  21
  -3   4   4 4097.35 221.118  14
  -3   4   4 4338.79 222.849  15
   3   4  -4 4020.76 200.807  16
  -3   4   4 4525.69 224.707  11
   3   4  -4 4720.68 215.859  13
   3   4  -4 4211.77 204.404  11
  -3   4   3 18222.9 539.237  31
  -3   4   3 17850.1 529.681  33
   3   4  -3 18217.0 535.500  29
  -3   4   3 18413.0 548.722  23
   3   4  -3 17632.7 526.516  24
  -3   4   3 17937.5 662.716   8
  -3   4   3 18005.8 731.592   7
   3   4  -3 18405.1 545.998  19
   3   4  -3 17549.2 515.052  21
   3   4  -3 17715.3 512.823  16
  -3   4   3 17856.8 532.662  15
  -3   4   3 17445.8 525.922  16
   3   4  -3 19655.1 523.597  13
  -3   4   3 18854.8 552.703  11
   3   4  -3 18367.7 520.862  11
  -3   4   2 8767.96 330.478  31
   3   4  -2 8950.92 325.872  29
  -3   4   2 8842.37 330.520  33
  -3   4   2 8409.73 333.404  23
   3   4  -2 8619.23 321.428  24
  -3   4   2 8920.73 420.287   8
  -3   4   2 8418.77 335.852  11
   3   4  -2 8856.01 333.509  19
   3   4  -2 8765.26 321.804  21
  -3   4   2 8486.65 324.618  16
  -3   4   2 8560.89 319.143  15
  -3   4   2 8162.41 322.486  13
   3   4  -2 8736.99 319.302  11
   3   4  -1 1389.40 115.074  29
  -3   4   1 1296.65 116.217  31
  -3   4   1 1393.16 120.917  33
   3   4  -1 1363.77 118.310  24
  -3   4   1 1173.86 113.741  23
  -3   4   1 1242.85 143.794   8
  -3   4   1 1409.05 126.325  11
   3   4  -1 1454.86 121.274  19
  -3   4   1 1477.14 123.596  16
  -3   4   1 1283.52 107.169  15
  -3   4   1 1418.92 124.697  13
   3   4  -1 1301.34 115.364  11
  -3   4   0 24623.8 674.470  33
  -3   4   0 25753.7 679.273  31
  -3   4   0 23056.4 674.543  23
   3   4   0 22962.9 635.002  10
  -3   4   0 23996.8 682.152  11
  -3   4   0 23897.8 739.684   8
   3   4   0 24348.3 663.215  19
  -3   4   0 24480.5 673.616  16
  -3   4   0 25156.1 640.380  15
   3   4   0 24551.9 656.770  11
  -3   4   0 24594.5 671.078  13
  -3   4  -1 300.463 61.3922  33
  -3   4  -1 155.163 55.4672  31
   3   4   1 173.031 49.8101  10
   3   4   1 192.185 52.6183   9
   3   4   1 183.606 49.3975  11
  -3   4  -1 222.375 54.9421  11
  -3   4  -1 147.583 52.6930  23
  -3   4  -1 216.813 63.4551  16
  -3   4  -1 204.300 62.3058  13
  -3   4  -2 80.6451 50.3330  31
  -3   4  -2 76.5483 43.4046  33
   3   4   2 135.589 38.5733  10
   3   4   2 7.01010 35.1431   9
   3   4   2-8.33450 40.5543  11
  -3   4  -2 44.4863 39.9933  11
  -3   4  -2 16.4029 36.1539  23
  -3   4  -2 5.46621 46.2810  16
  -3   4  -2 118.208 49.4137  13
  -3   4  -3 193.713 64.6031  31
  -3   4  -3 38.5433 46.8666  33
  -3   4  -3 138.534 58.7688  23
  -3   4  -3 230.045 64.7247  16
  -3   4  -3 177.914 47.5005  13
  -3   4  -3 156.020 53.9767  11
   3   4   3 110.777 45.1336  11
   3   4   3 262.140 63.6351  10
   3   4   3 195.623 56.3858   9
  -3   4  -4 1905.55 154.814  23
  -3   4  -4 1810.62 153.898  16
   3   4   4 2109.16 151.825  11
  -3   4  -4 2129.10 158.554  13
   3   4   4 1909.95 151.701   9
  -3   4  -4 2121.93 160.227  11
   3   4   4 1910.83 146.714  10
  -3   4  -5 437.382 82.7655  23
  -3   4  -5 531.726 85.6962  16
   3   4   5 359.991 70.3073  17
  -3   4  -5 323.398 68.8070  13
   3   4   5 525.271 87.0054  10
   3   4   5 424.560 76.8223  11
   3   4   5 410.692 79.8241   9
  -3   4  -6 3952.23 227.760  23
  -3   4  -6 3850.99 222.510  16
   3   4   6 4236.85 228.031  17
   3   4   6 3821.40 216.345  11
  -3   4  -6 4004.76 227.953  13
   3   4   6 4024.39 237.182   9
   3   4   6 4366.83 234.661  10
  -3   4  -7 555.915 90.0967  23
   3   4   7 764.087 98.1876  17
  -3   4  -7 573.409 96.5565  16
  -3   4  -7 553.637 88.0444  13
   3   4   7 485.474 83.6750  10
   3   4   7 486.574 79.0776  11
  -3   4  -8 40.0561 53.6612  23
   3   4   8-1.59233 39.5272  11
   3   4   8-14.1642 45.6703  10
  -3   4  -8 39.1096 56.8330  16
   3   4   8-53.1149 63.6905  18
   3   4   8-9.90685 42.3790  17
  -3   4  -8-54.7137 49.6604  13
  -3   4  -9 3934.10 224.980  23
   3   4   9 3613.80 227.238  10
   3   4   9 3612.10 229.999  18
  -3   4  -9 3419.08 224.498  16
   3   4   9 3795.44 218.188  17
  -3   4  -9 3313.37 213.715  13
  -3  -4 -10 4324.13 231.995  25
  -3   4 -10 4504.27 241.322  23
   3   4  10 4479.19 258.232  10
   3   4  10 4929.51 275.422  18
   3   4  10 4170.08 231.590  17
  -3   4 -10 4452.66 259.593  16
  -3   4 -10 4434.46 252.881  13
  -3  -4 -11 50613.2 1181.36  25
   3   4  11 47396.0 1215.17  10
   3   4  11 48497.2 1244.98  18
   3   4  11 50228.2 1173.33  17
  -3   4 -11 48009.1 1202.70  13
  -3  -4 -12 35688.6 914.602  25
   3   4  12 34075.5 942.667  10
   3   4  12 35085.5 977.123  18
  -3   4 -12 35437.2 961.813  16
   3   4  12 33446.0 878.961  17
  -3   4 -12 34403.1 928.814  13
  -3   4 -13 19298.7 566.594  24
  -3  -4 -13 18518.5 582.667  25
  -3   4 -13 18974.1 585.937  11
   3   4  13 19199.2 650.527  18
  -3   4 -13 19242.2 631.302  16
  -3   4 -13 18869.7 602.674  13
  -3  -4 -14 5041.60 252.999  25
  -3   4 -14 4701.80 241.308  11
   3   4  14 4544.58 280.557  18
  -3   4 -14 5409.43 291.167  16
  -3   4 -14 4536.57 252.674  13
  -3  -4 -15 294.316 66.6193  25
  -3   4 -15 457.843 75.4607  11
  -3   4 -15 323.556 84.4319  16
   3   4  15 367.438 88.6916  18
  -3   4 -15 310.878 69.6630  13
  -3  -4 -16 1347.47 123.057  25
  -3   4 -16 1453.53 120.933  11
  -3  -4 -16 1442.59 138.562  20
   3   4  16 1594.29 135.109  21
   3   4  16 1440.83 155.459  18
  -3   4 -16 1540.72 146.537  16
  -3   4 -16 1463.93 129.210  13
   3   4  17 1834.16 163.697  18
  -3  -4 -17 1527.01 138.924  20
   3   4  17 1776.52 126.529  21
  -3  -4 -17 1569.01 130.747  25
  -3   4 -17 1630.93 145.974  16
  -3   4 -17 1595.63 124.859  13
  -3   4 -18 851.723 84.8576  33
  -3   4 -18 907.699 105.605  16
  -3   4 -18 938.283 88.8183  13
  -3  -4 -18 937.319 103.659  20
  -3   4 -19 13595.9 424.661  16
  -3   4 -19 12702.1 365.543  13
  -3  -4 -19 13320.4 416.849  20
  -3   4 -20 23843.8 602.239  16
  -3  -4 -20 22606.4 590.022  20
  -3   4 -21 4646.90 180.170  16
  -3  -4 -21 4190.70 172.217  20
  -3  -4 -22 173.966 29.9962  20
   3  -5 -21 556.549 56.1312  25
   3   5 -21 636.198 55.8914  13
   3  -5 -20 4795.12 195.859  25
   3   5 -20 4395.01 182.123  13
   3  -5 -19 1856.95 127.708  25
  -3   5  19 1538.66 105.886  10
   3  -5 -19 1823.07 109.071  20
  -3   5  19 1702.87 104.135  15
   3   5 -19 1726.85 120.237  13
   3  -5 -18 1803.37 135.668  25
  -3   5  18 1802.62 128.296  10
   3  -5 -18 2058.36 129.368  20
  -3   5  18 1979.25 126.849  15
   3   5 -18 2005.25 139.163  13
   3  -5 -17 324.173 73.3345  25
  -3   5  17 233.085 61.7962  10
  -3   5  17 274.369 48.5574  22
  -3   5  17 210.041 50.6421  15
   3   5 -17 165.902 51.4293  13
  -3   5  16 15018.0 449.354  22
   3  -5 -16 15294.3 499.861  25
  -3   5  16 14324.3 488.689  10
  -3   5  16 15039.3 481.314  15
   3   5 -16 15995.5 501.937  13
  -3   5  15 26510.7 704.289  22
  -3   5  15 25271.8 742.484  10
  -3   5  15 26383.1 734.020  15
   3   5 -15 26228.2 739.410  13
  -3   5  14 58.6203 46.7167  22
  -3   5  14 107.950 61.0626  10
  -3   5  14 150.293 57.1115  15
   3   5 -14 161.468 59.4368  13
   3   5 -13 6131.80 306.337  30
  -3   5  13 6152.70 293.891  35
  -3   5  13 6085.17 289.905  22
  -3   5  13 6356.73 320.675  10
  -3   5  13 6187.96 303.792  15
   3   5 -13 6420.24 305.491  13
   3   5 -12 3100.94 214.115  30
  -3   5  12 3001.97 204.920  35
   3   5 -12 2965.82 208.913  19
  -3   5  12 3218.30 208.541  22
  -3   5  12 3270.87 228.147  10
  -3   5  12 2851.76 313.344   8
  -3   5  12 2987.58 211.636  15
   3   5 -12 3308.32 183.872  16
   3   5 -12 3187.27 210.698  13
   3   5 -12 2792.39 198.315  12
  -3   5  11-7.29523 49.5343  35
   3   5 -11 20.1311 55.9974  30
   3   5 -11-54.7674 49.0367  19
  -3   5  11 140.886 65.2242  22
  -3   5  11 57.4643 104.516   8
  -3   5  11 12.2751 30.9389  11
  -3   5  11 107.868 61.3597  15
   3   5 -11 46.7143 32.8523  16
   3   5 -11 162.750 66.8479  12
   3   5 -11 56.4268 54.0187  13
  -3   5  10 2494.12 189.696  35
   3   5 -10 2656.73 198.536  30
   3   5 -10 2180.37 177.737  19
  -3   5  10 2581.89 288.295   8
  -3   5  10 2440.01 191.375  15
   3   5 -10 2347.21 159.314  16
  -3   5  10 2427.15 160.092  11
   3   5 -10 2412.31 184.544  13
   3   5 -10 2177.06 173.545  12
   3   5  -9 36794.4 973.003  30
  -3   5   9 35242.0 960.471  35
   3   5  -9 34888.8 948.086  19
  -3   5   9 35012.4 1225.31   8
   3   5  -9 35632.0 892.466  16
  -3   5   9 34538.2 947.968  15
   3   5  -9 35070.2 928.861  12
  -3   5   9 35131.8 900.767  11
   3   5  -9 35549.4 935.316  13
   3   5  -8 1995.24 176.497  30
  -3   5   8 1887.61 168.362  35
  -3   5   8 1546.28 212.947   8
   3   5  -8 1853.66 166.274  19
   3   5  -8 1652.24 133.459  16
  -3   5   8 1851.05 160.367  15
   3   5  -8 1704.14 150.438  13
  -3   5   8 1928.52 149.041  11
   3   5  -8 1966.52 156.379  12
   3   5  -7 4080.11 250.472  30
  -3   5   7 5040.85 277.643  35
  -3   5   7 4530.81 228.524  24
  -3   5   7 4643.88 368.534   8
   3   5  -7 4670.00 258.103  19
   3   5  -7 4671.40 232.591  16
  -3   5   7 4124.07 245.472  15
   3   5  -7 4971.20 225.931  17
   3   5  -7 4641.85 225.163  11
  -3   5   7 4892.38 247.912  11
   3   5  -7 4744.39 246.961  13
   3   5  -7 4589.92 235.474  12
   3   5  -6 49133.1 1214.92  30
  -3   5   6 48621.9 1222.47  35
  -3   5   6 48078.6 1158.18  24
  -3   5   6 47801.6 1436.26   8
   3   5  -6 46803.2 1186.48  19
   3   5  -6 46837.5 1141.89  16
  -3   5   6 48143.7 1187.10  15
   3   5  -6 50706.6 1150.03  17
   3   5  -6 48345.1 1165.46  13
  -3   5   6 47231.7 1171.97  11
   3   5  -6 47615.6 1136.23  11
   3   5  -5 8959.45 361.530  29
  -3   5   5 9359.62 368.236  24
  -3   5   5 9072.97 499.183   8
   3   5  -5 9228.77 372.924  19
  -3   5   5 8889.75 362.533  15
   3   5  -5 9948.66 362.625  17
   3   5  -5 9605.95 357.239  13
  -3   5   5 9044.37 368.549  11
   3   5  -5 9346.37 350.758  11
   3   5  -4 4184.21 224.186  29
  -3   5   4 3947.64 228.986  24
  -3   5   4 3877.17 303.929   8
   3   5  -4 4207.73 233.459  19
   3   5  -4 4097.03 210.458  21
  -3   5   4 4125.19 227.389  15
   3   5  -4 4340.82 231.756  17
   3   5  -4 4184.15 216.790  13
   3   5  -4 3899.10 213.971  11
  -3   5   4 3906.92 232.699  11
  -3   5   3 58.9062 46.2981  24
   3   5  -3 58.4429 49.0077  21
   3   5  -3 5.67789 45.4065  19
  -3   5   3 7.51876 46.3124  11
   3   5  -3 37.1747 38.5975  11
  -3   5   3 40.5744 44.8742  15
   3   5  -3 19.6763 39.6436  29
  -3   5   2 3675.25 202.386  15
  -3   5   2 3373.64 216.268  11
   3   5  -2 3453.87 202.726  11
   3   5  -2 3685.69 211.032  19
   3   5  -2 3277.80 197.827  21
  -3   5   1 36446.8 953.008  33
  -3   5   1 35556.4 949.765  31
  -3   5   1 35055.8 947.883  16
  -3   5   1 36367.1 915.282  15
  -3   5   1 37353.4 980.810  11
   3   5  -1 37481.8 949.636  11
   3   5  -1 38099.5 943.275  19
   3   5  -1 38574.0 952.538  21
  -3   5   0 10660.8 410.399  31
  -3   5   0 11275.5 418.369  33
  -3   5   0 11065.2 394.293  22
   3   5   0 11164.1 413.827  21
   3   5   0 11466.3 399.200  19
  -3   5   0 10710.1 412.559  16
  -3   5   0 11044.0 374.078  15
  -3   5   0 10040.5 399.223  13
   3   5   0 10709.5 400.496  11
  -3   5   0 10705.5 425.080  11
  -3   5  -1 21861.6 657.561  31
  -3   5  -1 21057.2 655.220  33
  -3   5  -1 22672.7 630.726  22
   3   5   1 23252.9 672.787  21
   3   5   1 21493.3 624.118  10
  -3   5  -1 22154.9 665.319  16
  -3   5  -1 21758.5 654.509  13
   3   5   1 21646.0 646.628  11
  -3   5  -1 21624.9 671.859  11
  -3   5  -2 1609.23 146.492  33
  -3   5  -2 1591.67 145.552  31
  -3   5  -2 1593.81 126.644  22
   3   5   2 1458.74 129.417  10
  -3   5  -2 1601.37 147.993  16
   3   5   2 1551.99 142.956  11
  -3   5  -2 1485.71 144.338  13
  -3   5  -2 1557.30 150.600  11
  -3   5  -3 1556.04 148.115  33
  -3   5  -3 1433.64 137.890  31
  -3   5  -3 1645.94 123.188  22
  -3   5  -3 1613.69 149.772  16
   3   5   3 1588.09 149.082  17
  -3   5  -3 1510.20 144.334  13
   3   5   3 1519.80 142.970  11
   3   5   3 1224.59 126.809  10
  -3   5  -3 1460.97 148.354  11
  -3   5  -4 2685.75 194.140  33
  -3   5  -4 2500.46 187.516  31
  -3   5  -4 2776.92 200.798  16
   3   5   4 2776.90 198.658  17
  -3   5  -4 2974.38 203.145  13
   3   5   4 2809.92 195.469  11
  -3   5  -4 2918.00 204.553  11
   3   5   4 2689.93 189.904  10
  -3   5  -5 345.338 76.1093  33
  -3   5  -5 283.077 70.4908  31
   3   5   5 383.949 80.7225  17
  -3   5  -5 325.648 81.5176  16
  -3   5  -5 405.736 85.9583  13
   3   5   5 294.671 61.7576  10
  -3   5  -5 487.858 92.7024  11
   3   5   5 395.892 80.3826  11
  -3   5  -6 93.1578 57.8108  31
  -3   5  -6-12.9493 60.0515  33
   3   5   6 66.8775 51.3984  17
  -3   5  -6 51.9454 48.5614  16
  -3   5  -6 45.8683 56.0931  13
   3   5   6-69.0439 51.8695  10
   3   5   6 5.41215 49.8163  11
  -3   5  -6 16.7825 50.2487  11
  -3   5  -7 2704.37 201.106  33
  -3   5  -7 2674.98 194.566  31
  -3   5  -7 2853.43 207.615  16
   3   5   7 3043.97 205.301  17
  -3   5  -7 3037.70 210.391  13
   3   5   7 2503.42 188.049  11
  -3   5  -7 2914.69 206.303  11
   3   5   7 2949.27 205.889  10
  -3   5  -8 540.200 91.9448  33
  -3   5  -8 555.529 91.2299  31
   3   5   8 577.225 97.9763  10
   3   5   8 469.024 88.0447  11
  -3   5  -8 559.253 99.4110  11
  -3   5  -8 554.401 104.685  16
   3   5   8 414.911 79.9850  17
  -3   5  -8 455.496 96.0118  13
  -3   5  -9 1182.64 133.217  33
  -3   5  -9 1154.30 130.401  31
   3   5   9 1046.19 130.231  10
  -3   5  -9 954.680 122.514  11
  -3   5  -9 1029.57 119.783  24
  -3   5  -9 1001.68 136.330  16
   3   5   9 1025.99 119.662  17
  -3   5  -9 1028.57 119.642  13
  -3   5 -10 1346.04 142.038  33
  -3   5 -10 1002.77 120.671  31
   3   5  10 1091.79 133.498  10
  -3   5 -10 1282.21 132.758  11
  -3   5 -10 1184.31 128.018  24
  -3  -5 -10 1263.96 119.059  25
  -3   5 -10 992.880 131.813  16
   3   5  10 1182.09 121.251  17
  -3   5 -10 1098.51 134.599  13
  -3   5 -11 3592.04 224.046  33
  -3   5 -11 3965.00 229.174  11
  -3   5 -11 3829.29 218.256  24
  -3  -5 -11 4194.66 216.038  25
   3   5  11 3560.39 207.348  17
  -3   5 -11 4002.08 249.214  16
  -3   5 -11 4118.92 243.373  13
  -3   5 -12 143.554 59.0674  33
  -3   5 -12 190.500 63.0222  11
  -3   5 -12 191.788 59.2829  24
  -3  -5 -12 110.766 44.4047  25
   3   5  12 244.481 55.6925  17
  -3   5 -12 135.481 66.8339  16
  -3   5 -12 207.930 72.9954  13
  -3   5 -13 1126.17 114.410  33
  -3   5 -13 954.532 94.8980  24
  -3  -5 -13 1046.61 100.910  25
  -3   5 -13 1142.40 111.223  11
  -3   5 -13 969.854 126.375  16
  -3   5 -13 1178.35 124.275  13
  -3   5 -14 172.819 48.4368  33
  -3  -5 -14 141.933 47.4041  25
  -3   5 -14 211.288 50.9445  11
   3   5  14 135.396 52.1421  21
  -3   5 -14 171.518 68.8764  16
  -3   5 -14 146.821 49.6231  13
  -3   5 -15 650.732 80.6961  33
  -3   5 -15 711.135 89.0861  31
  -3  -5 -15 585.753 81.8050  20
   3   5  15 579.441 81.1298  21
  -3  -5 -15 513.435 68.4405  25
  -3   5 -15 548.355 86.8014  16
  -3   5 -15 478.816 77.8144  13
  -3   5 -16 532.238 73.0590  31
  -3   5 -16 449.788 65.2644  33
  -3   5 -16 377.753 70.2461  16
  -3   5 -16 411.935 64.0445  13
  -3  -5 -16 463.092 68.9210  20
   3   5  16 456.118 68.1302  21
  -3   5 -17 1267.36 86.6549  33
  -3   5 -17 1371.40 103.058  31
  -3   5 -17 1297.22 108.402  16
  -3   5 -17 1268.46 97.5946  13
  -3  -5 -17 1203.17 101.872  20
   3   5  17 1365.88 98.6711  21
  -3   5 -18-21.0820 28.7880  31
  -3   5 -18-43.2571 35.4173  16
  -3   5 -18-41.7438 24.9480  13
  -3  -5 -18-13.2627 30.2791  20
  -3  -5 -19 1486.50 90.2312  20
  -3   5 -19 1678.24 97.2993  16
  -3   5 -19 1707.58 88.3794  31
   3  -6 -18 8.99789 20.5753  25
   3   6 -18 15.1747 18.1488  13
   3  -6 -17 211.404 39.2808  20
   3  -6 -17 151.340 37.4709  25
   3   6 -17 220.746 41.5850  13
  -3   6  17 238.611 42.7511  10
   3  -6 -16 443.400 62.2300  25
  -3   6  16 445.764 56.9388  15
   3   6 -16 326.321 51.8995  13
  -3   6  16 393.083 61.2313  10
  -3   6  15 1898.11 113.714  22
   3  -6 -15 1872.02 128.649  25
  -3   6  15 1894.54 123.257  15
   3   6 -15 1971.34 127.543  13
  -3   6  15 2197.03 142.317  10
  -3   6  14 4435.96 198.353  22
  -3   6  14 4401.91 209.806  15
   3   6 -14 5036.68 222.030  13
  -3   6  14 4527.76 223.946  10
  -3   6  13 1545.84 120.198  22
  -3   6  13 1646.85 138.420  10
  -3   6  13 1447.07 99.8866  17
  -3   6  13 1543.00 125.250  15
   3   6 -13 1537.92 121.665  13
  -3   6  12 274.846 63.3117  22
  -3   6  12 286.113 66.6555  10
  -3   6  12 324.446 67.8290  15
   3   6 -12 328.844 68.4707  13
  -3   6  11 810.880 99.7416  35
  -3   6  11 875.493 102.041  22
  -3   6  11 917.737 112.866  10
  -3   6  11 688.844 78.1048  11
  -3   6  11 751.483 95.4626  15
   3   6 -11 684.652 94.2799  13
   3   6 -10 3514.96 212.696  30
  -3   6  10 3258.72 209.651  35
  -3   6  10 3578.49 209.699  22
  -3   6  10 3764.58 224.607  10
  -3   6  10 3754.26 214.262  15
  -3   6  10 3478.63 183.104  11
   3   6 -10 3346.05 195.215  13
   3   6  -9 26003.7 740.172  30
  -3   6   9 27341.6 759.215  35
  -3   6   9 26224.5 735.929  22
  -3   6   9 25685.7 751.490  10
  -3   6   9 25781.6 729.464  15
   3   6  -9 26792.2 722.847  13
  -3   6   9 26436.6 704.901  11
   3   6  -8 32992.5 893.074  30
  -3   6   8 34904.2 918.341  35
  -3   6   8 34998.0 920.797  10
  -3   6   8 33974.9 896.123  22
   3   6  -8 33123.4 862.698  19
  -3   6   8 33193.8 882.796  15
   3   6  -8 33699.8 863.704  13
  -3   6   8 34152.1 868.699  11
  -3   6   7 26622.8 759.605  35
   3   6  -7 26895.0 751.873  30
  -3   6   7 26646.0 681.667  24
  -3   6   7 27110.5 763.925  10
  -3   6   7 25676.4 741.202  22
   3   6  -7 26444.8 713.566  19
  -3   6   7 25455.3 727.765  15
   3   6  -7 25611.7 706.336  13
   3   6  -7 26455.0 685.056  11
  -3   6   7 26051.4 726.693  11
  -3   6   6 8250.55 357.048  35
   3   6  -6 8505.27 351.749  30
  -3   6   6 8319.00 317.248  24
  -3   6   6 8288.88 356.290  10
  -3   6   6 8354.13 347.251  22
  -3   6   6 7566.71 325.160  15
   3   6  -6 8219.93 309.372  17
   3   6  -6 8107.28 314.357  13
   3   6  -6 8094.29 311.568  11
  -3   6   6 8225.03 343.452  11
   3   6  -5 1294.93 128.752  30
  -3   6   5 1457.36 145.736  35
  -3   6   5 1418.53 127.503  24
  -3   6   5 1285.54 130.495  10
  -3   6   5 1242.78 125.138  11
  -3   6   5 1219.01 127.172  22
  -3   6   5 1237.11 117.707  15
   3   6  -5 1388.88 119.686  17
   3   6  -5 1531.90 121.421  13
   3   6  -5 1295.27 116.167  11
  -3   6   4 1041.57 112.044  24
  -3   6   4 735.087 101.838  11
  -3   6   4 690.534 96.5758  10
   3   6  -4 807.184 97.6569  11
  -3   6   4 708.325 101.514  22
  -3   6   4 820.271 98.9900  15
   3   6  -4 854.777 99.0866  17
   3   6  -4 702.136 96.6072  30
  -3   6   3 681.042 98.0077  24
  -3   6   3 779.473 99.8221  10
   3   6  -3 634.057 91.8047  11
  -3   6   3 717.105 98.4451  11
   3   6  -3 680.473 84.1638  21
  -3   6   3 674.853 95.1623  22
  -3   6   3 568.307 81.4957  15
   3   6  -3 807.741 100.181  17
  -3   6   3 775.569 106.154  35
   3   6  -3 703.872 93.5877  30
  -3   6   2 3010.91 201.527  35
   3   6  -2 3247.03 197.443  30
  -3   6   2 2876.02 198.378  24
  -3   6   2 3101.08 190.703  10
  -3   6   2 2897.71 186.478  22
   3   6  -2 2701.96 172.527  21
  -3   6   2 2965.33 173.294  15
   3   6  -2 3163.90 201.879  17
   3   6  -2 2998.65 193.958  11
  -3   6   2 2917.93 200.770  11
  -3   6   1 3116.78 204.785  35
   3   6  -1 3243.31 196.193  30
  -3   6   1 2864.25 202.256  24
  -3   6   1 2956.16 182.376  10
  -3   6   1 3362.71 195.154  22
   3   6  -1 3220.97 191.738  21
  -3   6   1 3289.73 178.061  15
   3   6  -1 3271.75 210.790  17
   3   6  -1 3106.78 198.580  11
  -3   6   1 3004.87 208.351  11
  -3   6   0 6450.37 298.016  35
   3   6   0 6657.37 282.570  30
  -3   6   0 5932.95 303.419  24
  -3   6   0 6473.93 275.847  22
   3   6   0 5800.33 277.530  21
   3   6   0 6488.08 308.218  17
   3   6   0 6249.70 295.496  11
  -3   6   0 6513.45 314.854  11
  -3   6  -1 91.3080 63.5986  24
   3   6   1 28.3247 51.6281  11
  -3   6  -1 9.10070 54.2262  11
  -3   6  -1 89.4354 38.8484  22
   3   6   1 36.0545 41.0150  21
   3   6   1 67.9608 60.1775  17
  -3   6  -1 26.4464 39.3571  35
  -3   6  -2 2974.06 184.918  35
   3   6   2 2965.64 200.272  21
  -3   6  -2 2864.74 203.682  24
  -3   6  -2 2757.32 160.337  22
  -3   6  -2 2314.88 178.355  16
   3   6   2 2982.20 201.496  17
  -3   6  -2 2609.11 192.561  11
   3   6   2 2728.59 190.047  11
  -3   6  -3 6768.85 290.850  35
  -3   6  -3 6791.93 307.476  31
   3   6   3 6922.29 320.964  21
  -3   6  -3 6993.00 328.984  24
  -3   6  -3 6420.90 311.972  16
   3   6   3 7087.95 325.927  17
   3   6   3 7014.76 319.166  11
  -3   6  -3 7110.24 329.623  11
  -3   6  -4 2515.03 178.173  31
  -3   6  -4 2903.89 172.460  35
  -3   6  -4 2564.00 186.439  33
   3   6   4 2546.69 191.388  21
  -3   6  -4 2793.40 197.723  24
  -3   6  -4 2721.95 192.778  16
   3   6   4 2374.41 179.679  17
  -3   6  -4 2241.89 175.367  13
   3   6   4 2562.85 184.875  11
  -3   6  -4 2657.59 194.231  11
  -3   6  -5 2721.66 184.660  31
  -3   6  -5 2660.42 189.632  33
  -3   6  -5 2797.90 197.617  24
   3   6   5 2970.22 209.034  21
  -3   6  -5 2489.40 187.449  16
   3   6   5 2804.59 194.245  17
   3   6   5 2652.76 192.399  11
  -3   6  -5 2830.01 199.939  11
  -3   6  -5 2508.60 187.215  13
  -3   6  -6 680.071 101.990  33
  -3   6  -6 663.116 94.0371  31
  -3   6  -6 673.890 95.2150  24
  -3   6  -6 686.678 101.342  11
   3   6   6 570.802 91.9769  11
   3   6   6 689.548 104.904  21
   3   6   6 769.418 103.868  17
  -3   6  -6 641.022 103.891  16
  -3   6  -6 748.741 109.829  13
  -3   6  -7 872.708 108.236  33
  -3   6  -7 898.924 106.720  31
  -3   6  -7 884.902 105.703  24
  -3   6  -7 966.581 115.249  11
   3   6   7 993.558 119.535  21
   3   6   7 844.362 105.791  17
  -3   6  -7 805.419 106.768  16
  -3   6  -7 795.933 110.214  13
  -3   6  -8 868.571 109.415  33
  -3   6  -8 739.646 98.4947  31
  -3   6  -8 1004.79 113.354  24
  -3   6  -8 850.076 105.626  11
   3   6   8 985.956 122.819  21
   3   6   8 821.351 102.228  17
  -3   6  -8 909.161 112.095  16
  -3   6  -8 920.986 112.533  13
  -3   6  -9 1096.55 117.503  33
  -3   6  -9 1238.08 117.992  31
  -3   6  -9 1145.98 115.927  24
  -3   6  -9 1115.75 114.198  11
   3   6   9 1084.72 124.687  21
  -3   6  -9 1141.90 123.907  16
   3   6   9 877.777 99.6173  17
  -3   6  -9 1028.70 116.526  13
  -3   6 -10 5981.45 265.880  33
  -3   6 -10 6166.56 268.302  31
   3   6  10 6020.93 285.593  21
  -3   6 -10 6201.68 261.863  24
   3   6  10 5332.65 250.964  17
  -3   6 -10 5933.53 280.931  16
  -3   6 -10 5868.32 259.803  11
  -3   6 -10 6267.97 283.482  13
  -3   6 -11 7384.73 291.519  31
  -3   6 -11 7203.36 286.675  33
  -3   6 -11 7467.89 278.366  24
   3   6  11 7569.32 314.102  21
  -3   6 -11 7421.28 312.569  16
  -3   6 -11 7951.48 290.722  11
  -3   6 -11 7065.91 299.753  13
  -3   6 -12 186.916 48.3017  33
  -3   6 -12 256.177 58.2394  31
  -3   6 -12 209.670 46.2963  24
   3   6  12 180.067 53.8621  21
  -3   6 -12 305.735 54.6581  11
  -3   6 -12 311.483 64.5842  16
  -3   6 -12 237.429 59.3421  13
  -3   6 -13 3899.35 176.419  33
  -3   6 -13 4146.10 185.801  31
  -3   6 -13 4115.89 201.710  16
  -3   6 -13 3994.74 197.524  13
   3   6  13 4440.89 208.758  21
  -3   6 -14 461.424 55.2484  31
  -3   6 -14 512.913 68.7966  16
  -3   6 -14 506.750 67.6739  13
  -3  -6 -14 405.323 61.3640  20
   3   6  14 388.158 59.1163  21
  -3  -6 -15 0.76829 25.6480  20
   3   6  15 13.0236 23.5541  21
  -3   6 -15 11.2913 18.6607  31
  -3   6 -15 7.62918 25.4193  16
  -3   6 -16 2683.28 120.202  16
  -3  -6 -16 2508.05 113.205  20
   3   6  16 2366.89 108.976  21
   3  -7 -13 130.413 29.4080  25
  -3   7  13 48.5191 22.2009  10
   3  -7 -12 914.302 77.4761  25
  -3   7  12 920.873 74.5235  10
  -3   7  11 802.835 72.7645  10
  -3   7  11 781.865 60.5373  17
  -3   7  10 7457.23 261.997  10
  -3   7  10 7672.32 251.614  17
  -3   7   9 258.685 48.3129  22
  -3   7   9 232.765 47.7055  10
  -3   7   9 187.997 37.5241  11
  -3   7   8 2459.73 141.766  10
  -3   7   8 2410.02 131.689  11
  -3   7   8 2690.82 146.458  22
  -3   7   7 590.163 69.3820  22
  -3   7   7 834.313 83.5197  10
  -3   7   7 697.307 75.4330  11
  -3   7   6 5782.44 236.572  22
  -3   7   6 5739.15 242.423  35
  -3   7   6 5959.29 239.228  11
  -3   7   6 5765.53 228.792  10
  -3   7   5 1558.99 113.026  22
  -3   7   5 1236.48 97.0950  10
  -3   7   5 1392.15 112.452  35
   3   7  -5 1422.48 99.2659  11
  -3   7   5 1378.07 113.658  11
   3   7  -4 685.639 74.6203  11
  -3   7   4 650.994 82.7679  11
  -3   7   4 592.321 73.8710  22
   3   7  -4 590.724 66.6259  17
  -3   7   4 604.817 78.3796  35
  -3   7   3 192.162 46.3897  24
   3   7  -3 311.748 55.5534  11
  -3   7   3 243.120 55.9071  11
  -3   7   3 359.957 60.8358  22
   3   7  -3 291.889 53.0995  17
  -3   7   3 290.403 63.2945  35
  -3   7   2 5515.30 230.104  35
   3   7  -2 5605.50 234.290  17
   3   7  -2 5602.03 234.690  11
  -3   7   2 5167.13 243.683  11
  -3   7   2 5347.13 231.642  24
  -3   7   1 2559.06 147.628  35
  -3   7   1 2464.79 154.816  24
   3   7  -1 2769.51 160.888  17
  -3   7   1 2313.61 160.614  11
   3   7  -1 2387.19 150.511  11
  -3   7   0 140.676 55.2374  24
   3   7   0 137.243 42.8130  11
  -3   7   0 63.5419 51.6962  11
   3   7   0 90.3736 41.7099  17
  -3   7   0 156.909 47.9616  35
  -3   7  -1 2392.95 154.743  24
   3   7   1 2532.87 160.765  17
  -3   7  -1 2297.05 155.655  11
   3   7   1 2131.26 146.064  11
   3   7   1 2301.98 133.421  21
  -3   7  -2 1873.50 136.374  24
   3   7   2 1781.72 121.114  21
  -3   7  -2 2117.29 148.461  11
   3   7   2 1765.95 131.239  11
   3   7   3 375.714 58.9681  21
   3   7   3 296.337 58.4968  11
  -3   7  -3 349.837 67.7994  11
   3   7   3 302.943 62.7450  17
  -3   7  -3 361.778 67.5482  24
   3   7   4 146.109 49.1199  21
  -3   7  -4 135.979 53.1722  11
   3   7   4 136.154 50.6674  17
  -3   7  -4 95.8237 44.4440  24
  -3   7  -5 3778.74 190.125  24
   3   7   5 3323.91 182.695  17
  -3   7  -5 4010.56 196.063  11
   3   7   5 3716.92 184.950  21
  -3   7  -6 6676.18 253.305  24
   3   7   6 5728.34 244.756  17
  -3   7  -6 6441.14 251.941  11
   3   7   6 5953.18 243.934  21
  -3   7  -7 8390.32 284.305  24
  -3   7  -7 8658.67 291.949  11
   3   7   7 8397.26 294.424  21
  -3   7  -8 11888.1 350.843  24
  -3   7  -8 12118.7 355.864  11
   3   7   8 11976.1 368.445  21
  -3   7  -9 1839.22 102.629  24
  -3   7  -9 1760.34 103.664  11
   3   7   9 1688.42 113.127  21
  -3   7 -10 3609.51 140.652  11
  -3  -7 -10 3657.82 148.053  20
   3   7  10 3720.27 164.128  21
   3   7  11 551.106 74.0628  21
   3   7  12 1278.38 76.6348  21
  -3   8   2 1643.80 83.7533  11
  -3   8   2 1770.43 88.5990  17
  -3   8   1 1044.31 67.1897  11
  -3   8   1 1060.02 66.4311  17
  -3   8   0 194.097 34.7029  11
  -3   8  -1 2632.90 111.556  11
  -4   0  26 3539.88 180.790   6
  -4   0  26 3246.52 146.725  18
  -4   0  25 12.0648 42.4533   6
  -4   0  25-36.5999 38.2610  18
  -4   0  24 1752.71 144.474  18
  -4   0  24 1748.04 162.182   6
   4   0 -23-16.2168 29.3508  34
  -4   0  23 65.2458 56.6331  18
   4   0 -23-13.3136 27.4430  26
   4   0 -22 1594.04 122.113  34
   4   0 -22 1662.46 120.453  13
  -4   0  22 1418.57 152.357  18
   4   0 -21 40.7147 39.8212  34
  -4   0  21-12.5491 60.0394  18
   4   0 -21-30.6281 35.0547  12
   4   0 -20 7058.44 302.491  34
  -4   0  20 7331.37 576.940   7
   4   0 -20 7816.11 318.059  12
  -4   0  20 7179.64 377.617  18
  -4   0  20 6785.36 573.956   4
   4   0 -20 7584.22 590.040   2
  -4   0  19 45.5890 86.9923   7
   4   0 -19 42.6411 40.8170  12
  -4   0  19 22.3001 70.2822  18
  -4   0  19 134.015 101.296   4
   4   0 -19 20.6559 105.869   2
   4   0 -18 23691.2 1109.57   2
  -4   0  18 25245.6 1123.12   7
   4   0 -18 25887.3 738.760  12
  -4   0  18 28023.4 857.075  18
  -4   0  18 25118.0 1156.14   4
   4   0 -17-58.7873 44.9817  12
  -4   0  17-52.6842 76.3678  18
  -4   0  17 93.7632 179.271   4
   4   0 -17 58.1616 123.075   2
  -4   0  17 168.185 127.422   7
   4   0 -16 9592.74 364.599  27
   4   0 -16 9769.04 366.910  25
   4   0 -16 9156.47 629.324   2
  -4   0  16 9971.87 652.962   4
  -4   0  16 10378.6 508.965   8
   4   0 -15-32.5012 36.9904  27
   4   0 -15-4.40154 34.4842  25
   4   0 -15 9.47982 97.8822   2
  -4   0  15-38.7406 89.3567   4
  -4   0  15 15.2896 57.6726   8
   4   0 -14 41261.4 968.178  25
   4   0 -14 38853.9 973.783  27
  -4   0  14 43001.4 1186.04   8
  -4   0  14 38528.8 959.156  15
   4   0 -14 39580.9 1374.25   2
  -4   0  14 41771.0 1400.63   4
   4   0 -13-4.58038 45.1527  27
   4   0 -13-29.5069 45.5694  19
  -4   0  13-7.00227 82.8833   4
   4   0 -13-113.375 89.1396   2
  -4   0  13 33.6915 60.4837   8
  -4   0  13-88.8905 62.7808  14
  -4   0  12 684.838 113.402   8
   4   0 -12 520.075 143.208   2
  -4   0  12 475.737 146.427   4
  -4   0  11 95.5037 54.8515   8
  -4   0  11 127.544 109.698   4
   4   0 -11 98.6983 99.6490   2
  -4   0  10 3566.00 285.599   7
  -4   0  10 3666.05 310.362   4
   4   0 -10 3358.69 294.658   2
  -4   0   9 57.0935 75.2389   7
   4   0  -9 80.8362 81.5776   2
  -4   0   8 4249.06 287.420   7
   4   0  -8 4189.02 301.026   2
  -4   0   7 108.819 77.8599   7
   4   0  -7-43.2180 72.6020   2
  -4   0   6 20487.8 660.539   7
   4   0  -6 20203.9 687.152   2
  -4   0   5 90.1746 51.5337   7
   4   0  -5-51.0819 66.1919   3
   4   0  -5 12.6954 70.9496   2
  -4   0   4 16622.8 539.212   7
   4   0  -4 16126.9 557.940   3
  -4   0   3-48.9055 57.4096   7
   4   0  -3 43.5018 57.8604   3
  -4   0   2 7947.32 323.090   7
   4   0  -2 7519.87 337.408   3
   4   0  -1 44.5517 58.2973   3
  -4   0   1 38.0600 59.9287   1
   4   0   0 3618.43 222.318   3
  -4   0   0 4423.91 250.510   1
   4   0   1-24.8604 48.1308   3
  -4   0  -1 16.8588 62.1851   1
  -4   0  -2 102729. 2288.25   1
  -4   0  -3-26.9181 68.5720   1
  -4   0  -4 98262.9 2033.56   5
  -4   0  -4 95844.0 2217.73   1
  -4   0  -5-2.86839 40.3348   5
  -4   0  -5 0.29065 76.0320   1
  -4   0  -6 39446.7 928.559   5
  -4   0  -6 36898.1 1100.62   1
  -4   0  -7 26.3558 43.7760   5
   4   0   7-40.7063 68.7870   4
  -4   0  -7-60.7132 85.6110   1
  -4   0  -8 45407.2 1072.07   5
  -4   0  -8 44961.7 1293.50   1
  -4   0  -9 228.441 79.6482   5
  -4   0  -9-12.8076 74.2832   1
   4   0   9 75.4014 92.9757   4
  -4   0 -10 34731.6 850.552  20
   4   0  10 34861.7 871.851   9
  -4   0 -10 33895.4 894.976   5
   4   0  10 32799.9 1149.87   4
   4   0  10 33503.2 922.870   6
  -4   0 -10 32693.1 1126.69   1
   4   0  11 29.9109 44.4499   6
  -4   0 -11 53.1386 52.1687   5
  -4   0 -11 2.86205 40.0656  20
   4   0  11-10.2174 43.6677   9
   4   0  11-4.91431 50.5246  18
  -4   0 -11 10.4555 76.1206   1
   4   0  11 13.3964 89.7071   4
  -4   0 -12 89722.7 1961.23  20
   4   0  12 90480.3 2015.20  18
   4   0  12 91693.2 1986.21   9
  -4   0 -12 88507.6 2033.42   5
   4   0  12 88611.8 2420.95   4
   4   0  12 89100.2 2069.31   6
  -4   0 -12 87056.5 2368.76   1
   4   0  13-22.9814 63.2186   6
  -4   0 -13 20.9393 73.7420   5
  -4   0 -13-0.57973 41.3325  20
   4   0  13-18.5956 48.1263   9
   4   0  13-35.7657 55.3217  18
   4   0  13-31.7064 93.8580   4
  -4   0 -13-74.2787 102.991   1
   4   0  14 1183.62 160.239   6
  -4   0 -14 1243.60 155.028   5
  -4   0 -14 1166.37 124.053  20
   4   0  14 1404.69 135.075   9
   4   0  14 1336.71 140.652  18
   4   0  14 1068.04 218.882   4
   4   0  15-5.43849 60.3234   6
  -4   0 -15-52.6008 71.8632   5
  -4   0 -15-18.1535 47.8559  20
   4   0  15 178.832 58.5630   9
   4   0  15-78.2072 49.7645  18
   4   0  15 18.2075 151.960   4
   4   0  16 2265.64 187.664  18
   4   0  16 2137.81 313.981   4
  -4   0 -16 1919.12 197.622   5
   4   0  16 1826.56 195.893   6
  -4   0 -17-28.9108 50.9659  26
   4   0  17-60.6055 107.616   4
  -4   0 -17 19.0159 46.9590  20
   4   0  17-23.6470 59.9682  18
  -4   0 -17-24.0873 69.2346   5
   4   0  17 24.5065 71.1322   6
  -4   0 -18 10990.8 428.894  20
   4   0  18 11827.9 456.787  18
  -4   0 -18 10587.9 401.902  32
   4   0  18 11480.1 512.158   6
  -4   0 -18 10889.2 486.712   5
  -4   0 -18 11034.1 418.278  26
  -4   0 -19 14.4018 47.3401  26
  -4   0 -19 39.6188 47.3806  32
  -4   0 -19-30.7494 56.0977  20
   4   0  19 138.609 70.0197  18
   4   0  19-28.9799 76.8044   6
  -4   0 -19 13.6384 63.6344   5
  -4   0 -20 2895.33 192.106  20
  -4   0 -20 2930.67 175.891  32
  -4   0 -20 2628.88 178.325  26
  -4   0 -20 2564.93 217.984   5
   4   0  20 2985.16 239.545   6
  -4   0 -21-38.5813 44.3923  20
  -4   0 -21 18.6520 37.9811  32
  -4   0 -21-2.53460 42.2112  26
   4   0  21 52.1965 73.8301   6
  -4   0 -21 29.8173 62.2325   5
  -4   0 -22 12421.2 400.138  20
  -4   0 -22 11400.9 350.104  32
   4   0  22 12089.4 452.321   6
  -4   0 -22 11020.4 373.212  26
  -4   0 -23-44.3343 37.6166  20
  -4   0 -23 38.4867 38.4256  26
  -4   0 -24-25.9045 30.0532  20
   4   0  24 54.7479 41.5599   6
  -4   0 -24 66.7867 30.7906  26
  -4   1  26 2532.76 132.832  18
  -4   1  26 2671.32 142.123   6
  -4  -1  26 2350.89 137.820   6
  -4   1  25 52.5794 38.0140  18
  -4   1  25 26.9097 36.5112   6
  -4  -1  25-17.2292 51.3738   6
  -4  -1  24 526.631 72.5655  18
  -4   1  24 468.984 84.5537  18
  -4   1  24 574.171 95.7619   6
  -4  -1  24 391.194 79.4236   6
   4   1 -24 431.194 52.1638  13
  -4   1  23 36.0575 53.1699   6
  -4  -1  23 46.9828 68.8229   6
   4  -1 -23 14.0438 26.7576  34
   4   1 -23 53.8456 44.7969  12
   4   1 -23 5.44070 34.6472  13
  -4   1  23-62.7088 57.5805  18
  -4  -1  23 9.50551 41.7744  18
   4  -1 -22 1309.02 106.097  34
   4   1 -22 1360.26 115.473  34
  -4   1  22 1238.95 148.157  18
  -4  -1  22 1436.77 140.757  18
   4   1 -22 1402.22 117.895  13
   4   1 -22 1478.52 126.600  12
   4   1 -21 389.861 71.7325  34
   4   1 -21 347.588 56.4125  26
  -4   1  21 312.443 86.2699  18
  -4  -1  21 334.263 81.0507  18
   4   1 -21 401.525 78.4801  12
   4   1 -21 364.153 71.8492  13
   4   1 -20 2657.51 177.343  34
   4   1 -20 2420.71 154.363  26
  -4   1  20 2711.45 354.988   7
  -4   1  20 2372.31 214.136  18
  -4  -1  20 2736.50 211.693  18
  -4   1  20 2910.70 362.321   4
  -4  -1  20 2405.88 339.347   4
   4   1 -20 2807.67 345.811   2
   4  -1 -20 2362.47 328.914   2
   4   1 -20 2467.06 185.315  12
   4   1 -19 908.851 110.521  34
   4  -1 -19 939.442 115.603  25
   4   1 -19 992.078 100.546  26
  -4   1  19 771.419 187.152   4
  -4  -1  19 1186.37 249.405   4
   4   1 -19 1120.20 240.501   2
   4  -1 -19 751.453 201.438   2
  -4   1  19 773.434 186.882   7
  -4   1  19 737.886 125.900  18
  -4  -1  19 993.288 136.785  18
   4   1 -19 956.133 118.820  12
   4   1 -18 271.842 68.7824  34
   4  -1 -18 338.091 82.0392  25
   4  -1 -18 460.896 159.968   2
  -4  -1  18 773.034 240.124   4
  -4   1  18 389.461 154.426   4
   4   1 -18 440.729 155.734   2
  -4   1  18 331.117 111.700   8
  -4  -1  18 330.622 133.543   7
  -4   1  18 413.521 177.190   7
  -4   1  18 370.713 97.8755  18
  -4  -1  18 313.175 82.9477  18
   4   1 -18 363.328 79.2885  12
  -4  -1  17 79787.2 2398.01   4
  -4   1  17 80168.3 2377.74   4
   4  -1 -17 82801.7 2415.88   2
   4   1 -17 81729.0 2384.30   2
   4  -1 -17 86191.6 1858.95  25
   4   1 -17 79737.2 1828.52  34
  -4  -1  17 86117.9 2339.47   7
  -4   1  17 76156.2 2360.93   7
  -4   1  17 79781.2 2165.26   8
  -4   1  17 84420.0 1823.35  15
  -4   1  17 78618.0 1957.67  18
   4   1 -17 85174.4 1899.16  12
   4  -1 -16 1761.93 145.829  25
   4   1 -16 1430.98 141.201  27
  -4   1  16 1502.81 205.185   8
  -4   1  16 1276.57 244.714   7
  -4   1  16 1700.04 138.983  15
  -4   1  16 1461.89 171.285  18
   4   1 -16 1093.50 224.117   2
  -4  -1  16 1432.43 250.303   4
   4  -1 -16 1498.88 257.706   2
  -4   1  16 1498.59 253.727   4
   4   1 -15 253.677 60.9850  27
   4  -1 -15 229.954 61.0400  25
  -4   1  15 404.390 109.475   8
  -4   1  15 118.567 102.484   7
   4   1 -15 360.195 74.6416  19
  -4   1  15 308.747 67.6095  15
   4   1 -15 242.055 110.692   2
  -4  -1  15 130.590 88.5366   4
  -4   1  15 305.067 135.948   4
   4  -1 -15 260.372 131.452   2
   4   1 -14 2584.11 164.037  29
   4  -1 -14 2746.07 170.594  25
   4   1 -14 2536.15 177.921  27
  -4   1  14 2383.66 296.654   7
  -4   1  14 2557.43 254.944   8
   4   1 -14 2767.46 184.971  19
  -4   1  14 2700.31 174.532  15
  -4   1  14 2664.16 186.183  14
   4  -1 -14 2656.49 318.167   2
  -4   1  14 2640.42 297.149   4
  -4  -1  14 2740.66 318.484   4
   4   1 -14 2648.90 304.582   2
   4   1 -13 4705.01 223.451  29
   4   1 -13 4746.56 243.206  27
   4  -1 -13 4850.06 226.075  25
  -4   1  13 4250.45 319.539   8
  -4   1  13 4529.15 387.641   7
   4   1 -13 4623.55 237.933  19
  -4   1  13 4985.57 239.647  15
  -4   1  13 4507.44 246.050  14
   4   1 -13 4903.69 401.180   2
  -4  -1  13 5089.40 409.897   4
  -4   1  13 4688.15 393.023   4
   4  -1 -13 4958.27 406.234   2
   4   1 -12 32125.1 812.689  29
   4   1 -12 33884.5 852.826  27
  -4   1  12 33557.7 1033.91   8
  -4  -1  12 35535.9 913.753   8
  -4   1  12 32583.4 1136.93   7
   4   1 -12 29988.5 823.239  19
  -4   1  12 33171.7 859.213  14
  -4   1  12 32260.2 827.735  15
  -4   1  12 33204.3 1151.14   4
  -4  -1  12 31181.2 1134.47   4
   4   1 -12 34061.9 1143.60   2
   4  -1 -12 31832.1 1130.76   2
  -4  -1  11 3323.03 305.809   4
   4   1 -11 3930.61 323.479   2
  -4   1  11 3524.78 313.100   4
   4  -1 -11 3916.92 331.453   2
   4   1 -11 3723.30 200.484  27
  -4  -1  11 4072.28 233.391   8
  -4   1  11 3468.16 271.686   8
  -4   1  11 3677.31 320.537   7
  -4   1  10 35057.8 1029.24   8
  -4  -1  10 36082.8 1043.65   7
  -4   1  10 34142.6 1111.29   7
  -4  -1  10 34491.8 1122.69   4
   4   1 -10 34529.0 1099.65   2
   4  -1 -10 32767.0 1096.44   2
  -4   1  10 34185.4 1110.70   4
  -4  -1   9 12684.6 509.874   7
  -4   1   9 11900.1 561.909   7
   4  -1  -9 12163.9 562.374   2
  -4   1   9 12682.7 571.907   4
  -4  -1   9 12254.6 568.778   4
   4   1  -9 11953.5 553.588   2
  -4  -1   8 875.345 125.512   7
  -4   1   8 1012.11 155.494   7
   4   1  -8 743.127 134.963   2
   4  -1  -8 795.398 127.721   2
  -4  -1   7 30.9224 47.3475   7
  -4   1   7 65.4651 73.8520   7
   4  -1  -7 18.0724 63.3655   2
   4   1  -7 133.032 86.2147   2
  -4   1   6 3209.39 250.701   7
  -4  -1   6 3395.03 200.235   7
   4  -1  -6 3199.32 240.264   2
   4   1  -6 3365.65 243.590   2
  -4  -1   5 8570.41 324.417   7
  -4   1   5 8533.94 406.272   7
   4   1  -5 9061.44 397.989   2
   4  -1  -5 7936.17 370.468   3
   4   1  -5 8460.57 384.693   3
  -4   1   4 86673.7 1947.36   7
  -4  -1   4 80518.6 1772.22   7
   4  -1  -4 81058.9 1881.53   3
   4   1  -4 85661.8 1904.54   3
  -4  -1   3 432.223 64.0546   7
  -4   1   3 326.780 83.7508   7
   4  -1  -3 431.175 95.6127   3
   4   1  -3 416.464 90.0228   3
  -4   1   2 27282.9 809.786   7
   4  -1  -2 27140.9 777.191   3
   4   1  -2 27832.7 777.290   3
  -4   1   1 3454.89 232.943   7
  -4   1   1 3529.54 219.066   1
   4  -1  -1 3398.73 218.091   3
   4   1  -1 3626.52 222.473   3
  -4  -1   1 3075.19 205.190   1
   4  -1   0 400.165 86.6621   3
   4   1   0 566.942 96.0588   3
  -4  -1   0 299.124 82.6595   1
  -4   1   0 467.379 97.3679   1
  -4  -1  -1 56168.7 1366.67   1
  -4   1  -1 58431.7 1370.53   1
   4   1   1 54942.3 1332.10   3
   4  -1   1 52935.4 1340.16   3
  -4  -1  -2 230090. 4869.13   1
  -4   1  -2 244461. 4872.17   1
  -4  -1  -3 51511.2 1305.60   1
  -4   1  -3 51521.9 1295.38   1
  -4  -1  -3 51237.2 1141.19   5
  -4   1  -3 51497.6 1136.13   5
  -4  -1  -4 10536.2 458.932   1
  -4   1  -4 10329.1 444.296   1
  -4  -1  -4 10484.4 340.357   5
  -4   1  -4 10593.5 334.882   5
  -4  -1  -5-7.90343 64.9032   1
  -4   1  -5 26.1972 61.3344   1
  -4  -1  -5 52.3019 44.8942   5
  -4   1  -5 95.4266 49.1189   5
  -4  -1  -6 47956.3 1308.93   1
  -4   1  -6 47145.3 1286.32   1
  -4  -1  -6 46921.8 1101.16   5
  -4   1  -6 47513.2 1092.70   5
  -4  -1  -7 18553.1 715.397   1
  -4   1  -7 18982.9 707.030   1
  -4   1  -7 18614.3 534.048   5
  -4  -1  -7 18553.2 544.462   5
   4   1   8 26446.8 724.053   9
   4   1   8 26427.4 934.670   4
  -4  -1  -8 28189.6 742.732   5
   4  -1   8 26285.2 949.069   4
  -4   1  -8 27764.4 728.802   5
  -4  -1  -8 29306.7 962.687   1
  -4   1  -8 27613.0 926.910   1
   4   1   9 1141.76 124.867   6
   4  -1   9 1386.08 136.593   6
  -4  -1  -9 958.835 111.700   5
  -4   1  -9 1329.76 125.548   5
   4   1   9 1147.78 115.207   9
  -4   1  -9 1191.52 106.472  20
   4   1   9 1121.98 119.874  18
   4  -1   9 1079.81 187.125   4
  -4   1  -9 1250.71 186.585   1
   4   1   9 1409.12 210.799   4
  -4  -1  -9 979.875 160.392   1
  -4   1 -10 23882.3 634.328  26
  -4  -1 -10 22893.5 635.083  25
   4  -1  10 22626.4 629.066   9
   4   1  10 23422.5 681.078   9
  -4   1 -10 24573.6 652.349  20
  -4  -1 -10 23497.8 644.426  20
   4   1  10 25012.7 703.463  18
   4  -1  10 23242.1 716.402   6
   4   1  10 22063.1 900.056   4
  -4   1 -10 24040.0 683.553   5
   4   1  10 24739.0 717.289   6
   4  -1  10 22623.2 921.903   4
  -4  -1 -10 23460.5 691.088   5
  -4  -1 -10 23955.2 921.615   1
  -4   1 -10 23426.7 896.743   1
  -4   1 -11 29015.1 753.395  26
   4  -1  11 30813.6 759.525   9
   4   1  11 28288.8 800.947   9
  -4   1 -11 29585.5 770.372  20
  -4  -1 -11 28162.3 761.345  20
   4   1  11 29002.9 818.123  18
   4   1  11 27102.6 1061.36   4
   4  -1  11 29010.6 1096.92   4
  -4   1 -11 28653.5 807.905   5
  -4  -1 -11 27473.2 811.812   5
   4   1  11 29590.3 844.227   6
   4  -1  11 29665.7 857.156   6
  -4  -1 -11 27542.1 1053.73   1
  -4   1 -11 28311.7 1046.45   1
   4   1  12 360.939 83.5140   6
   4  -1  12 278.714 80.4490   6
  -4  -1 -12 222.457 75.3807   5
  -4   1 -12 392.646 90.0291   5
  -4   1 -12 381.164 67.4791  26
   4   1  12 245.569 75.6000   9
  -4  -1 -12 322.181 58.4005  20
  -4   1 -12 413.260 81.4602  20
   4   1  12 434.105 86.3744  18
  -4   1 -12 264.094 99.0962   1
   4  -1  12 284.923 130.465   4
  -4  -1 -12 252.349 128.403   1
   4   1  12 425.942 144.962   4
  -4   1 -13 16100.8 513.088  32
  -4   1 -13 15982.2 514.828  26
   4   1  13 16975.8 569.928   9
  -4   1 -13 17162.4 540.060  20
  -4  -1 -13 16185.4 529.959  20
   4   1  13 16444.9 578.936  18
  -4  -1 -13 19044.8 882.520   1
  -4   1 -13 16131.6 795.740   1
   4  -1  13 15937.7 829.628   4
   4   1  13 15333.2 798.245   4
   4   1  13 16185.9 593.515   6
   4  -1  13 16594.8 611.521   6
  -4  -1 -13 16165.7 581.609   5
  -4   1 -13 15676.5 568.364   5
  -4   1 -14 1701.61 144.548  32
  -4   1 -14 2013.37 158.660  26
   4   1  14 2129.54 183.542   9
  -4   1 -14 2075.66 167.011  20
  -4  -1 -14 1781.31 153.915  20
   4   1  14 2166.01 189.234  18
   4   1  14 2127.92 287.352   4
   4  -1  14 1769.22 270.136   4
   4   1  14 2077.60 201.011   6
   4  -1  14 2264.90 214.445   6
  -4   1 -14 2144.73 191.032   5
  -4  -1 -14 2033.47 189.373   5
  -4   1 -15 11339.2 429.321  26
   4   1  15 12117.5 469.944   9
   4   1  15 11778.3 484.715  18
  -4   1 -15 12008.8 447.318  20
  -4  -1 -15 11919.3 443.991  20
  -4   1 -15 10781.2 413.985  32
   4   1  15 10592.2 684.037   4
   4  -1  15 10677.4 705.957   4
   4  -1  15 12085.5 521.263   6
   4   1  15 12151.5 511.282   6
  -4  -1 -15 12439.4 506.587   5
  -4   1 -15 11856.1 487.828   5
  -4   1 -16 49.5708 48.7320  32
  -4   1 -16 84.3848 59.8326  26
   4  -1  16 176.628 165.882   4
   4   1  16 39.5642 77.6061   4
  -4   1 -16 93.9309 55.7943  20
  -4  -1 -16 47.8861 52.9102  20
   4   1  16 196.944 80.0607  18
  -4   1 -16 85.0242 70.5264   5
   4   1  16 76.6863 66.4216   6
   4  -1  16 137.383 79.7743   6
  -4  -1 -16 37.3609 62.5843   5
  -4   1 -17 134.115 56.4708  26
  -4   1 -17 139.280 47.4321  32
  -4   1 -17 198.036 67.4664  20
  -4  -1 -17 238.422 78.0410  20
   4   1  17 183.160 83.3989  18
  -4  -1 -17 167.565 83.9917   5
   4   1  17 188.601 88.0852   6
   4  -1  17 51.0834 63.1338   6
  -4   1 -17 51.9205 64.2731   5
  -4   1 -18 8684.66 371.920  20
  -4  -1 -18 8162.69 358.399  20
   4   1  18 8691.33 402.210  18
  -4   1 -18 8778.72 351.428  32
  -4  -1 -18 8525.08 417.869   5
  -4   1 -18 8366.66 409.300   5
   4   1  18 8138.11 413.474   6
   4  -1  18 8257.37 425.609   6
  -4   1 -18 8399.34 358.101  26
  -4   1 -19 365.383 83.9773  26
  -4   1 -19 433.875 83.7132  32
  -4   1 -19 392.805 89.3890  20
  -4  -1 -19 347.404 76.1953  20
   4   1  19 318.500 84.3406  18
   4  -1  19 434.709 101.903   6
  -4  -1 -19 311.246 96.9976   5
  -4   1 -19 310.558 92.7799   5
   4   1  19 305.642 98.5557   6
  -4  -1 -20 21313.2 607.044  20
   4   1  20 19202.1 620.257  18
  -4   1 -20 22097.3 620.957  20
  -4   1 -20 19953.2 562.971  32
  -4  -1 -20 18486.9 548.183  32
  -4   1 -20 19130.2 579.764  26
  -4  -1 -20 18457.8 560.348  26
  -4   1 -20 17938.4 547.971  28
  -4  -1 -20 17653.3 640.931   5
  -4   1 -20 17074.4 626.632   5
   4  -1  20 19422.2 667.623   6
   4   1  20 20057.5 664.497   6
  -4   1 -21 505.726 84.5721  20
  -4  -1 -21 404.936 68.3951  20
  -4   1 -21 429.798 68.7498  32
  -4  -1 -21 404.330 61.0759  32
  -4   1 -21 426.194 75.0666  26
  -4  -1 -21 418.316 68.8507  26
   4   1  21 451.128 95.5292   6
   4  -1  21 344.070 78.8829   6
  -4  -1 -21 331.703 79.4697   5
  -4   1 -21 371.040 87.6056   5
  -4   1 -22-43.9246 52.2395  20
  -4  -1 -22-11.3600 38.0534  20
  -4   1 -22 172.724 44.9534  32
  -4  -1 -22 84.9120 34.1240  32
   4  -1  22 32.8404 51.9945   6
   4   1  22-4.05263 49.0888   6
  -4   1 -22-19.2042 33.7290  26
  -4  -1 -22 141.093 43.9871  26
  -4  -1 -23 1535.61 109.822  20
   4  -1  23 1162.92 111.004   6
   4   1  23 1246.73 114.673   6
  -4   1 -23 1283.88 98.6582  26
  -4  -1 -23 1281.50 91.8105  26
  -4  -1 -24 3205.47 141.074  20
  -4  -1 -24 2721.54 117.200  26
  -4   1 -24 2840.82 128.758  26
   4   1  24 2997.51 150.338   6
   4  -1  24 2742.37 146.247   6
  -4   2  25-13.4051 29.2317   6
  -4  -2  25-5.10450 27.5995   6
  -4   2  25 7.63040 32.6520  18
   4   2 -24 432.278 51.1449  13
  -4   2  24 638.157 87.6195  18
  -4   2  24 553.468 74.7866   6
  -4  -2  24 425.243 67.7079   6
  -4   2  23 5973.21 293.888  18
  -4   2  23 6242.09 286.213   6
  -4  -2  23 5957.52 285.000   6
   4   2 -23 6302.97 244.047  13
  -4   2  22 5733.35 303.240  18
  -4   2  22 5275.26 282.214   6
  -4  -2  22 5960.61 305.435   6
   4   2 -22 5207.21 255.521  12
   4   2 -22 5698.35 250.053  13
   4  -2 -21 805.234 101.871  25
   4   2 -21 942.042 115.884  12
   4   2 -21 877.654 104.380  13
  -4   2  21 823.091 131.127  18
  -4  -2  21 879.647 104.374  18
  -4   2  21 830.479 125.734   6
  -4  -2  21 865.159 128.917   6
   4  -2 -20 9825.76 385.566  25
  -4   2  20 9995.37 449.499  18
  -4  -2  20 9953.62 390.939  18
   4   2 -20 9234.62 363.044  34
   4   2 -20 8811.71 386.510  12
   4   2 -20 9675.11 382.948  13
  -4   2  19 581.872 149.146   4
  -4  -2  19 466.673 171.268   4
   4   2 -19 756.007 188.062   2
   4  -2 -19 358.103 148.765   2
   4  -2 -19 568.937 96.5690  25
   4   2 -19 486.898 83.7162  34
  -4   2  19 555.360 150.491   8
  -4   2  19 506.411 173.312   7
  -4   2  19 446.808 105.712  18
  -4   2  19 737.307 92.7030  15
  -4  -2  19 412.989 89.1849  18
   4   2 -19 508.012 104.273  12
   4   2 -19 532.240 95.0818  13
   4  -2 -18 185.550 130.211   2
  -4   2  18 292.112 96.7197   4
  -4  -2  18 3.04006 113.218   4
   4   2 -18 169.974 80.3045   2
   4   2 -18 163.660 59.9811  34
   4  -2 -18 119.399 55.6205  25
  -4   2  18 23.8221 78.1305   8
  -4   2  18 165.763 130.584   7
  -4  -2  18 79.8075 60.2753  18
  -4   2  18 127.590 46.5157  15
  -4   2  18 126.174 92.9849  18
   4   2 -18-16.6203 53.2462  12
   4   2 -18 133.940 61.9302  13
   4   2 -17 3040.07 352.050   2
  -4   2  17 2863.48 350.684   4
  -4  -2  17 2208.48 314.847   4
   4  -2 -17 2625.61 321.355   2
   4   2 -17 2607.67 189.723  34
   4  -2 -17 2709.11 193.024  25
  -4   2  17 2507.67 292.217   8
  -4   2  17 2420.63 333.278   7
  -4   2  17 2525.76 221.819  18
  -4   2  17 2819.88 193.152  15
  -4  -2  17 2536.20 195.152  18
   4   2 -17 2437.99 196.011  12
  -4  -2  16 12060.1 728.083   4
  -4   2  16 11742.9 698.689   4
   4  -2 -16 11771.6 701.112   2
   4   2 -16 12469.4 707.818   2
   4   2 -16 12126.5 448.284  34
   4   2 -16 11242.2 403.765  30
   4  -2 -16 12499.0 450.766  25
   4   2 -16 12688.7 483.151  27
  -4   2  16 12429.2 665.720   8
  -4   2  16 11500.4 730.638   7
   4   2 -16 11335.2 456.575  19
  -4   2  16 12604.6 518.945  18
  -4   2  16 12703.9 453.389  15
   4   2 -16 12618.9 479.940  12
  -4   2  15 10879.7 649.321   4
  -4  -2  15 10526.2 652.568   4
   4  -2 -15 9431.99 607.182   2
   4   2 -15 9733.44 602.301   2
   4   2 -15 9627.81 362.526  30
   4   2 -15 10129.3 391.764  34
   4   2 -15 9486.54 408.741  27
   4  -2 -15 9747.97 383.580  25
  -4   2  15 10086.7 662.567   7
  -4   2  15 9751.08 574.887   8
   4   2 -15 9638.34 406.503  19
  -4   2  15 9949.76 393.781  15
  -4   2  15 10101.2 449.249  18
   4   2 -15 10413.0 419.584  12
   4   2 -14 8795.54 365.296  29
   4   2 -14 9136.79 350.024  30
   4   2 -14 9469.24 374.986  34
   4   2 -14 9148.12 390.806  27
  -4   2  14 9537.61 630.254   7
  -4   2  14 9333.94 543.723   8
   4   2 -14 9425.78 392.160  19
  -4   2  14 9430.60 422.496  18
  -4   2  14 9546.46 401.203  14
  -4   2  14 10200.5 390.070  15
   4   2 -14 9522.64 580.207   2
  -4  -2  14 9222.56 594.435   4
  -4   2  14 9293.58 582.518   4
   4  -2 -14 11042.6 636.685   2
   4   2 -13 15227.8 480.047  30
   4   2 -13 14868.3 496.464  29
   4   2 -13 14752.9 489.406  34
   4   2 -13 15637.4 528.172  27
  -4   2  13 14523.5 680.680   8
  -4   2  13 14764.6 769.229   7
   4   2 -13 14512.3 508.616  19
  -4   2  13 14580.0 520.926  14
  -4   2  13 15780.5 512.795  15
  -4  -2  13 14402.9 734.959   4
  -4   2  13 15556.2 747.362   4
   4   2 -13 15054.9 724.027   2
   4  -2 -13 16215.4 760.525   2
  -4   2  12 6494.42 263.652  35
   4   2 -12 6711.87 280.328  30
   4   2 -12 6575.81 290.571  29
   4   2 -12 6543.98 286.804  34
   4   2 -12 6708.94 305.956  27
  -4   2  12 7028.77 434.917   8
  -4   2  12 5912.86 456.250   7
   4   2 -12 5774.55 288.798  19
  -4   2  12 6473.58 292.239  15
  -4   2  12 6222.28 303.707  14
  -4  -2  12 6982.85 470.029   4
  -4   2  12 6668.47 453.500   4
   4   2 -12 6511.86 442.218   2
   4  -2 -12 6554.68 447.293   2
   4   2 -11 39768.1 974.429  34
   4   2 -11 39669.6 981.664  29
   4   2 -11 38673.4 992.874  27
  -4   2  11 40288.5 1218.66   8
  -4   2  11 39031.6 1312.10   7
   4   2 -11 39130.8 989.451  19
  -4   2  11 39132.6 1007.90  14
  -4   2  11 39373.2 983.972  15
   4  -2 -11 38517.5 1243.28   2
   4   2 -11 40517.9 1249.10   2
  -4  -2  11 38576.7 1264.68   4
  -4   2  11 38829.0 1249.93   4
   4   2 -10 14474.6 458.691  29
   4   2 -10 14116.8 446.646  34
   4   2 -10 14205.9 465.354  27
  -4   2  10 14400.4 620.226   8
  -4   2  10 13971.2 682.449   7
   4   2 -10 14040.6 460.988  19
  -4   2  10 14230.3 458.898  15
  -4   2  10 13302.3 468.511  14
  -4   2  10 14295.4 647.253   4
   4  -2 -10 14165.9 637.695   2
  -4  -2  10 14337.8 649.828   4
   4   2 -10 14920.6 639.202   2
   4   2  -9 32827.4 825.970  29
   4   2  -9 32081.9 812.910  34
   4   2  -9 35369.9 851.729  27
   4   2  -9 32764.7 832.501  19
  -4   2   9 32261.0 825.811  15
  -4   2   9 31590.5 850.682  14
  -4  -2   9 32148.9 1052.94   4
   4   2  -9 32269.3 1024.15   2
  -4   2   9 32775.9 1049.57   4
   4  -2  -9 32383.4 1042.17   2
  -4   2   9 31914.7 1018.98   8
  -4   2   9 32789.0 1107.87   7
  -4  -2   8 14878.1 623.384   4
  -4   2   8 15476.0 623.579   4
   4   2  -8 13913.0 589.322   2
   4  -2  -8 15062.6 610.541   2
  -4   2   8 14577.0 653.932   7
   4   2  -7 34098.9 1015.89   2
  -4   2   7 35684.2 1122.83   7
  -4   2   6 73079.0 1863.64   7
  -4   2   5 226.563 102.780   7
  -4   2   4 29742.0 945.420   7
   4   2  -3 71825.3 1621.86   3
  -4   2   3 70029.6 1730.24   7
  -4   2   2 18062.0 577.114   1
  -4  -2   2 16421.9 559.084   1
   4  -2  -2 17672.2 570.165   3
   4   2  -2 18424.7 581.626   3
  -4   2   2 18771.4 668.793   7
   4   2  -1 56519.9 1353.14   3
  -4  -2   1 56578.9 1373.49   1
  -4   2   1 58665.3 1374.44   1
   4  -2  -1 55445.1 1352.58   3
  -4   2   1 56350.4 1464.85   7
   4  -2   0 8240.07 350.662   3
  -4  -2   0 8241.62 364.047   1
  -4   2   0 7789.10 348.870   1
   4   2   0 7897.56 341.580   3
   4   2   1 13939.7 485.898   3
  -4  -2  -1 13898.6 506.034   1
  -4   2  -1 14223.9 497.099   1
   4  -2   1 13092.9 485.021   3
   4  -2   2 91557.2 2066.02   3
   4   2   2 89405.2 2049.18   3
  -4  -2  -2 94412.8 2093.35   1
  -4   2  -2 94259.5 2071.98   1
  -4  -2  -2 89911.2 1909.18   5
  -4   2  -2 92350.1 1903.87   5
   4   2   3 21501.5 673.279   3
   4  -2   3 21368.7 683.270   3
  -4  -2  -3 21608.9 701.628   1
  -4   2  -3 21478.8 682.258   1
  -4  -2  -3 20965.7 556.371   5
  -4   2  -3 20828.1 545.077   5
  -4  -2  -4 38471.1 1063.86   1
  -4   2  -4 37418.4 1030.42   1
  -4  -2  -4 36693.5 878.788   5
  -4   2  -4 36280.9 863.280   5
  -4  -2  -5 7603.42 289.625   5
  -4   2  -5 7483.68 278.285   5
  -4  -2  -5 8103.37 409.290   1
  -4   2  -5 7302.74 376.484   1
   4   2   5 7407.64 295.441   9
  -4  -2  -6 24696.0 666.370   5
  -4   2  -6 25314.2 656.712   5
  -4   2  -6 25084.4 823.356   1
  -4  -2  -6 25603.1 849.591   1
   4   2   6 25105.5 685.490   9
  -4  -2  -7 539.914 123.603   1
  -4   2  -7 654.104 126.898   1
  -4   2  -7 472.444 68.4373  32
   4   2   7 562.423 84.8743   9
  -4   2  -7 584.599 77.1482  20
   4   2   7 534.823 86.5808  18
  -4  -2  -7 574.935 82.5917   5
  -4   2  -7 534.753 78.1783   5
  -4   2  -8 2401.07 236.570   1
  -4  -2  -8 2101.19 235.561   1
  -4   2  -8 2244.58 147.153  32
  -4   2  -8 2200.70 145.304  26
   4   2   8 2228.09 169.110   9
   4   2   8 2311.21 174.043  18
  -4   2  -8 2477.81 159.961  20
   4   2   8 2459.44 147.705  17
  -4   2  -8 2344.27 158.743   5
  -4  -2  -8 2191.83 158.146   5
  -4  -2  -9 9700.03 530.971   1
  -4   2  -9 9289.69 505.003   1
  -4   2  -9 10157.1 362.587  32
  -4   2  -9 9965.77 356.199  26
  -4   2  -9 9068.06 355.569  28
   4   2   9 10462.4 398.463   9
   4   2   9 10110.3 398.414  18
  -4   2  -9 10754.1 378.158  20
  -4   2  -9 9880.67 345.843  13
  -4   2  -9 10343.3 377.626   5
  -4  -2  -9 9935.77 383.414   5
   4   2   9 9616.60 386.425   6
   4  -2   9 9598.81 392.789   6
   4  -2  10 49.3096 48.8965   6
   4   2  10 127.705 69.7749   6
  -4  -2 -10 51.8272 45.1553   5
  -4   2 -10-11.1213 46.3404   5
  -4  -2 -10-118.252 97.9606   1
  -4   2 -10 62.9969 73.8748   1
  -4   2 -10-26.9892 37.7335  32
  -4   2 -10 30.2562 35.0339  23
  -4   2 -10-22.5488 51.4630  26
  -4  -2 -10 30.7149 41.7814  25
   4   2  10 77.8874 69.1778   9
  -4   2 -10 84.6582 58.3400  20
   4   2  10 16.0191 51.1405  18
  -4   2 -10-15.3687 41.7910  13
  -4  -2 -11 17371.6 800.040   1
  -4   2 -11 17520.0 778.497   1
  -4   2 -11 19181.9 563.140  32
  -4  -2 -11 17207.7 532.547  25
  -4   2 -11 18329.7 555.779  26
  -4   2 -11 18992.7 544.091  23
   4   2  11 17051.9 596.096   9
  -4  -2 -11 16789.2 552.251  20
   4   2  11 17634.2 603.623  18
  -4   2 -11 19975.2 588.421  20
   4  -2  11 17948.0 612.518   6
  -4  -2 -11 17555.5 590.176   5
  -4   2 -11 17777.4 578.039   5
   4   2  11 18884.5 611.546   6
  -4   2 -11 18036.2 528.385  13
  -4   2 -12 9539.72 367.156  32
  -4  -2 -12 8735.15 349.435  25
  -4   2 -12 9458.81 371.350  26
   4   2  12 8867.42 403.987   9
   4   2  12 8710.47 399.650  18
  -4  -2 -12 8740.34 363.234  20
   4   2  12 10026.0 355.748  21
  -4   2 -12 9649.33 388.044  20
   4   2  12 9532.84 411.144   6
   4  -2  12 9086.00 411.536   6
  -4  -2 -12 9195.14 399.767   5
  -4   2 -12 8542.51 378.694   5
  -4   2 -12 9519.46 342.912  13
  -4  -2 -13 6082.97 290.572  25
  -4   2 -13 6392.16 300.537  26
  -4   2 -13 6363.91 298.098  28
   4   2  13 6014.62 324.479   9
  -4  -2 -13 6104.26 301.227  20
   4   2  13 6347.40 337.777  18
  -4   2 -13 6617.17 318.417  20
  -4   2 -13 6705.90 302.287  32
   4   2  13 6469.34 339.077   6
   4  -2  13 6548.80 349.301   6
  -4  -2 -13 6505.32 333.456   5
  -4   2 -13 6590.54 326.558   5
  -4  -2 -14 37521.7 986.621  25
  -4   2 -14 37892.5 992.001  26
  -4   2 -14 36885.3 977.282  28
   4   2  14 37738.6 1052.97   9
  -4  -2 -14 36151.8 990.111  20
   4   2  14 36545.2 1054.25  18
  -4   2 -14 42087.1 1040.71  20
  -4   2 -14 37252.7 978.073  32
   4   2  14 37750.4 1054.37   6
   4  -2  14 38372.4 1075.87   6
  -4  -2 -14 38574.3 1057.96   5
  -4   2 -14 40314.7 1055.73   5
  -4  -2 -15 24726.2 746.536  20
   4   2  15 24378.6 797.175  18
  -4   2 -15 28502.3 792.253  20
  -4   2 -15 25969.6 736.542  32
  -4   2 -15 25100.5 743.635  26
  -4   2 -15 24557.8 718.466  28
   4   2  15 25731.7 805.887   6
   4  -2  15 25920.7 822.834   6
  -4  -2 -15 25770.7 808.670   5
  -4   2 -15 25125.3 784.042   5
  -4  -2 -16 27430.6 811.056  20
   4   2  16 27913.0 874.417  18
  -4   2 -16 28268.6 796.446  32
  -4  -2 -16 29151.3 882.723   5
   4   2  16 29028.6 880.399   6
   4  -2  16 29870.0 902.640   6
  -4   2 -16 27928.4 858.516   5
  -4   2 -16 29180.7 818.172  26
  -4   2 -16 28064.7 779.946  28
  -4   2 -17 78.3618 54.0011  26
  -4   2 -17 9.70809 52.3710  32
  -4  -2 -17 29.0591 50.0317  20
  -4   2 -17-55.0299 65.4640  20
   4   2  17 17.1361 69.5265  18
   4   2  17-70.3380 65.1289   6
  -4  -2 -17 41.0160 64.2208   5
  -4   2 -17 66.1296 70.8321   5
   4  -2  17 47.4830 57.0411   6
  -4   2 -18 2026.41 166.750  26
  -4   2 -18 2089.19 156.546  32
  -4  -2 -18 1942.95 161.033  20
  -4   2 -18 2377.51 190.543  20
   4   2  18 1933.13 182.730  18
  -4   2 -18 2036.03 186.041   5
  -4  -2 -18 2221.45 202.781   5
   4   2  18 1998.97 183.019   6
   4  -2  18 2007.28 188.234   6
  -4  -2 -19 3964.05 227.861  20
   4   2  19 3864.49 250.924  18
  -4   2 -19 4898.15 271.901  20
  -4   2 -19 3725.61 208.061  32
  -4  -2 -19 4010.89 259.172   5
  -4   2 -19 3545.54 236.644   5
   4  -2  19 3951.44 257.584   6
   4   2  19 4167.94 255.443   6
  -4   2 -19 3981.34 226.967  26
  -4   2 -20 370.422 79.0653  20
  -4  -2 -20 225.903 65.2429  20
   4   2  20 273.302 66.0027   6
  -4  -2 -20 350.605 90.4331   5
  -4   2 -20 265.439 67.7155   5
   4  -2  20 240.079 64.3079   6
   4   2  20 462.330 94.2706  18
  -4   2 -20 256.165 65.6892  26
  -4   2 -21 111.505 42.9997  20
  -4  -2 -21 109.244 46.9901  20
  -4  -2 -21 168.797 41.7317  32
  -4   2 -21 40.3703 39.0028  26
  -4  -2 -21 120.456 42.5923  26
   4  -2  21 124.457 52.1801   6
   4   2  21 113.716 43.6194   6
  -4  -2 -22 11368.5 349.511  20
  -4  -2 -22 10566.9 306.621  32
  -4   2 -22 10529.3 339.562  26
  -4  -2 -22 9855.53 309.250  26
   4   2  22 10733.2 355.794   6
   4  -2  22 10074.6 354.836   6
  -4  -2 -23 1454.74 96.1905  20
  -4   2 -23 1315.89 92.6964  16
   4  -2  23 1376.29 96.8725   6
   4   2  23 1365.44 92.1199   6
  -4  -2 -23 1420.01 81.1987  26
  -4   3  24 891.388 82.3142  18
   4   3 -24 851.686 63.5030  13
  -4   3  23 542.642 73.0398  18
   4   3 -23 553.914 62.8737  13
  -4   3  22 840.377 108.604  18
   4   3 -22 737.166 80.9322  13
   4  -3 -22 742.679 85.2064  25
   4   3 -21 103.437 52.2874  12
   4   3 -21 152.752 62.3023  13
  -4   3  21 54.4914 60.3457  18
  -4  -3  21 204.990 60.8582   6
   4  -3 -21 27.9130 39.6854  25
   4   3 -20 571.086 94.9937  12
   4   3 -20 674.463 92.8229  13
   4  -3 -20 744.799 99.8903  25
  -4   3  20 833.042 89.3068  15
  -4   3  20 708.703 104.680  18
  -4   3  20 632.774 86.7778   6
  -4  -3  20 773.734 99.6286   6
   4   3 -19 2502.80 194.277  12
   4   3 -19 2292.05 175.859  13
   4  -3 -19 2170.76 168.396  25
  -4   3  19 2413.53 153.103  10
  -4   3  19 2283.99 196.580  18
  -4   3  19 2313.55 157.840  15
  -4   3  19 2271.01 176.073   6
  -4  -3  19 2263.78 177.732   6
   4  -3 -18 14726.4 507.977  25
  -4   3  18 13766.2 737.293   8
  -4   3  18 14978.8 844.613   7
  -4   3  18 14360.8 473.177  10
   4  -3 -18 14333.4 450.310  20
  -4   3  18 14852.4 557.747  18
  -4   3  18 15513.3 499.414  15
   4   3 -18 14038.9 501.421  13
   4   3 -18 13911.5 521.745  12
   4  -3 -17 10691.2 422.346  25
  -4   3  17 10010.5 622.188   8
  -4   3  17 9933.68 684.036   7
  -4   3  17 11359.9 415.904  10
  -4   3  17 10399.4 461.055  18
  -4   3  17 11036.3 420.243  15
   4   3 -17 10604.5 443.192  12
   4   3 -17 10479.8 421.437  13
   4   3 -16 588.880 88.7130  30
   4  -3 -16 744.150 109.511  25
  -4   3  16 705.875 164.024   8
  -4   3  16 698.292 194.460   7
   4   3 -16 740.816 117.625  19
  -4   3  16 823.642 108.892  15
  -4   3  16 748.901 123.890  18
   4   3 -16 754.322 120.539  12
   4   3 -16 645.778 104.784  13
   4   3 -15 218.381 113.839   2
  -4  -3  15 185.202 73.8889   4
   4   3 -15 357.572 82.8697  34
   4   3 -15 365.660 76.5000  30
  -4   3  15 331.583 64.3198  35
   4   3 -15 249.434 79.7883  27
  -4   3  15 250.883 123.361   8
  -4   3  15 360.483 152.637   7
   4   3 -15 343.828 80.1687  19
  -4   3  15 305.836 78.5610  18
  -4   3  15 274.671 75.3837  15
   4   3 -15 299.105 81.2070  12
   4   3 -15 348.148 79.4200  13
  -4   3  14 6827.86 477.440   4
  -4  -3  14 6883.95 492.731   4
   4   3 -14 6668.40 468.836   2
   4  -3 -14 6764.41 468.857   2
   4   3 -14 6786.39 315.698  30
  -4   3  14 6664.32 290.607  35
   4   3 -14 6707.45 322.333  34
   4   3 -14 6602.98 336.482  27
  -4   3  14 7473.49 565.057   7
  -4   3  14 6060.58 469.527   8
  -4   3  14 7175.47 352.414  18
   4   3 -14 6655.10 334.512  19
  -4   3  14 6637.82 322.972  15
   4   3 -14 6862.54 342.004  12
   4   3 -14 7195.31 329.417  13
  -4  -3  13 7248.93 485.927   4
  -4   3  13 7560.01 494.000   4
   4   3 -13 6948.26 461.036   2
   4  -3 -13 7227.66 471.486   2
   4   3 -13 7101.61 323.512  30
   4   3 -13 7143.66 332.381  34
   4   3 -13 6825.94 327.270  29
  -4   3  13 7265.93 307.868  35
   4   3 -13 7317.23 348.338  27
  -4   3  13 7199.46 549.623   7
  -4   3  13 6962.01 491.417   8
  -4   3  13 7344.63 352.086  18
   4   3 -13 7073.36 344.227  19
  -4   3  13 7044.81 333.451  15
  -4   3  13 7812.49 363.361  14
   4   3 -13 7429.55 347.753  12
   4   3 -13 7678.93 339.628  13
  -4  -3  12 22929.2 907.012   4
  -4   3  12 22841.8 888.586   4
   4   3 -12 22322.0 869.373   2
  -4   3  12 22676.4 649.778  35
   4   3 -12 22848.4 676.085  30
   4   3 -12 21491.0 676.215  34
   4   3 -12 22042.2 677.099  29
   4   3 -12 22563.0 693.775  27
  -4   3  12 22187.4 999.275   7
  -4   3  12 24364.1 951.927   8
  -4   3  12 22570.1 699.718  18
   4   3 -12 23111.6 703.059  19
  -4   3  12 21946.3 678.926  15
  -4   3  12 23105.7 714.862  14
   4   3 -12 23456.8 697.250  12
  -4   3  11 2269.28 241.761   4
  -4  -3  11 2086.63 244.782   4
   4   3 -11 2107.43 167.360  34
  -4   3  11 2311.84 165.697  35
   4   3 -11 2486.61 183.730  29
   4   3 -11 2193.31 168.381  30
   4   3 -11 2309.45 178.450  27
  -4   3  11 2514.64 274.894   8
  -4   3  11 2478.94 297.023   7
  -4   3  11 2313.74 181.990  18
   4   3 -11 2182.15 177.000  19
  -4   3  11 2268.04 174.981  15
  -4   3  11 2303.26 188.647  14
   4   3 -11 2426.31 181.405  12
  -4  -3  10 4259.01 325.525   4
  -4   3  10 3749.05 301.773   4
   4   3 -10 4017.67 228.400  29
   4   3 -10 3939.57 227.662  34
   4   3 -10 3947.78 227.387  27
  -4   3  10 3923.50 331.812   8
  -4   3  10 3876.73 369.126   7
   4   3 -10 4051.83 236.763  19
  -4   3  10 3817.08 236.829  14
  -4   3  10 3856.39 225.650  18
  -4   3  10 3701.17 219.800  15
   4   3 -10 4259.39 234.931  12
   4   3  -9 4815.84 246.803  29
   4   3  -9 4415.53 238.571  34
   4   3  -9 4582.56 243.178  27
  -4   3   9 4926.38 402.654   7
  -4   3   9 4235.31 342.462   8
   4   3  -9 4654.35 249.131  19
  -4   3   9 4574.97 242.858  15
  -4   3   9 4597.54 254.681  14
  -4   3   9 4319.45 235.450  18
  -4  -3   9 4719.76 327.632   4
  -4   3   9 4671.81 324.627   4
  -4   3   8 450.624 107.671   4
  -4  -3   8 345.939 86.5022   4
   4   3  -8 464.075 79.9316  34
   4   3  -8 417.929 74.3391  29
   4   3  -8 280.008 63.7615  27
  -4   3   8 453.711 147.026   7
  -4   3   8 336.307 111.465   8
   4   3  -8 471.193 82.4311  19
  -4   3   8 221.906 55.7190  15
  -4   3   8 343.789 68.5205  14
   4   3  -7 15088.9 478.273  29
   4   3  -7 14858.3 478.056  34
   4   3  -7 14715.8 473.271  27
  -4   3   7 13946.6 679.042   7
  -4   3   7 14729.9 636.628   8
   4   3  -7 14872.0 481.297  19
  -4   3   7 15485.4 503.967  14
  -4   3   7 14638.9 472.314  15
  -4  -3   7 14001.0 576.779   4
  -4   3   7 13513.2 557.480   4
   4   3  -6 23986.2 650.885  27
  -4   3   6 21991.1 876.324   7
  -4   3   6 24224.7 835.900   8
  -4   3   6 23563.8 647.654  15
  -4   3   6 23907.6 677.854  14
  -4  -3   6 23342.9 762.727   4
  -4   3   6 22029.6 737.241   4
   4   3  -6 23414.6 657.973  19
  -4   3   5 12303.3 606.239   7
  -4   3   5 12964.9 418.529  15
  -4   3   5 12874.1 480.081   1
  -4  -3   5 12660.0 483.640   1
  -4  -3   5 12709.0 502.945   4
  -4   3   5 13147.2 501.666   4
   4   3  -5 13448.8 434.567  19
  -4   3   4 28007.5 972.850   7
  -4  -3   4 28455.5 811.416   1
  -4   3   4 28364.7 801.568   1
  -4   3   3 617.737 129.734   7
  -4  -3   3 863.137 117.142   1
  -4   3   3 798.960 103.100   1
   4   3  -2 30061.3 730.494   9
  -4   3   2 30710.2 1007.29   7
  -4  -3   2 30871.6 843.480   1
  -4   3   2 31178.2 827.096   1
   4   3  -1 83.9688 33.7199   9
   4   3  -1 109.810 53.9740   3
   4  -3  -1 115.287 48.2795   3
  -4  -3   1 173.577 54.5340   1
  -4   3   1 84.2828 37.4533   1
   4   3   0 10100.4 338.448   9
  -4  -3   0 10671.4 409.056   1
  -4   3   0 10341.1 387.684   1
   4  -3   0 10224.9 391.579   3
   4   3   0 10192.2 393.190   3
   4   3   1 612.142 77.3449   9
   4  -3   1 522.798 79.7181   3
   4   3   1 523.422 90.8728   3
  -4  -3  -1 500.610 82.1653   1
  -4   3  -1 619.400 87.3422   1
  -4   3  -2 5219.12 235.122  13
   4   3   2 5257.82 235.752   9
  -4   3  -2 4867.08 234.866  23
   4   3   2 5528.69 234.245  17
   4  -3   2 5167.45 271.626   3
   4   3   2 5355.55 273.557   3
  -4  -3  -2 5197.08 280.365   1
  -4   3  -2 4861.44 262.146   1
  -4   3  -3 38322.0 921.009  13
   4   3   3 38921.8 908.275  11
   4   3   3 35925.8 919.037   9
   4   3   3 36828.4 909.302  10
  -4   3  -3 37222.1 925.951  23
   4   3   3 37770.8 907.886  17
   4  -3   3 37372.6 999.352   3
   4   3   3 35995.5 982.516   3
  -4  -3  -3 37935.9 1024.08   1
  -4   3  -3 37185.1 995.586   1
  -4   3  -4 3944.93 204.590  13
   4   3   4 3788.92 195.286  11
   4   3   4 3561.71 203.054   9
   4   3   4 3687.68 197.324  10
  -4   3  -4 3609.25 199.523  23
   4   3   4 3830.95 196.911  17
  -4   3  -4 3777.44 194.118  16
   4   3   4 3613.15 235.233   3
   4  -3   4 3831.15 244.374   3
  -4  -3  -4 3786.94 254.382   1
  -4   3  -4 3750.55 242.055   1
  -4   3  -5 5348.33 245.903  13
   4   3   5 4751.60 231.405  11
  -4   3  -5 5624.46 257.848  23
   4   3   5 5104.97 255.692   9
   4   3   5 5470.17 249.528  10
   4   3   5 5598.12 246.468  17
  -4   3  -5 5169.49 302.802   1
   4  -3   5 5093.27 300.259   3
   4   3   5 5309.54 302.040   3
  -4  -3  -5 5632.42 322.106   1
  -4   3  -6 5755.28 330.062   1
   4  -3   6 5643.48 327.570   3
   4   3   6 5331.90 314.140   3
  -4  -3  -6 5788.05 340.335   1
  -4   3  -6 4951.56 244.871  32
  -4   3  -6 5592.88 249.505  28
  -4   3  -6 5441.64 255.033  23
   4   3   6 5052.96 262.615   9
   4   3   6 5572.33 256.416  10
   4   3   6 5296.28 267.007  18
   4   3   6 5437.83 246.469  17
  -4   3  -6 5477.50 250.389  13
   4   3   6 4864.47 237.133  11
  -4  -3  -7 3914.83 200.630   5
  -4   3  -7 3507.53 263.339   1
  -4  -3  -7 3866.55 287.115   1
  -4   3  -7 3689.54 207.767  32
  -4   3  -7 3464.66 193.582  28
  -4   3  -7 3648.57 208.436  23
   4   3   7 3452.70 219.472   9
   4   3   7 3450.06 201.750  10
   4   3   7 3704.10 226.389  18
   4   3   7 3493.65 195.086  17
  -4   3  -7 3782.79 206.130  13
  -4  -3  -8 14455.9 466.641   5
  -4   3  -8 14209.1 452.959   5
  -4  -3  -8 15531.7 642.149   1
  -4   3  -8 14439.9 608.352   1
  -4   3  -8 14846.3 488.891  32
  -4   3  -8 14199.1 473.202  26
  -4   3  -8 14368.1 475.612  23
   4   3   8 14402.4 514.934   9
   4   3   8 13678.2 474.975  10
   4   3   8 14913.6 518.907  18
   4   3   8 14134.5 461.959  17
  -4   3  -8 14755.4 474.221  13
  -4  -3  -9 8569.79 337.828   5
  -4   3  -9 8192.73 324.850   5
  -4   3  -9 8106.52 343.155  32
  -4   3  -9 7973.66 334.711  26
  -4   3  -9 8340.83 337.912  23
   4   3   9 8028.14 367.183   9
   4   3   9 8214.01 372.022  18
  -4   3  -9 9241.71 379.566  20
   4   3   9 7775.32 319.185  17
  -4   3  -9 8149.50 329.571  13
  -4  -3 -10 3553.35 213.370   5
  -4   3 -10 3595.19 209.153   5
  -4   3 -10 3493.38 219.015  32
  -4   3 -10 3540.39 215.183  26
  -4   3 -10 3775.62 214.158  23
  -4  -3 -10 3685.44 197.811  25
   4   3  10 3532.74 243.435   9
   4   3  10 3758.79 243.662  18
  -4   3 -10 4137.98 248.756  20
   4   3  10 2975.98 186.122  17
  -4   3 -10 3683.04 208.857  13
  -4   3 -11 14601.9 510.116  32
  -4   3 -11 14739.6 507.838  26
  -4   3 -11 15056.4 491.324  23
  -4  -3 -11 14899.3 477.993  25
   4   3  11 14196.9 547.757   9
   4   3  11 13944.8 542.429  18
  -4   3 -11 16884.7 565.729  20
  -4   3 -11 14575.9 486.104  13
  -4  -3 -11 14967.5 508.578   5
  -4   3 -11 14838.6 495.801   5
  -4   3 -12 260.739 64.3541   5
   4   3  12 196.121 58.0664   6
   4  -3  12 267.141 76.3876   6
  -4  -3 -12 252.754 76.0922   5
  -4   3 -12 312.249 80.8319  32
  -4   3 -12 289.383 74.2560  26
  -4   3 -12 285.158 64.3608  23
  -4  -3 -12 242.384 49.8178  25
   4   3  12 199.920 87.9618   9
  -4   3 -12 389.038 82.9184  20
   4   3  12 276.982 88.0173  18
  -4   3 -12 288.317 69.4887  13
  -4   3 -13 12140.5 452.681  32
  -4   3 -13 13190.4 473.974  26
  -4  -3 -13 12493.7 434.620  25
   4   3  13 11712.4 496.753   9
  -4  -3 -13 13496.1 479.209  20
   4   3  13 11960.0 494.897  18
  -4   3 -13 15226.3 528.047  20
  -4   3 -13 11969.3 446.291   5
  -4  -3 -13 12701.3 466.428   5
   4  -3  13 12051.2 464.299   6
   4   3  13 12311.0 458.734   6
  -4   3 -13 10646.8 405.639  13
  -4   3 -14 11977.7 458.959  26
  -4  -3 -14 12360.8 444.750  25
  -4   3 -14 12240.3 457.371  32
  -4  -3 -14 11436.4 451.784  20
   4   3  14 12139.1 504.222  18
   4   3  14 12905.1 441.296  21
  -4   3 -14 13876.1 513.158  20
  -4   3 -14 12571.2 431.469  13
  -4  -3 -14 12141.9 468.314   5
  -4   3 -14 12172.7 458.257   5
   4   3  14 11867.0 464.165   6
   4  -3  14 11859.8 468.590   6
  -4  -3 -15 2818.92 204.271  20
   4   3  15 2662.27 220.151  18
  -4   3 -15 3449.26 236.294  20
   4   3  15 3170.58 188.405  21
  -4   3 -15 2848.14 205.055  26
  -4  -3 -15 3047.25 198.242  25
  -4  -3 -15 2856.41 209.948   5
  -4   3 -15 2869.90 203.573   5
   4   3  15 2757.56 203.008   6
   4  -3  15 2967.85 215.430   6
  -4  -3 -16 6219.22 306.795  20
   4   3  16 6245.42 342.754  18
  -4   3 -16 6859.70 319.553  26
  -4   3 -16 6770.33 275.737  13
  -4  -3 -16 6232.91 314.132   5
  -4   3 -16 6095.57 303.826   5
   4  -3  16 6412.39 316.134   6
   4   3  16 6213.74 304.830   6
  -4  -3 -17 133.287 54.8138  20
  -4   3 -17 269.253 79.8486  26
   4   3  17 149.135 73.2421  18
   4  -3  17 123.525 54.4292   6
  -4  -3 -17 63.0871 51.3948   5
  -4   3 -17 184.198 56.4944   5
   4   3  17 215.526 71.0413   6
  -4  -3 -18 14142.8 475.613  20
   4   3  18 14333.2 521.220  18
  -4   3 -18 14322.1 479.027  26
   4  -3  18 14452.6 481.654   6
   4   3  18 13270.9 457.371   6
   4  -3  19 644.693 85.3123   6
  -4  -3 -19 428.489 74.3709  20
  -4   3 -20 5439.21 239.429  16
  -4  -3 -20 4956.72 227.366  20
  -4  -3 -21 4065.97 156.947  26
  -4  -3 -21 4135.16 188.467  20
  -4   3 -22 1230.22 88.3176  16
  -4  -3 -22 1323.37 89.0273  20
   4   4 -23 267.835 34.5853  13
   4  -4 -22 73.6496 36.9514  25
   4   4 -22 17.6967 29.0979  13
   4  -4 -21 1146.02 100.168  25
  -4   4  21 1082.17 93.5605  18
  -4   4  21 1062.72 72.0290  15
   4   4 -21 1022.21 92.2165  13
   4  -4 -20 353.026 66.5508  25
  -4   4  20 261.198 46.4763  10
  -4   4  20 248.592 50.3457  15
  -4   4  20 293.274 57.8914  18
   4   4 -20 236.470 56.2166  13
   4  -4 -19 2378.42 164.292  25
  -4   4  19 2584.98 155.017  10
  -4   4  19 2554.19 171.117  18
  -4   4  19 2728.03 160.863  15
   4   4 -19 2581.53 169.121  13
   4   4 -19 2505.16 175.652  12
   4  -4 -18 1368.11 132.965  25
  -4   4  18 1428.20 125.006  10
  -4   4  18 1640.83 112.944  22
  -4   4  18 1434.12 132.411  18
  -4   4  18 1512.80 130.878  15
   4   4 -18 1474.13 136.717  13
   4   4 -18 1356.35 139.359  12
   4  -4 -17 311.021 77.7666  25
  -4   4  17 294.895 59.9108  22
  -4   4  17 343.653 77.0581  10
   4   4 -17 316.493 79.3454  13
   4   4 -17 233.588 71.0748  12
  -4   4  17 277.216 67.7307  18
  -4   4  17 282.874 70.3480  15
  -4   4  16 7.71235 46.5618  10
  -4   4  16 40.1370 45.3291  18
  -4   4  16 0.21569 50.3978  15
   4   4 -16 12.1870 59.0111  12
   4   4 -16 39.3227 51.8519  13
   4   4 -15 9084.95 382.276  30
  -4   4  15 9109.59 355.818  35
  -4   4  15 9114.19 386.921  18
   4   4 -15 8957.03 405.008  19
  -4   4  15 9779.64 653.862   7
  -4   4  15 9799.19 617.979   8
  -4   4  15 9806.02 399.120  15
   4   4 -15 9876.15 411.907  12
   4   4 -15 9427.75 393.857  13
   4   4 -14 22620.0 692.709  30
  -4   4  14 23143.4 670.491  35
   4   4 -14 22757.0 726.268  19
  -4   4  14 21468.9 681.681  18
  -4   4  14 22240.5 1041.73   7
  -4   4  14 23554.8 1007.56   8
  -4   4  14 23135.9 705.257  15
   4   4 -14 23403.0 720.184  12
   4   4 -14 23190.8 700.908  13
   4   4 -13 1540.47 153.286  30
  -4   4  13 1295.37 130.246  35
  -4   4  13 1483.57 249.354   7
  -4   4  13 1579.34 245.952   8
   4   4 -13 1147.17 140.143  19
  -4   4  13 1481.69 152.130  15
  -4   4  13 1413.48 138.415  18
   4   4 -13 1398.54 147.302  12
   4   4 -13 1384.68 143.838  13
  -4   4  12 2824.16 196.807  35
   4   4 -12 2459.95 192.004  30
   4   4 -12 2446.70 195.824  27
  -4   4  12 2551.81 323.011   7
  -4   4  12 2501.29 302.456   8
  -4   4  12 2403.81 178.832  18
   4   4 -12 2616.66 204.488  19
  -4   4  12 2259.00 189.716  15
   4   4 -12 2603.05 199.649  12
   4   4 -12 2542.15 190.455  13
   4   4 -11 2480.86 196.067  29
  -4   4  11 2661.87 192.235  35
   4   4 -11 2398.26 193.145  30
   4   4 -11 2826.86 202.990  27
  -4   4  11 2421.47 316.071   7
  -4   4  11 2770.65 305.480   8
   4   4 -11 2728.27 206.513  19
  -4   4  11 2579.58 195.311  15
   4   4 -11 2517.06 192.159  12
   4   4 -11 2614.07 189.393  13
   4   4 -10 1129.59 123.216  29
   4   4 -10 1391.61 143.279  30
  -4   4  10 1350.66 135.736  35
   4   4 -10 1349.28 141.840  27
  -4   4  10 1487.51 220.605   8
  -4   4  10 1258.21 216.985   7
   4   4 -10 1337.73 143.583  19
  -4   4  10 1355.21 138.123  15
   4   4 -10 1186.45 130.290  13
   4   4 -10 1376.20 138.866  12
  -4   4  10 1263.93 141.711  14
   4   4  -9 3702.97 227.749  29
   4   4  -9 3259.86 215.213  27
  -4   4   9 3279.35 357.384   7
  -4   4   9 3319.60 323.908   8
   4   4  -9 3442.35 228.248  19
  -4   4   9 3850.71 241.629  14
  -4   4   9 3573.50 227.155  15
   4   4  -9 3813.93 227.011  12
   4   4  -9 3628.83 218.575  13
   4   4  -8 45783.6 1139.65  29
   4   4  -8 46665.0 1137.72  27
  -4   4   8 44921.6 1494.31   7
  -4   4   8 45677.2 1411.63   8
   4   4  -8 45677.4 1153.15  19
  -4   4   8 43672.1 1146.18  14
  -4   4   8 46735.1 1148.05  15
   4   4  -8 44767.2 1121.80  12
  -4   4   8 44412.8 1066.74  11
   4   4  -8 45479.2 1111.80  13
   4   4  -7 7387.73 325.536  29
   4   4  -7 7931.78 330.436  27
  -4   4   7 7225.68 459.693   8
  -4   4   7 6805.79 487.187   7
   4   4  -7 7776.86 341.416  19
  -4   4   7 7319.98 324.955  15
  -4   4   7 7201.54 332.452  14
   4   4  -7 7264.38 312.998  12
   4   4  -7 7224.14 304.949  13
  -4   4   7 7357.56 299.139  11
   4   4  -6 4768.99 249.065  29
   4   4  -6 5053.42 249.721  27
  -4   4   6 4759.73 355.926   8
  -4   4   6 4448.41 382.698   7
   4   4  -6 5055.68 266.232  19
  -4   4   6 4963.49 254.089  15
  -4   4   6 4722.14 254.144  14
   4   4  -6 4931.93 221.108  17
  -4   4   6 4909.28 236.611  11
   4   4  -6 4799.57 236.520  12
   4   4  -6 4334.31 224.426  13
   4   4  -5 1159.44 118.983  29
  -4   4   5 1367.62 121.608  23
   4   4  -5 1293.85 122.167  27
  -4   4   5 1375.37 179.912   8
  -4   4   5 1112.39 112.705  11
  -4   4   5 1306.32 199.065   7
   4   4  -5 1240.37 108.816  21
   4   4  -5 1301.78 127.572  19
  -4   4   5 1385.85 128.723  15
  -4   4   5 1412.86 135.378  14
   4   4  -5 1231.12 107.737  17
   4   4  -5 1461.97 123.256  13
   4   4  -5 1149.93 101.546  11
   4   4  -4 70.0243 48.9422  29
  -4   4   4 39.0268 41.0902  33
   4   4  -4 9.29138 38.6707  27
  -4   4   4-39.9217 35.6871  23
  -4   4   4-66.0692 78.3214   7
   4   4  -4 37.3975 34.7300  11
  -4   4   4-34.5512 43.6110  11
  -4   4   4 4.54827 58.3869   8
   4   4  -4 3.70879 45.1104  21
   4   4  -4-116.243 55.6917  19
  -4   4   4 32.4162 37.1100  15
   4   4  -4-2.23830 38.4304  17
  -4   4   4 115.110 58.3318  14
   4   4  -4 19.0823 34.3490  13
   4   4  -3 5967.60 269.975  29
  -4   4   3 5485.58 261.449  31
  -4   4   3 5429.82 253.422  33
  -4   4   3 5822.15 273.395  23
  -4   4   3 5734.25 357.991   8
   4   4  -3 6058.37 279.450  19
   4   4  -3 5492.88 249.618  21
  -4   4   3 5610.77 251.136  16
  -4   4   3 5870.99 262.302  15
  -4   4   3 5518.85 267.746  14
   4   4  -3 5977.05 259.434  17
  -4   4   3 5878.83 271.279  11
   4   4  -3 5617.19 244.042  11
  -4   4   2 27670.3 749.400  31
  -4   4   2 26367.6 735.412  33
  -4   4   2 26575.0 754.681  23
  -4   4   2 28327.1 899.507   8
  -4   4   2 27495.3 756.928  11
   4   4  -2 28740.9 763.923  19
   4   4  -2 28668.1 743.397  21
  -4   4   2 27409.2 734.720  16
   4   4  -2 29460.2 747.445  17
  -4   4   2 26628.3 720.980  15
  -4   4   2 27072.4 744.532  14
   4   4  -2 28538.8 727.266  11
  -4   4   1 9884.55 364.189  33
  -4   4   1 9296.43 358.812  31
  -4   4   1 9242.15 367.502  23
  -4   4   1 9061.49 436.326   8
  -4   4   1 9739.31 370.598  11
   4   4  -1 9409.14 361.273  19
   4   4  -1 9960.83 361.393  21
  -4   4   1 8706.87 326.695  15
  -4   4   1 9299.49 348.800  16
   4   4  -1 9642.92 354.483  17
   4   4  -1 9272.94 338.066  11
  -4   4   0 3521.28 207.312  31
  -4   4   0 3644.79 210.491  33
  -4   4   0 3596.11 216.664  23
  -4   4   0 3631.54 255.262   8
   4   4   0 3803.22 194.290   9
  -4   4   0 3634.59 216.661  11
   4   4   0 3935.94 212.885  21
  -4   4   0 3705.32 206.075  16
   4   4   0 3688.14 205.708  17
  -4   4   0 3509.26 205.800  13
   4   4   0 3912.40 202.363  11
  -4   4  -1 25734.0 730.234  33
  -4   4  -1 26048.9 719.691  28
  -4   4  -1 26355.4 733.577  31
  -4   4  -1 26445.1 748.553  23
  -4   4  -1 25617.0 796.395   8
   4   4   1 26456.3 710.992   9
  -4   4  -1 28087.4 754.800  11
   4   4   1 27599.9 744.508  21
  -4   4  -1 26203.0 726.886  16
   4   4   1 28050.5 735.783  17
   4   4   1 26522.4 714.525  11
  -4   4  -1 25808.4 731.129  13
  -4   4  -2 3979.91 223.799  31
  -4   4  -2 4123.46 229.109  33
  -4   4  -2 4434.10 226.829  28
  -4   4  -2 4121.32 235.806  23
   4   4   2 3858.32 214.418   9
  -4   4  -2 4421.94 239.941  11
   4   4   2 4497.71 238.983  21
  -4   4  -2 4064.08 225.083  16
   4   4   2 4255.76 226.689  17
   4   4   2 4330.37 223.432  11
  -4   4  -2 4257.16 231.722  13
  -4   4  -3 2452.06 162.899  28
  -4   4  -3 2253.78 165.937  31
  -4   4  -3 2514.14 180.578  23
  -4   4  -3 2246.75 163.394  16
   4   4   3 2497.05 170.265  17
  -4   4  -3 2580.61 177.075  13
   4   4   3 2407.08 166.414  11
   4   4   3 2541.93 176.765   9
   4   4   3 2193.53 158.133  10
  -4   4  -4 10980.5 426.752  23
  -4   4  -4 10940.9 411.794  16
   4   4   4 11565.8 415.858  17
   4   4   4 12331.1 424.117  11
  -4   4  -4 11393.2 423.165  13
   4   4   4 11946.9 432.379   9
   4   4   4 11933.5 420.213  10
  -4   4  -5 4297.10 245.505  23
  -4   4  -5 4408.03 239.279  16
   4   4   5 4336.64 234.181  17
   4   4   5 4060.57 229.582  11
  -4   4  -5 4105.38 231.389  13
   4   4   5 4272.87 244.574   9
   4   4   5 4230.03 233.675  10
  -4   4  -6 640.308 98.2304  23
  -4   4  -6 648.885 100.090  16
   4   4   6 783.783 99.1216  17
  -4   4  -6 621.338 91.9317  13
   4   4   6 802.795 105.242  10
   4   4   6 791.572 105.674  11
   4   4   6 710.155 110.503   9
  -4   4  -7 23437.2 700.446  23
  -4   4  -7 23442.9 705.056  16
   4   4   7 24476.1 696.006  17
  -4   4  -7 23221.6 695.294  13
   4   4   7 24469.7 733.489   9
   4   4   7 23809.1 702.494  10
  -4   4  -8 167.222 59.6673  23
  -4   4  -8 70.6405 49.8707  16
   4   4   8 353.485 73.3027  17
  -4   4  -8 75.7934 52.5658  13
   4   4   8 216.182 71.8442  10
   4   4   8 258.799 90.1690   9
  -4   4  -9 21905.3 657.825  23
  -4   4  -9 21547.2 655.641  13
  -4   4  -9 21415.1 673.616  16
   4   4   9 21548.5 643.613  17
  -4   4 -10 202.600 58.2828  23
  -4   4 -10 162.921 59.5838  13
  -4   4 -10 149.300 65.6620  16
   4   4  10 115.460 57.6577  17
  -4   4 -11 2930.81 190.547  23
  -4   4 -11 2593.62 200.093  16
  -4   4 -11 2785.69 195.350  13
  -4  -4 -12 4845.49 237.611  25
  -4   4 -12 4353.13 265.516  16
  -4   4 -12 4496.26 250.405  13
   4   4  12 4625.08 260.178  21
  -4  -4 -13 14501.5 464.926  25
   4   4  13 15025.5 504.958  21
  -4   4 -13 13509.6 505.201  16
  -4   4 -13 13670.9 479.819  13
  -4  -4 -14 5985.03 261.983  25
  -4   4 -14 5516.07 268.324  11
  -4  -4 -14 4716.04 266.762  20
   4   4  14 5182.27 263.473  21
  -4   4 -14 5598.78 294.013  16
  -4   4 -14 5170.34 260.002  13
  -4  -4 -15 5806.74 254.600  25
  -4  -4 -15 5121.70 265.027  20
   4   4  15 5380.64 253.194  21
  -4   4 -15 5463.57 254.828  11
  -4   4 -15 5394.01 283.356  16
  -4   4 -15 4842.52 241.871  13
  -4  -4 -16 6615.79 297.947  20
   4   4  16 6850.77 275.409  21
  -4   4 -16 7151.02 279.710  11
  -4   4 -16 6628.05 307.480  16
  -4   4 -16 6702.38 272.799  13
  -4   4 -17 1931.16 150.491  16
  -4   4 -17 1662.27 117.046  13
  -4  -4 -17 1847.46 142.998  20
   4   4  17 1907.01 120.160  21
  -4  -4 -18 973.095 99.3949  20
  -4   4 -18 861.773 84.0388  33
  -4   4 -18 1088.00 109.278  16
  -4  -4 -19 2582.24 144.219  20
  -4   4 -19 2612.02 130.929  33
  -4   4 -19 2750.81 154.071  16
  -4  -4 -20 170.663 36.9588  20
  -4   4 -20 155.837 41.1496  16
  -4  -4 -21 59.7178 21.8547  20
  -4   4 -21 50.7609 24.4525  16
  -4   4 -21 31.7295 17.6743  31
   4  -5 -20 1557.03 98.7548  25
   4   5 -20 1308.06 88.8334  13
   4  -5 -19 644.915 73.4953  25
  -4   5  19 491.365 57.1832  10
  -4   5  19 549.700 58.0936  15
   4   5 -19 653.196 70.4775  13
   4  -5 -18 57.9893 39.1558  25
  -4   5  18 82.3130 38.9264  10
  -4   5  18-48.1592 25.8764  22
  -4   5  18 11.6686 32.4901  15
   4   5 -18 37.1661 40.1514  13
   4  -5 -17 163.027 54.6778  25
  -4   5  17 102.763 47.7138  10
  -4   5  17 200.967 44.9472  22
  -4   5  17 179.130 48.8413  15
   4   5 -17 103.741 45.4811  13
   4  -5 -16 2828.19 183.329  25
  -4   5  16 2600.47 154.950  22
  -4   5  16 2638.55 175.312  10
  -4   5  16 2452.02 166.938  15
   4   5 -16 2795.53 177.276  13
  -4   5  15 1051.26 105.005  22
  -4   5  15 1151.43 126.088  10
  -4   5  15 1168.57 120.721  15
   4   5 -15 1083.73 115.083  13
   4   5 -14 10259.0 408.621  30
  -4   5  14 10976.2 402.317  35
  -4   5  14 11184.1 408.193  22
  -4   5  14 11694.5 441.878  10
  -4   5  14 11746.3 426.516  15
   4   5 -14 12016.4 429.080  12
   4   5 -14 12166.5 428.848  13
   4   5 -13 4928.89 267.586  30
  -4   5  13 4755.11 253.384  35
  -4   5  13 4669.12 248.968  22
   4   5 -13 4629.58 265.965  19
  -4   5  13 5474.47 290.828  10
  -4   5  13 5137.66 268.732  15
   4   5 -13 4675.10 252.829  12
   4   5 -13 5001.68 262.436  13
   4   5 -12 23596.7 718.202  30
  -4   5  12 23405.9 704.406  35
   4   5 -12 23606.4 722.082  19
  -4   5  12 24025.6 716.516  15
   4   5 -12 23869.7 698.361  12
   4   5 -12 24622.1 707.629  13
   4   5 -11 14205.2 509.766  30
  -4   5  11 13673.9 497.129  35
   4   5 -11 13941.2 510.632  19
  -4   5  11 14098.7 723.744   8
  -4   5  11 14313.3 505.998  15
   4   5 -11 13507.3 481.866  12
   4   5 -11 14077.5 490.291  13
   4   5 -10 51736.4 1298.70  30
  -4   5  10 50816.5 1285.63  35
   4   5 -10 51882.7 1299.89  19
  -4   5  10 50983.8 1653.22   7
  -4   5  10 50651.5 1602.47   8
  -4   5  10 53425.6 1293.83  15
   4   5 -10 51323.1 1255.49  12
   4   5 -10 51609.7 1261.57  13
  -4   5  10 53428.1 1204.50  11
   4   5  -9 28279.4 814.904  30
  -4   5   9 27964.5 812.394  35
   4   5  -9 26378.2 797.386  19
  -4   5   9 27191.9 1094.79   7
  -4   5   9 27658.4 1059.43   8
  -4   5   9 27616.2 798.665  15
   4   5  -9 27851.6 771.682  12
   4   5  -9 28252.8 776.074  13
  -4   5   9 28342.3 743.524  11
   4   5  -8 116690. 2549.36  30
  -4   5   8 113838. 2548.05  35
  -4   5   8 114666. 2870.92   8
   4   5  -8 115356. 2536.41  19
  -4   5   8 119165. 2530.41  15
   4   5  -8 115546. 2477.31  12
   4   5  -8 118038. 2490.81  13
  -4   5   8 114562. 2465.41  11
   4   5  -7 498.942 90.4942  29
   4   5  -7 657.633 107.478  30
  -4   5   7 776.523 118.554  35
  -4   5   7 722.999 88.7831  24
  -4   5   7 688.036 94.0948  11
   4   5  -7 607.738 95.7446  19
  -4   5   7 742.787 105.379  15
   4   5  -7 809.353 91.2027  17
   4   5  -7 738.353 95.1277  13
   4   5  -6 101.754 54.3912  29
  -4   5   6 209.508 62.9600  24
  -4   5   6 104.623 77.4534   8
   4   5  -6 97.6494 48.8653  11
  -4   5   6 144.912 56.8468  11
   4   5  -6 26.5957 47.1010  19
   4   5  -6 110.714 53.0542  17
  -4   5   6 99.9619 46.9486  15
   4   5  -6 61.6693 48.0023  13
   4   5  -5 5560.44 275.228  29
  -4   5   5 5361.14 270.403  24
   4   5  -5 5069.47 240.490  21
   4   5  -5 5274.21 275.054  19
  -4   5   5 4603.62 355.894   8
  -4   5   5 5375.32 269.057  15
   4   5  -5 5027.56 245.577  17
   4   5  -5 5323.71 248.544  13
   4   5  -5 5205.79 243.445  11
  -4   5   5 5650.64 277.216  11
   4   5  -4 64995.1 1490.19  29
  -4   5   4 64283.9 1480.06  15
   4   5  -4 63906.9 1470.62  17
  -4   5   4 64710.4 1506.03  11
   4   5  -4 64592.0 1461.12  11
   4   5  -4 64738.1 1511.24  19
   4   5  -4 62430.9 1455.28  21
   4   5  -3 5646.85 268.307  29
  -4   5   3 5318.25 256.530  15
   4   5  -3 6082.27 279.323  17
   4   5  -3 5565.98 260.204  11
  -4   5   3 5613.70 284.482  11
   4   5  -3 5515.63 277.970  19
   4   5  -3 5378.40 261.130  21
   4   5  -2 2341.49 166.851  29
   4   5  -2 2298.25 175.012  19
   4   5  -2 2201.58 166.531  21
  -4   5   2 2286.88 157.481  15
   4   5  -2 2354.16 171.216  17
  -4   5   2 2535.88 186.234  11
   4   5  -2 2129.61 155.175  11
   4   5  -1 191.317 56.4958  11
  -4   5   1 130.290 58.0001  11
  -4   5   1 184.564 61.3052  16
  -4   5   1 168.542 44.1468  15
   4   5  -1 114.684 47.4812  17
  -4   5   1 44.4426 49.9680  33
  -4   5   1 150.701 48.0285  31
   4   5  -1 128.750 56.4568  21
   4   5  -1 118.292 47.7323  19
   4   5   0 12.3505 41.7570  11
  -4   5   0 8.08598 49.9765  11
   4   5   0 29.4700 42.8028  21
   4   5   0 20.5293 41.1672  19
  -4   5   0-37.9980 48.4407  16
   4   5   0 20.7065 47.0840  17
  -4   5   0 24.1813 57.3540  33
  -4   5   0 38.0213 48.4052  31
  -4   5  -1 6553.80 313.048  31
  -4   5  -1 6687.68 315.766  33
  -4   5  -1 5811.63 305.041  23
   4   5   1 6753.54 306.926  19
   4   5   1 7203.68 324.347  21
  -4   5  -1 6741.79 312.397  16
   4   5   1 7086.11 319.320  17
   4   5   1 6609.87 302.506  11
  -4   5  -1 6503.09 321.589  11
  -4   5  -2 23185.9 708.162  33
  -4   5  -2 24278.8 716.815  31
  -4   5  -2 22841.5 715.880  23
  -4   5  -2 24686.1 733.821  11
   4   5   2 24817.4 695.276  19
  -4   5  -2 24062.6 652.729  22
   4   5   2 25199.7 729.158  21
  -4   5  -2 23834.5 706.486  16
   4   5   2 24539.3 709.861  17
   4   5   2 23661.3 695.624  11
  -4   5  -2 22105.2 692.151  13
  -4   5  -3 6482.29 311.568  33
  -4   5  -3 5647.25 290.000  31
  -4   5  -3 6220.55 312.032  23
  -4   5  -3 5702.20 304.017  11
   4   5   3 5910.95 277.169  19
   4   5   3 5474.32 295.020  21
  -4   5  -3 6513.15 315.724  16
   4   5   3 6131.55 297.434  17
  -4   5  -3 5327.43 285.337  13
   4   5   3 5044.98 271.641  11
  -4   5  -4 3956.15 244.796  33
  -4   5  -4 4016.65 241.749  31
  -4   5  -4 4000.47 245.558  23
   4   5   4 4445.53 233.964  19
   4   5   4 4285.44 257.829  21
  -4   5  -4 4252.38 255.637  11
  -4   5  -4 4187.98 251.787  16
   4   5   4 3866.48 235.148  17
   4   5   4 3648.99 224.906  11
  -4   5  -4 3950.73 240.900  13
  -4   5  -5 6487.60 317.401  33
  -4   5  -5 6875.53 320.710  31
   4   5   5 6770.07 295.204  19
   4   5   5 6884.69 333.611  21
  -4   5  -5 6284.17 320.067  11
  -4   5  -5 6148.77 308.810  16
   4   5   5 6447.15 309.820  17
  -4   5  -5 6325.19 311.840  13
   4   5   5 5925.61 296.827  11
  -4   5  -6 3358.24 219.421  31
  -4   5  -6 3577.17 234.134  33
   4   5   6 3401.05 228.838  21
  -4   5  -6 3348.08 224.461  11
  -4   5  -6 3059.95 212.980  16
   4   5   6 2809.54 197.235  17
  -4   5  -6 3035.06 209.104  13
   4   5   6 2610.07 191.935  11
  -4   5  -7 20136.5 630.023  33
  -4   5  -7 18614.9 607.638  31
   4   5   7 19225.3 632.209  21
  -4   5  -7 19482.1 626.108  11
  -4   5  -7 18727.9 617.702  16
   4   5   7 18275.8 592.404  17
  -4   5  -7 18362.9 607.345  13
  -4   5  -8 380.732 83.0677  31
  -4   5  -8 269.970 80.4038  33
   4   5   8 284.941 81.8405  21
  -4   5  -8 391.948 85.4350  11
  -4   5  -8 308.491 75.0738  16
   4   5   8 263.949 67.5401  17
  -4   5  -8 279.252 73.8692  13
  -4   5  -9 1.56063 55.3746  31
  -4   5  -9-67.8110 70.2844  33
  -4   5  -9-80.8142 67.1709  11
   4   5   9 29.5614 61.3996  21
  -4   5  -9-17.9337 52.0184  16
   4   5   9 77.0528 56.0502  17
  -4   5  -9 61.8639 46.8925  13
  -4   5 -10 5536.11 284.532  31
  -4   5 -10 5285.59 283.471  33
  -4   5 -10 5550.45 275.613  24
  -4   5 -10 5725.13 285.779  11
   4   5  10 5380.70 287.810  21
  -4   5 -10 5408.56 289.150  16
   4   5  10 4858.69 256.747  17
  -4   5 -10 4962.61 270.247  13
  -4   5 -11 177.689 67.6657  33
  -4   5 -11 91.2661 62.8429  31
  -4   5 -11 0.75618 43.0971  24
  -4   5 -11 82.3414 52.7579  11
   4   5  11 0.43888 48.8524  21
  -4   5 -11 120.203 73.9136  16
  -4   5 -11 72.9961 54.9052  13
  -4   5 -12 1955.51 161.243  31
  -4   5 -12 2263.81 168.091  33
  -4   5 -12 1942.34 140.911  24
  -4   5 -12 1881.36 168.042  11
   4   5  12 1877.21 158.059  21
  -4   5 -12 1763.94 157.061  16
  -4   5 -12 1799.06 150.670  13
  -4   5 -13 833.429 100.330  31
  -4   5 -13 782.517 98.4829  33
  -4   5 -13 790.434 83.8408  24
  -4  -5 -13 728.162 91.3735  20
   4   5  13 777.021 101.158  21
  -4   5 -13 999.819 102.533  11
  -4   5 -13 820.617 106.491  16
  -4   5 -13 749.661 94.7583  13
  -4   5 -14 1171.24 113.951  33
  -4   5 -14 1372.47 121.661  31
  -4  -5 -14 954.987 104.179  20
   4   5  14 1171.36 112.457  21
  -4   5 -14 1320.65 125.877  16
  -4   5 -14 1156.68 104.721  11
  -4   5 -14 1130.27 108.324  13
  -4   5 -15 407.724 70.0163  31
  -4   5 -15 426.485 65.2670  33
  -4  -5 -15 388.675 66.8925  20
   4   5  15 249.549 50.4536  21
  -4   5 -15 347.432 52.7486  11
  -4   5 -15 276.835 58.9742  16
  -4   5 -15 380.186 65.6962  13
  -4  -5 -16 1388.36 107.004  20
   4   5  16 1374.30 97.8878  21
  -4   5 -16 1454.64 103.653  33
  -4   5 -16 1261.98 104.011  31
  -4   5 -16 1473.58 119.218  16
  -4  -5 -17 8481.08 272.951  20
  -4   5 -17 8266.52 255.749  33
  -4   5 -17 8507.89 278.258  31
  -4   5 -17 8899.33 293.348  16
  -4  -5 -18 4051.74 159.029  20
  -4   5 -18 4260.17 171.762  16
  -4   5 -18 4298.42 163.636  31
   4  -6 -17 942.540 75.2832  25
   4   6 -17 861.207 64.9836  13
  -4   6  17 864.543 68.7041  10
   4  -6 -16 1902.49 116.515  25
  -4   6  16 1496.87 98.4463  15
   4   6 -16 1751.74 102.792  13
  -4   6  16 1681.96 109.348  10
  -4   6  15 2066.11 115.454  22
   4  -6 -15 2226.87 137.158  25
  -4   6  15 2053.69 132.153  10
  -4   6  15 1851.57 118.931  15
   4   6 -15 2102.99 122.930  13
  -4   6  14 177.772 50.7987  22
  -4   6  14 8.26600 35.8845  10
  -4   6  14 150.012 48.8379  15
   4   6 -14-14.9876 30.4424  13
  -4   6  13 2025.76 134.258  22
  -4   6  13 1746.87 136.753  10
  -4   6  13 1938.10 137.314  15
   4   6 -13 1865.71 127.836  13
  -4   6  12 1340.41 113.707  22
  -4   6  12 1180.99 116.847  10
  -4   6  12 1188.16 110.778  15
   4   6 -12 1137.33 104.035  13
  -4   6  11 8200.85 328.408  35
   4   6 -11 8101.33 328.011  30
  -4   6  11 8378.07 325.073  22
  -4   6  11 8357.17 341.425  10
  -4   6  11 8124.76 324.506  15
   4   6 -11 8149.52 307.573  13
   4   6 -10 5971.93 281.124  30
  -4   6  10 5763.56 278.024  35
  -4   6  10 5816.61 271.095  22
   4   6 -10 5814.23 262.329  19
  -4   6  10 6528.24 296.744  10
  -4   6  10 6018.74 271.693  15
  -4   6  10 6094.79 236.679  11
   4   6 -10 6172.33 259.370  13
  -4   6   9 463.535 89.5261  35
   4   6  -9 432.867 85.3226  30
   4   6  -9 285.696 60.9608  19
  -4   6   9 510.927 87.3815  22
  -4   6   9 439.655 96.1249  10
  -4   6   9 475.489 68.9712  11
  -4   6   9 504.222 81.7227  15
   4   6  -9 528.892 77.9544  13
   4   6  -8 4746.17 255.501  30
  -4   6   8 5061.54 263.869  35
  -4   6   8 5229.92 268.865  10
  -4   6   8 4693.86 246.831  22
   4   6  -8 4737.94 238.359  19
  -4   6   8 4560.36 240.555  15
   4   6  -8 4577.42 217.039  13
  -4   6   8 4607.77 223.692  11
   4   6  -7 8634.80 359.504  30
  -4   6   7 8872.46 367.230  35
  -4   6   7 8787.20 305.679  24
  -4   6   7 8776.35 363.054  10
  -4   6   7 8439.16 350.263  22
   4   6  -7 8253.52 334.882  19
  -4   6   7 8479.33 340.153  15
   4   6  -7 8532.68 311.534  13
  -4   6   7 8460.78 329.816  11
   4   6  -6 1337.08 134.125  30
  -4   6   6 1406.96 141.955  35
  -4   6   6 1362.31 118.238  24
  -4   6   6 1530.93 143.492  10
  -4   6   6 1550.49 139.627  22
   4   6  -6 1404.99 126.911  19
  -4   6   6 1314.72 122.406  15
   4   6  -6 1250.76 107.904  17
   4   6  -6 1249.03 108.471  11
  -4   6   6 1519.58 132.422  11
   4   6  -5 2701.39 188.103  30
  -4   6   5 2593.25 192.854  35
  -4   6   5 2824.91 186.246  22
   4   6  -5 2664.22 174.043  19
  -4   6   5 2663.19 171.512  24
  -4   6   5 2474.71 165.372  15
   4   6  -5 2427.62 157.775  17
  -4   6   5 2634.49 179.696  11
   4   6  -5 2425.37 154.325  11
   4   6  -4 14442.5 490.251  30
  -4   6   4 14855.0 507.368  35
  -4   6   4 14802.6 480.890  24
  -4   6   4 13618.4 472.322  22
   4   6  -4 14004.4 463.794  19
  -4   6   4 13292.5 444.473  15
   4   6  -4 13858.8 455.485  17
   4   6  -4 14456.1 454.670  11
  -4   6   4 14529.4 487.994  11
  -4   6   3 480.160 84.8104  24
  -4   6   3 402.989 82.1527  11
   4   6  -3 416.639 72.9277  11
   4   6  -3 428.122 75.4614  19
  -4   6   3 454.660 78.7293  22
   4   6  -3 573.202 76.6914  21
  -4   6   3 297.103 60.3424  15
   4   6  -3 373.701 70.1363  17
  -4   6   3 448.570 82.8825  35
   4   6  -3 517.858 89.3893  30
  -4   6   2 42.8049 44.9333  24
   4   6  -2 17.7310 37.0613  11
  -4   6   2 9.84641 53.5210  11
   4   6  -2 47.5914 42.5345  21
  -4   6   2 2.72155 40.7595  22
  -4   6   2-5.61281 28.1395  15
   4   6  -2-4.22440 44.4239  17
  -4   6   2-123.845 71.5348  35
   4   6  -2-20.0686 38.6246  30
   4   6  -1 5671.25 266.833  30
  -4   6   1 4903.23 265.724  24
  -4   6   1 5528.72 248.216  10
  -4   6   1 4759.81 236.723  22
   4   6  -1 4913.53 245.262  21
   4   6  -1 5043.20 257.639  17
   4   6  -1 4876.57 248.421  11
  -4   6   1 5124.29 271.905  11
  -4   6   0 184.240 61.0389  24
   4   6   0 157.302 50.7485  11
  -4   6   0 220.048 71.0336  11
   4   6   0 244.506 72.4696  21
  -4   6   0 87.4859 34.7751  22
   4   6   0 168.040 68.4990  17
   4   6   0 223.208 56.9965  30
  -4   6  -1 792.594 112.686  24
   4   6   1 622.614 94.3231  11
  -4   6  -1 711.672 104.390  11
   4   6   1 764.100 101.916  21
  -4   6  -1 816.985 89.3950  22
   4   6   1 760.295 106.278  17
   4   6   1 742.993 88.1792  30
   4   6   2 3005.03 198.867  21
  -4   6  -2 2922.15 157.129  22
  -4   6  -2 2908.64 205.663  24
  -4   6  -2 2737.53 186.046  16
   4   6   2 2803.07 194.835  17
  -4   6  -2 2880.52 203.309  11
   4   6   2 2827.57 189.331  11
  -4   6  -3 2401.54 177.642  33
  -4   6  -3 2626.22 183.824  31
   4   6   3 2440.53 180.645  21
  -4   6  -3 2442.72 188.317  24
  -4   6  -3 2550.77 180.524  16
   4   6   3 2606.65 180.982  17
  -4   6  -3 2379.85 186.134  11
   4   6   3 2210.16 169.126  11
  -4   6  -4 1973.89 158.348  31
  -4   6  -4 2023.68 164.720  33
   4   6   4 2338.06 176.679  21
  -4   6  -4 1902.84 165.135  24
  -4   6  -4 1910.37 158.937  16
   4   6   4 1949.50 158.040  17
  -4   6  -4 2273.18 175.943  11
   4   6   4 1866.95 156.325  11
  -4   6  -5 1880.04 154.373  31
  -4   6  -5 2107.35 166.063  33
   4   6   5 1863.53 158.984  21
  -4   6  -5 2005.71 165.577  24
  -4   6  -5 1884.84 158.932  16
   4   6   5 2029.74 160.896  17
  -4   6  -5 1827.51 158.916  11
  -4   6  -6 3049.74 195.408  31
  -4   6  -6 3211.80 202.492  33
  -4   6  -6 3483.87 214.541  24
   4   6   6 3498.78 214.774  21
  -4   6  -6 2960.77 198.067  16
   4   6   6 2778.36 191.124  17
  -4   6  -6 3730.66 220.659  11
  -4   6  -7 246.244 67.1345  24
  -4   6  -7 111.947 53.7107  11
   4   6   7 221.152 68.4889  21
  -4   6  -7 272.979 82.3255  16
   4   6   7 202.101 63.0551  17
  -4   6  -7 132.692 64.1889  33
  -4   6  -7 145.424 52.4833  31
  -4   6  -8 1794.11 142.167  31
  -4   6  -8 1918.25 150.779  33
   4   6   8 1712.50 149.528  21
  -4   6  -8 1886.54 148.750  24
  -4   6  -8 1759.57 147.863  16
   4   6   8 1433.88 132.611  17
  -4   6  -8 1684.00 141.684  11
  -4   6  -9 3969.11 214.380  33
  -4   6  -9 3818.90 208.019  31
   4   6   9 3699.61 212.436  21
  -4   6  -9 3781.18 202.451  24
  -4   6  -9 3781.31 212.019  16
  -4   6  -9 3711.83 206.900  11
  -4   6 -10 4946.90 231.536  31
  -4   6 -10 4832.61 233.119  33
  -4   6 -10 5086.20 225.038  24
   4   6  10 4881.48 240.746  21
  -4   6 -10 4597.85 234.287  16
  -4   6 -10 4928.34 230.728  11
  -4   6 -11 649.308 72.4514  24
  -4   6 -11 736.487 83.8686  11
   4   6  11 706.351 89.5472  21
  -4  -6 -11 565.843 73.4851  20
  -4   6 -11 616.035 84.4906  16
  -4   6 -11 593.814 79.6186  33
  -4   6 -11 611.290 75.9098  31
  -4   6 -12 7815.77 278.876  31
  -4   6 -12 7471.00 272.476  33
  -4   6 -12 7643.97 250.187  24
  -4  -6 -12 7392.96 269.391  20
   4   6  12 7478.94 285.424  21
  -4   6 -12 7703.75 289.432  16
  -4   6 -12 7922.55 269.858  11
  -4   6 -13 108.291 30.1848  11
  -4  -6 -13 116.600 33.0504  20
   4   6  13 114.991 38.7205  21
  -4   6 -13 203.058 42.8980  33
  -4   6 -13 122.124 38.9650  31
  -4   6 -13 79.0281 38.6881  16
   4   6  14 463.518 56.7393  21
  -4  -6 -14 476.257 53.4783  20
  -4   6 -14 460.176 52.2154  31
  -4   6 -14 461.455 60.5585  16
   4   6  15 16.7065 19.4916  21
  -4   6 -15-18.5943 22.5772  16
  -4   6 -15 1.82942 16.4623  31
  -4   7  12 2857.35 125.393  10
   4  -7 -12 2772.84 130.651  25
  -4   7  11 56.0039 25.0374  10
  -4   7  10 52.6641 27.8463  22
  -4   7  10 1.20810 24.1279  10
  -4   7  10 13.2583 23.4329  17
  -4   7   9 3232.46 154.102  10
  -4   7   9 3219.25 152.735  22
  -4   7   8 78.3495 34.9487  22
  -4   7   8 196.192 45.5501  10
  -4   7   8 168.071 36.8676  11
  -4   7   7 3105.62 155.945  22
  -4   7   7 2934.80 158.341  35
  -4   7   7 3038.01 144.421  11
  -4   7   7 3132.37 154.850  10
  -4   7   6 1211.49 96.9078  22
  -4   7   6 1285.68 105.529  35
  -4   7   6 1394.60 101.403  11
  -4   7   6 1232.76 93.2517  10
  -4   7   5 3277.04 163.182  22
  -4   7   5 3189.25 164.012  11
  -4   7   5 3413.32 176.649  35
  -4   7   4 1103.75 88.4950  24
  -4   7   4 1434.34 103.083  22
  -4   7   4 1314.94 105.750  11
  -4   7   4 1381.11 108.774  35
  -4   7   3 1032.10 89.7878  24
  -4   7   3 1235.77 93.9551  22
  -4   7   3 1215.10 101.379  35
  -4   7   3 1143.31 101.824  11
  -4   7   2 111.979 43.8985  24
  -4   7   2 77.4636 40.6144  11
  -4   7   2 96.8573 31.4216  22
   4   7  -2 136.360 45.3332  17
  -4   7   2 108.064 35.8603  35
  -4   7   1 3188.88 161.952  35
   4   7  -1 2863.23 160.048  17
  -4   7   1 3049.22 170.939  11
  -4   7   1 2784.14 160.876  24
  -4   7   0 12599.6 372.342  35
  -4   7   0 12447.6 394.032  24
   4   7   0 12074.3 388.352  17
  -4   7   0 12303.4 401.563  11
  -4   7  -1 183.750 57.8890  11
   4   7   1 134.984 48.3374  17
  -4   7  -1 125.791 43.9427  24
   4   7   2 383.118 55.4927  21
  -4   7  -2 402.335 68.6165  11
   4   7   2 386.127 66.4570  17
  -4   7  -2 454.424 72.9460  24
  -4   7  -3 6753.41 267.031  24
   4   7   3 6916.99 268.220  17
  -4   7  -3 6861.32 271.403  11
   4   7   3 6822.48 254.641  21
  -4   7  -4 5591.81 234.794  24
   4   7   4 5571.61 225.935  21
   4   7   4 5476.41 232.622  17
  -4   7  -4 5861.00 241.858  11
   4   7   5 14.4980 29.3844  21
  -4   7  -5-12.8283 32.3178  11
  -4   7  -5-7.54068 37.2767  24
   4   7   6 5355.99 220.454  21
  -4   7  -6 5868.68 232.144  11
  -4   7  -6 5784.73 225.905  24
  -4   7  -7 228.431 45.8517  24
  -4   7  -7 242.891 47.6687  11
   4   7   7 176.002 42.6973  21
  -4   7  -8 105.279 26.3695  24
  -4   7  -8 170.699 36.2732  11
   4   7   8 98.0963 30.9419  21
  -4   7  -9 554.849 52.8156  24
   4   7   9 730.844 67.9043  21
  -4   7  -9 587.118 55.2358  11
   4   7  10 216.851 39.2602  21
  -4   7 -10 202.406 28.2832  11
  -5   0  26-10.7336 28.7908   6
  -5   0  25 1270.85 105.390  18
  -5   0  25 1460.87 138.945   6
   5   0 -24-22.7635 26.4211  34
  -5   0  24 9.19755 45.8034  18
  -5   0  24-55.9361 46.5438   6
   5   0 -23 3591.32 177.956  34
   5   0 -23 3641.73 168.641  13
  -5   0  23 3792.21 228.346  18
   5   0 -22-7.17794 36.8869  34
  -5   0  22 60.3958 56.9385  18
   5   0 -22-37.4256 44.1253  13
   5   0 -22-4.04533 33.1536  12
  -5   0  21 4825.41 294.387  18
   5   0 -21 4931.34 243.471  34
   5   0 -21 5111.92 240.833  12
  -5   0  20 60.1609 86.5509   4
   5   0 -20 16.8118 39.5266  34
  -5   0  20-41.7868 63.6358  18
  -5   0  20 127.133 150.638   7
   5   0 -20-69.6212 42.5017  12
   5   0 -19 29029.4 1248.18   2
  -5   0  19 29512.9 1231.64   7
   5   0 -19 30816.5 826.337  12
  -5   0  19 28949.0 906.081  18
  -5   0  19 30139.1 1283.25   4
   5   0 -18-36.4943 43.0106  12
  -5   0  18 19.2989 107.066   7
  -5   0  18 3.36155 60.9798  18
  -5   0  18 11.5887 131.324   4
   5   0 -18-92.4754 118.028   2
  -5   0  17 50177.9 1674.99   7
   5   0 -17 49099.6 1182.65  27
  -5   0  17 49889.5 1727.87   4
   5   0 -17 47560.2 1692.04   2
  -5   0  16 67.1055 61.1407   8
  -5   0  16 52.0040 104.834   7
   5   0 -16 7.90059 44.2487  27
  -5   0  16 13.7850 39.4889  15
  -5   0  16 100.374 115.455   4
   5   0 -16 88.5433 86.6112   2
  -5   0  15 5477.19 450.826   7
  -5   0  15 6438.84 393.254   8
   5   0 -15 5518.86 263.919  27
  -5   0  15 5713.24 264.688  15
   5   0 -15 5650.62 480.711   2
  -5   0  15 5943.66 490.552   4
   5   0 -14-23.9664 38.3240  27
  -5   0  14-96.0309 80.4372   8
  -5   0  14 71.5532 78.9581   7
  -5   0  14-45.1883 54.2183  14
  -5   0  14-3.77293 88.9093   4
   5   0 -14 115.593 103.555   2
   5   0 -13 1751.49 138.147  27
  -5   0  13 1937.64 203.248   8
  -5   0  13 1890.63 246.736   7
   5   0 -13 1711.11 132.945  19
  -5   0  13 1974.27 149.817  14
  -5   0  13 1688.07 249.937   4
   5   0 -13 1841.94 261.331   2
  -5   0  12 9.08928 86.9553   7
  -5   0  12-11.7342 45.4699   8
   5   0 -12 78.6116 42.1721  27
  -5   0  12-24.3963 98.0168   4
   5   0 -12 14.8461 103.790   2
  -5   0  12-113.052 51.1068  14
  -5   0  11-14.9529 69.3098   7
  -5   0  11 220.182 131.629   4
   5   0 -11 47.4622 96.3313   2
  -5   0  10-38.0314 69.4738   7
   5   0 -10 54.3141 89.0690   2
  -5   0   9 853.513 153.266   7
   5   0  -9 955.050 171.943   2
  -5   0   8 35.6994 70.2869   7
   5   0  -8-16.7855 83.8112   2
  -5   0   7 26596.4 848.732   7
   5   0  -7 24961.4 886.995   2
  -5   0   6 92.9924 70.7681   7
   5   0  -6-125.577 103.052   3
  -5   0   5 94274.2 2131.75   7
   5   0  -5 89847.9 2164.84   3
  -5   0   4-51.2747 56.0018   7
   5   0  -4-60.3545 68.3406   3
  -5   0   3 27614.6 805.834   7
   5   0  -3 27548.7 848.991   3
   5   0  -2-43.5315 76.7838   3
  -5   0   2 6.72513 61.5646   1
   5   0  -1 16148.3 596.191   3
  -5   0   1 17590.7 611.779   1
   5   0   0-67.6355 66.8193   3
  -5   0   0 84.6935 78.6275   1
   5   0   1 685.915 121.484   3
  -5   0  -1 560.250 117.099   1
   5   0   2-30.5978 64.0722   3
  -5   0  -2 44.3907 88.7791   1
  -5   0  -3 29904.0 927.728   1
  -5   0  -4 39.3594 43.0010   5
  -5   0  -4 130.283 106.091   1
  -5   0  -5 6412.95 270.597   5
  -5   0  -5 7059.79 405.263   1
  -5   0  -6-1.71089 42.2321   5
  -5   0  -6 11.5965 76.5851   1
  -5   0  -7 833.600 110.028   5
  -5   0  -7 571.681 147.757   1
   5   0   8 49.2525 47.6519   6
  -5   0  -8 60.7313 49.7090   5
  -5   0  -8 91.6284 89.4469   1
   5   0   9-24.5402 50.6406   6
  -5   0  -9-9.08715 52.6538   5
  -5   0  -9 67.7221 51.4222  20
   5   0   9 28.0255 37.4266  18
  -5   0  -9 108.792 111.492   1
   5   0  10 37.0286 48.9173   6
  -5   0 -10 33.3943 54.2910   5
  -5   0 -10 27.5969 40.6452  20
   5   0  10 0.39665 39.0889   9
   5   0  10 76.1227 58.0809  18
  -5   0 -10 75.6934 97.7757   1
  -5   0 -11 5200.73 250.735  20
   5   0  11 5404.30 278.258  18
   5   0  11 5262.65 269.855   9
   5   0  11 4673.53 284.950   6
  -5   0 -11 4864.96 278.683   5
  -5   0 -11 4701.26 409.250   1
   5   0  12-14.7660 63.6726   6
  -5   0 -12 65.8859 71.1644   5
   5   0  12 161.879 74.3550   9
  -5   0 -12-72.8636 55.4345  20
   5   0  12 75.6026 48.6288  18
  -5   0 -12 41.2631 94.5425   1
  -5   0 -13 34576.9 887.157  26
   5   0  13 36413.6 954.609   9
  -5   0 -13 34230.0 919.277  20
   5   0  13 35678.6 966.046  18
   5   0  13 35547.3 1031.27   6
  -5   0 -13 35161.3 1002.05   5
  -5   0 -13 33405.7 1292.98   1
   5   0  14 36.2964 63.6892   6
  -5   0 -14 11.9765 71.4118   5
  -5   0 -14-5.97386 39.6277  26
   5   0  14-12.8052 53.3283   9
  -5   0 -14 6.01500 48.1594  20
   5   0  14 40.4233 61.8847  18
  -5   0 -14 38.2871 102.924   1
  -5   0 -15 2254.26 181.073  20
   5   0  15 2692.12 204.966  18
   5   0  15 2654.56 192.753   9
  -5   0 -15 2508.91 173.862  26
   5   0  15 2208.56 209.348   6
  -5   0 -15 2255.10 210.292   5
  -5   0 -16 66.2080 54.9840  26
   5   0  16-25.3988 49.6338   9
  -5   0 -16-4.25074 54.3928  20
   5   0  16 10.9635 49.2857  18
   5   0  16 13.5616 73.0758   6
  -5   0 -16-67.4124 73.8906   5
  -5   0 -17 15364.3 523.603  20
  -5   0 -17 14525.7 497.657  32
  -5   0 -17 14766.4 493.839  26
   5   0  17 15338.6 608.554   6
  -5   0 -17 14699.2 582.008   5
  -5   0 -18 21.6902 53.0177  20
  -5   0 -18 28.3562 44.6584  32
  -5   0 -18-24.3498 42.6846  26
   5   0  18 29.2346 69.3130   6
  -5   0 -18-44.0762 78.2447   5
  -5   0 -19 164.189 69.9620  20
  -5   0 -19 72.8904 53.3010  32
  -5   0 -19 156.702 44.0153  26
  -5   0 -19 16.1246 65.3346   5
  -5   0 -20 74.3547 55.9519  20
  -5   0 -20-24.3313 43.7973  32
  -5   0 -20 51.5363 43.3491  26
   5   0  20-55.9915 67.1325   6
  -5   0 -20 3.10296 58.6663   5
  -5   0 -21 1196.72 112.421  20
  -5   0 -21 1172.41 100.730  32
  -5   0 -21 1028.95 94.7082  26
   5   0  21 1244.55 136.352   6
  -5   0 -21 867.476 111.008   5
  -5   0 -22 2.37114 37.3879  20
  -5   0 -22-77.2046 31.1946  32
   5   0  22 53.6064 53.4755   6
  -5   0 -22-3.31229 27.9457  26
  -5   0 -22 6.94521 27.5683  28
  -5   0 -23 12268.6 341.300  26
   5   0  23 12738.5 404.158   6
  -5   1  26 55.5868 27.4765  18
  -5   1  26 50.1516 29.2014   6
  -5  -1  26 23.7043 27.5428   6
  -5   1  25 4658.32 212.293  18
  -5   1  25 4794.21 220.750   6
  -5  -1  25 5046.82 230.969   6
  -5   1  24 215.602 60.9525   6
  -5  -1  24 207.622 64.4592   6
  -5  -1  24 97.6967 40.0401  18
  -5   1  24 183.567 62.5088  18
   5   1 -24 102.213 30.8006  13
   5  -1 -24 125.714 32.0703  34
  -5   1  23 376.899 83.5747   6
  -5  -1  23 301.536 76.5628   6
   5  -1 -23 442.926 60.5269  34
   5   1 -23 510.332 67.6034  34
  -5   1  23 374.766 80.3811  18
  -5  -1  23 365.849 74.6183  18
   5   1 -23 427.270 61.6721  12
   5   1 -23 284.587 52.6784  13
   5  -1 -22 4107.87 201.236  34
   5   1 -22 4431.52 216.711  34
   5   1 -22 4328.94 220.706  12
   5   1 -22 4581.40 220.993  13
  -5   1  22 4095.83 260.652  18
  -5  -1  22 4268.69 244.915  18
   5   1 -21 1699.26 138.854  34
  -5   1  21 1627.30 168.476  18
  -5  -1  21 1786.14 165.758  18
   5   1 -21 1640.79 144.482  12
   5   1 -21 1678.75 139.162  13
  -5   1  20 17029.9 626.117  18
  -5  -1  20 16941.0 600.958  18
   5   1 -20 17106.1 543.533  34
   5   1 -20 16558.4 555.898  12
   5   1 -19 254.898 73.1249  34
   5  -1 -19 144.057 58.1982  25
  -5  -1  19 44.8277 110.319   4
  -5   1  19 88.4342 98.2345   4
   5   1 -19 50.1875 125.541   2
   5  -1 -19 100.054 134.349   2
  -5   1  19 273.822 143.308   7
  -5  -1  19 115.269 70.8960  18
  -5   1  19 214.624 94.5234  18
   5   1 -19 113.307 56.8454  12
  -5  -1  18 3750.54 418.414   4
  -5   1  18 3613.66 406.396   4
   5   1 -18 4650.05 449.773   2
   5  -1 -18 4246.31 432.839   2
   5  -1 -18 4354.26 236.138  25
   5   1 -18 4404.58 246.458  34
  -5   1  18 4038.26 349.354   8
  -5   1  18 4672.90 453.401   7
  -5   1  18 4464.72 232.169  15
  -5   1  18 4116.20 288.083  18
   5   1 -18 4606.19 265.471  12
   5  -1 -18 4524.04 228.773  12
   5   1 -17 44.8708 54.4979  34
   5   1 -17 148.747 66.6795  27
   5  -1 -17 195.413 56.7918  25
  -5   1  17 90.7767 46.2117  15
  -5   1  17 40.9455 82.5713  18
  -5  -1  17 29.7423 95.9459   4
  -5   1  17 73.4087 96.7738   4
   5   1 -17 43.6067 131.973   2
   5  -1 -17 190.786 139.928   2
  -5   1  17 149.935 99.1739   8
  -5   1  17 13.1746 97.3909   7
   5  -1 -16 80877.0 1776.09  25
   5   1 -16 78701.0 1822.35  27
  -5  -1  16 85805.7 2252.99   7
  -5   1  16 75722.0 2302.30   7
  -5   1  16 77974.6 2113.10   8
  -5   1  16 81898.1 1805.78  15
  -5  -1  16 78434.0 2347.99   4
  -5   1  16 76249.8 2306.98   4
   5   1 -16 78006.4 2306.39   2
   5  -1 -16 77644.6 2332.47   2
   5   1 -15 28041.1 764.368  29
   5  -1 -15 29405.4 771.080  25
   5   1 -15 29194.4 817.976  27
  -5  -1  15 30604.3 1115.11   7
  -5   1  15 29519.5 1187.25   7
  -5   1  15 28664.5 1029.87   8
   5   1 -15 27982.3 802.557  19
  -5   1  15 29899.2 805.142  15
  -5   1  15 29700.1 826.316  14
  -5   1  15 29991.4 1195.00   4
   5  -1 -15 27608.4 1168.91   2
  -5  -1  15 26741.8 1158.62   4
   5   1 -15 30992.9 1201.63   2
   5   1 -14 79.4052 104.681   2
  -5  -1  14 97.7222 103.098   4
  -5   1  14 86.2467 76.1443   4
   5  -1 -14 343.586 121.841   2
   5   1 -14 85.7647 36.3701  29
   5   1 -14 84.4471 51.4189  27
   5  -1 -14 59.0288 39.9617  25
  -5   1  14 133.764 65.2451   8
  -5  -1  14 78.6382 92.1337   7
  -5   1  14 158.385 109.208   7
   5   1 -14 50.2515 39.9081  19
  -5   1  14 104.395 46.5330  15
  -5   1  14 17.6138 44.1599  14
   5  -1 -13 1035.79 207.446   2
  -5   1  13 1021.98 197.952   4
  -5  -1  13 1154.22 214.088   4
   5   1 -13 872.848 178.225   2
   5   1 -13 1058.24 107.969  29
   5   1 -13 975.616 109.302  27
   5  -1 -13 1088.04 101.878  25
  -5   1  13 1127.23 168.364   8
  -5  -1  13 1135.42 170.732   7
  -5   1  13 996.218 177.848   7
   5   1 -13 1047.27 114.405  19
  -5   1  13 1086.74 117.896  15
  -5   1  13 1069.41 122.321  14
   5   1 -12 2831.77 172.522  29
   5   1 -12 2616.93 181.947  27
  -5  -1  12 2979.38 219.171   8
  -5   1  12 2675.61 253.872   8
  -5  -1  12 2929.38 278.535   7
  -5   1  12 2864.08 302.088   7
   5   1 -12 2609.39 175.949  19
  -5   1  12 2469.90 179.622  14
  -5  -1  12 2587.74 304.921   4
   5  -1 -12 2839.57 311.129   2
  -5   1  12 2914.50 303.992   4
   5   1 -12 2381.05 273.528   2
   5   1 -11 2127.63 144.258  29
   5   1 -11 2017.87 154.394  27
   5   1 -11 2084.93 149.743  19
  -5  -1  11 1872.31 254.652   4
  -5   1  11 1884.50 238.588   4
   5   1 -11 2128.94 256.195   2
   5  -1 -11 2281.15 266.716   2
  -5   1  11 2081.69 162.360  14
  -5   1  11 1988.20 209.289   8
  -5  -1  11 2303.65 235.091   7
  -5   1  11 1995.97 245.310   7
   5   1 -10-13.7310 34.6124  19
  -5  -1  10 17.2497 78.9232   4
  -5   1  10-46.3024 86.3925   4
   5   1 -10 36.1447 98.6160   2
   5  -1 -10 109.157 79.6457   2
  -5   1  10-9.40276 44.2081  14
  -5   1  10 113.109 98.7807   7
  -5  -1  10 54.0133 57.3674   7
  -5   1   9 417.666 124.084   7
  -5  -1   9 411.405 92.1301   7
   5   1  -9 516.373 121.119   2
   5  -1  -9 702.599 146.284   2
  -5   1   8 318.355 105.170   7
  -5  -1   8 261.224 66.9384   7
   5   1  -8 346.489 109.762   2
   5  -1  -8 188.669 89.5016   2
  -5   1   7 16105.7 671.110   7
  -5  -1   7 17080.8 583.140   7
  -5   1   6 123611. 2808.16   7
  -5  -1   6 119953. 2622.11   7
  -5   1   5 3787.66 284.985   7
  -5  -1   5 4085.99 229.944   7
   5  -1  -5 3866.92 278.256   3
   5   1  -5 3789.10 274.324   3
  -5  -1   4 1382.47 127.133   7
  -5   1   4 1541.69 174.692   7
   5  -1  -4 1390.61 162.400   3
   5   1  -4 1447.93 167.333   3
  -5   1   3 7449.84 392.450   7
   5  -1  -3 7429.46 378.512   3
   5   1  -3 7379.24 374.731   3
  -5   1   2 1387.47 163.479   7
   5  -1  -2 1073.04 138.086   3
   5   1  -2 1327.46 157.359   3
  -5  -1   2 1308.71 154.640   1
  -5   1   2 1318.49 163.909   1
   5  -1  -1 3288.38 245.869   3
   5   1  -1 3370.97 242.904   3
  -5  -1   1 3419.11 245.442   1
  -5   1   1 3648.26 257.334   1
   5  -1   0-79.4096 74.8131   3
   5   1   0 59.1167 66.4652   3
  -5  -1   0-50.6554 75.2299   1
  -5   1   0 58.4120 70.8018   1
   5  -1   1 12.7282 57.6467   3
   5   1   1-59.5848 56.9985   3
  -5  -1  -1 10.9290 65.4981   1
  -5   1  -1-55.3926 68.8110   1
   5  -1   2 37822.3 1089.04   3
   5   1   2 38273.7 1081.44   3
  -5  -1  -2 38749.4 1106.87   1
  -5   1  -2 40729.4 1112.58   1
  -5  -1  -3 24126.9 651.135   5
  -5   1  -3 26084.8 658.676   5
  -5  -1  -3 24762.6 824.321   1
  -5   1  -3 25353.3 823.907   1
  -5  -1  -4 19197.1 551.099   5
  -5   1  -4 19296.0 545.208   5
  -5  -1  -4 19539.6 720.878   1
  -5   1  -4 20115.5 721.442   1
  -5  -1  -5 7185.49 298.194   5
  -5   1  -5 7829.41 300.974   5
  -5  -1  -5 7273.34 422.605   1
  -5   1  -5 7884.75 427.149   1
  -5  -1  -6 8998.31 348.123   5
  -5   1  -6 9051.18 342.844   5
  -5  -1  -6 9215.17 492.959   1
  -5   1  -6 9101.66 476.867   1
  -5  -1  -7 13981.3 475.664   5
  -5   1  -7 13834.9 466.146   5
   5  -1   7 14719.2 497.426   6
  -5  -1  -7 13974.0 648.869   1
  -5   1  -7 13464.2 622.646   1
   5   1   7 14681.7 477.740  18
  -5   1  -8 8430.76 310.023  26
  -5   1  -8 9390.46 332.723  20
  -5  -1  -8 8886.69 323.674  20
   5   1   8 8509.26 357.386  18
  -5   1  -8 9546.82 368.301   5
   5   1   8 9191.84 380.038   6
  -5  -1  -8 9585.79 376.373   5
   5  -1   8 9608.61 390.793   6
  -5  -1  -8 9879.71 543.465   1
  -5   1  -8 9377.98 519.528   1
   5   1   9 1017.06 123.973   6
   5  -1   9 977.722 122.869   6
  -5   1  -9 800.087 107.646   5
  -5  -1  -9 868.055 112.104   5
  -5   1  -9 961.934 98.9523  26
   5   1   9 1054.81 123.222   9
  -5   1  -9 955.921 100.455  20
  -5  -1  -9 888.269 97.2137  20
   5   1   9 810.247 106.668  18
  -5  -1  -9 843.333 161.409   1
  -5   1  -9 1020.37 188.187   1
  -5   1 -10 19767.1 592.904  26
   5   1  10 21824.5 667.645   9
  -5   1 -10 22463.8 626.901  20
  -5  -1 -10 21107.4 611.859  20
   5   1  10 21242.1 665.731  18
   5  -1  10 22515.4 707.987   6
   5   1  10 23073.4 703.114   6
  -5  -1 -10 21390.9 675.554   5
  -5   1 -10 21123.7 661.909   5
  -5  -1 -10 22077.5 918.945   1
  -5   1 -10 21552.9 892.168   1
  -5  -1 -11 65.3446 93.5029   1
  -5   1 -11 55.4868 87.3878   1
  -5   1 -11-9.60051 48.3132  32
  -5   1 -11 89.2287 40.6737  26
   5  -1  11 41.6594 37.8976   9
   5   1  11-23.1793 56.5094   9
  -5   1 -11-6.31481 45.7247  20
  -5  -1 -11-49.6128 47.1343  20
   5   1  11-48.5941 61.2615  18
   5   1  11-75.2840 65.1627   6
   5  -1  11 43.0962 55.8455   6
  -5  -1 -11 49.5312 59.8006   5
  -5   1 -11-70.1974 59.3437   5
  -5   1 -12 2432.22 171.657  32
  -5   1 -12 2679.72 174.831  26
   5  -1  12 2735.03 178.367   9
   5   1  12 2388.84 193.228   9
  -5   1 -12 2703.57 187.931  20
  -5  -1 -12 2229.22 169.251  20
   5   1  12 2320.28 193.740  18
   5   1  12 2397.31 208.370   6
  -5  -1 -12 2769.41 220.926   5
   5  -1  12 2185.68 202.438   6
  -5   1 -12 2595.99 214.170   5
  -5  -1 -12 2630.42 319.385   1
  -5   1 -12 2595.93 311.012   1
  -5  -1 -13 286.405 124.117   1
  -5   1 -13 85.1743 95.9485   1
  -5   1 -13 292.745 73.3077  32
  -5   1 -13 198.414 55.1644  26
   5   1  13 162.442 62.8531   9
  -5   1 -13 296.543 75.8772  20
  -5  -1 -13 139.287 67.6193  20
   5   1  13 384.023 97.9519  18
   5   1  13 131.738 58.4378   6
   5  -1  13 345.824 104.454   6
  -5  -1 -13 282.499 86.5200   5
  -5   1 -13 290.654 85.2718   5
  -5   1 -14 1239.17 130.687  32
  -5   1 -14 1215.68 125.669  26
   5   1  14 1238.43 145.866   9
  -5   1 -14 1332.28 139.890  20
  -5  -1 -14 1190.57 126.411  20
   5   1  14 1220.76 142.480  18
   5   1  14 1235.77 158.341   6
   5  -1  14 1527.42 175.546   6
  -5  -1 -14 1325.40 162.740   5
  -5   1 -14 1299.64 154.250   5
  -5   1 -15 2376.69 175.626  26
   5   1  15 2325.10 195.893   9
  -5   1 -15 2715.93 197.612  20
  -5  -1 -15 2223.85 178.185  20
   5   1  15 2236.56 196.820  18
  -5   1 -15 2333.34 174.228  32
   5   1  15 2554.59 221.410   6
   5  -1  15 2481.85 228.378   6
  -5  -1 -15 2514.78 219.308   5
  -5   1 -15 2687.21 220.614   5
  -5   1 -16 7107.55 322.920  26
   5   1  16 7777.65 360.710   9
  -5   1 -16 7093.86 339.473  20
  -5  -1 -16 7058.79 332.679  20
   5   1  16 7745.29 375.125  18
  -5   1 -16 6844.21 319.273  32
   5  -1  16 7751.70 409.154   6
   5   1  16 7359.72 390.028   6
  -5  -1 -16 7338.00 385.549   5
  -5   1 -16 7395.50 379.897   5
  -5  -1 -17 0.18104 36.8323  26
  -5   1 -17 38.5079 53.7273  26
  -5   1 -17 10.3541 46.8788  32
  -5   1 -17-61.4923 53.4178  20
  -5  -1 -17 70.8114 46.8592  20
   5   1  17-31.6009 53.7089  18
  -5   1 -17-135.912 91.4675   5
   5   1  17-9.20873 67.7257   6
   5  -1  17-21.2956 69.2641   6
  -5  -1 -17-139.637 89.2666   5
  -5  -1 -18 11312.9 426.516  20
  -5   1 -18 12279.4 448.565  20
  -5   1 -18 11144.2 411.983  32
  -5   1 -18 11179.3 413.819  26
  -5  -1 -18 11301.4 396.472  26
  -5  -1 -18 12270.7 506.501   5
  -5   1 -18 10443.3 464.925   5
   5  -1  18 10815.4 487.866   6
   5   1  18 11077.8 482.050   6
  -5  -1 -19 1628.41 147.585  20
  -5   1 -19 2242.62 176.531  20
  -5   1 -19 1877.00 144.891  32
  -5   1 -19 1956.35 149.993  26
  -5  -1 -19 1761.02 135.131  26
  -5   1 -19 2176.04 157.477  28
   5  -1  19 1740.94 179.913   6
  -5  -1 -19 1635.60 167.858   5
  -5   1 -19 1915.47 180.859   5
[truncated: 373,333 more chars]
