# Supplementary material for: Three-component microwave-assisted synthesis of 3,5-disubstituted pyrazolo[3,4-d]pyrimidin-4-ones
Source: RSC Adv. 2022 Mar 16;12(14):8323–32. doi: 10.1039/d2ra00980c (PMC8984946; doi:10.1039/d2ra00980c)
Supplement: RA-012-D2RA00980C-s002 [file RA-012-D2RA00980C-s002.txt]

 
data_shelx
 
_audit_creation_method            'SHELXL-2018/3'
_shelx_SHELXL_version_number      '2018/3'
_chemical_name_systematic         ?
_chemical_name_common             ?
_chemical_melting_point           ?
_chemical_formula_moiety         'C18 H14 Br N5 O2' 
_chemical_formula_sum            'C18 H14 Br N5 O2' 
_chemical_formula_weight          412.25

loop_
 _atom_type_symbol
 _atom_type_description
 _atom_type_scat_dispersion_real
 _atom_type_scat_dispersion_imag
 _atom_type_scat_source
 'C'  'C'   0.0181   0.0091
 'International Tables Vol C Tables 4.2.6.8 and 6.1.1.4'
 'H'  'H'   0.0000   0.0000
 'International Tables Vol C Tables 4.2.6.8 and 6.1.1.4'
 'N'  'N'   0.0311   0.0180
 'International Tables Vol C Tables 4.2.6.8 and 6.1.1.4'
 'O'  'O'   0.0492   0.0322
 'International Tables Vol C Tables 4.2.6.8 and 6.1.1.4'
 'Br'  'Br'  -0.6763   1.2805
 'International Tables Vol C Tables 4.2.6.8 and 6.1.1.4'
 
_space_group_crystal_system       triclinic
_space_group_IT_number            2
_space_group_name_H-M_alt         'P -1'
_space_group_name_Hall            '-P 1'
 
_shelx_space_group_comment
;
The symmetry employed for this shelxl refinement is uniquely defined
by the following loop, which should always be used as a source of
symmetry information in preference to the above space-group names.
They are only intended as comments.
;
 
loop_
 _space_group_symop_operation_xyz
 'x, y, z'
 '-x, -y, -z'
 
_cell_length_a                    6.3686(3)
_cell_length_b                    7.5121(3)
_cell_length_c                    17.5514(5)
_cell_angle_alpha                 85.174(3)
_cell_angle_beta                  80.226(3)
_cell_angle_gamma                 88.510(3)
_cell_volume                      824.51(6)
_cell_formula_units_Z             2
_cell_measurement_temperature     100(2)
_cell_measurement_reflns_used     15654
_cell_measurement_theta_min       5.1260
_cell_measurement_theta_max       76.4880
 
_exptl_crystal_description        prism
_exptl_crystal_colour             yellow
_exptl_crystal_density_meas       ?
_exptl_crystal_density_method     ?
_exptl_crystal_density_diffrn     1.661          
_exptl_crystal_F_000              416
_exptl_transmission_factor_min    ?
_exptl_transmission_factor_max    ?
_exptl_crystal_size_max           0.195
_exptl_crystal_size_mid           0.052
_exptl_crystal_size_min           0.030
_exptl_absorpt_coefficient_mu     3.614
_shelx_estimated_absorpt_T_min    0.539
_shelx_estimated_absorpt_T_max    0.899
_exptl_absorpt_correction_type    gaussian
_exptl_absorpt_correction_T_min   0.640
_exptl_absorpt_correction_T_max   1.000
_exptl_absorpt_process_details    'CrysAlisPro [1]'
_diffrn_ambient_temperature       100(2)
_diffrn_ambient_environment       N~2~
_diffrn_radiation_wavelength      1.54184
_diffrn_radiation_type            CuK\a
_diffrn_source                    'micro-focus sealed X-ray tube'
_diffrn_radiation_monochromator   mirror
_diffrn_measurement_device       'four-circle diffractometer'
_diffrn_measurement_device_type   'XtaLAB Synergy, Dualflex, AtlasS2'
_diffrn_measurement_method        '\w scans'
_diffrn_detector                  'CCD plate'
_diffrn_detector_type             AtlasS2
_diffrn_detector_area_resol_mean  5.2558
_diffrn_reflns_number             21039
_diffrn_reflns_av_unetI/netI      0.0239
_diffrn_reflns_av_R_equivalents   0.0361
_diffrn_reflns_limit_h_min        -7
_diffrn_reflns_limit_h_max        7
_diffrn_reflns_limit_k_min        -9
_diffrn_reflns_limit_k_max        9
_diffrn_reflns_limit_l_min        -21
_diffrn_reflns_limit_l_max        21
_diffrn_reflns_theta_min          5.131
_diffrn_reflns_theta_max          75.287
_diffrn_reflns_theta_full         67.684
_diffrn_measured_fraction_theta_max   0.997
_diffrn_measured_fraction_theta_full  0.999
_diffrn_reflns_Laue_measured_fraction_max    0.997
_diffrn_reflns_Laue_measured_fraction_full   0.999
_diffrn_reflns_point_group_measured_fraction_max   0.997
_diffrn_reflns_point_group_measured_fraction_full  0.999
_reflns_number_total              3394
_reflns_number_gt                 3299
_reflns_threshold_expression      'I > 2\s(I)'
_reflns_Friedel_coverage          0.000
_reflns_Friedel_fraction_max      .
_reflns_Friedel_fraction_full     .
 
_reflns_special_details
;
 Reflections were merged by SHELXL according to the crystal
 class for the calculation of statistics and refinement.
 
 _reflns_Friedel_fraction is defined as the number of unique
 Friedel pairs measured divided by the number that would be
 possible theoretically, ignoring centric projections and
 systematic absences.
;
 
_computing_data_collection        
'CrysAlis PRO (Rigaku OD, 2018)'
_computing_cell_refinement        
'CrysAlis PRO (Rigaku OD, 2018)'
_computing_data_reduction         
'CrysAlis PRO (Rigaku OD, 2018)'
_computing_structure_solution    'SHELXS (Sheldrick, 2015<i>a</i>)'
_computing_structure_refinement  'SHELXL-2018/3 (Sheldrick, 2015<i>b</i>)'
_computing_molecular_graphics
;
ORTEP-3 for Windows (Farrugia, 2012), DIAMOND (Brandenburg, 2006)
;
_computing_publication_material   'PublCIF (Westrip, 2010)'
_refine_special_details           ?
_refine_ls_structure_factor_coef  Fsqd
_refine_ls_matrix_type            full
_refine_ls_weighting_scheme       calc
_refine_ls_weighting_details
'w=1/[\s^2^(Fo^2^)+(0.0297P)^2^+0.6747P] where P=(Fo^2^+2Fc^2^)/3'
_atom_sites_solution_primary      direct
_atom_sites_solution_secondary    difmap
_atom_sites_solution_hydrogens    mixed
_refine_ls_hydrogen_treatment     mixed
_refine_ls_extinction_method      none
_refine_ls_extinction_coef        .
_refine_ls_number_reflns          3394
_refine_ls_number_parameters      242
_refine_ls_number_restraints      2
_refine_ls_R_factor_all           0.0263
_refine_ls_R_factor_gt            0.0257
_refine_ls_wR_factor_ref          0.0640
_refine_ls_wR_factor_gt           0.0633
_refine_ls_goodness_of_fit_ref    1.044
_refine_ls_restrained_S_all       1.044
_refine_ls_shift/su_max           0.002
_refine_ls_shift/su_mean          0.000
 
loop_
 _atom_site_label
 _atom_site_type_symbol
 _atom_site_fract_x
 _atom_site_fract_y
 _atom_site_fract_z
 _atom_site_U_iso_or_equiv
 _atom_site_adp_type
 _atom_site_occupancy
 _atom_site_site_symmetry_order  
 _atom_site_calc_flag
 _atom_site_refinement_flags_posn
 _atom_site_refinement_flags_adp
 _atom_site_refinement_flags_occupancy
 _atom_site_disorder_assembly
 _atom_site_disorder_group
Br31 Br 0.24694(3) 0.63618(2) 0.91218(2) 0.02439(8) Uani 1 1 d . . . . .
O4 O 0.81302(17) 0.66822(15) 0.40645(6) 0.0158(2) Uani 1 1 d . . . . .
O51 O 0.92864(18) 0.80389(16) 0.04649(6) 0.0183(2) Uani 1 1 d . . . . .
N1 N 1.2727(2) 0.87716(17) 0.55121(8) 0.0130(3) Uani 1 1 d D . . . .
H1N H 1.372(3) 0.933(2) 0.5678(12) 0.016 Uiso 1 1 d D U . . .
N2 N 1.1024(2) 0.80826(17) 0.60409(8) 0.0132(3) Uani 1 1 d . . . . .
N5 N 1.1230(2) 0.80913(17) 0.34461(7) 0.0120(2) Uani 1 1 d . . . . .
N7 N 1.3832(2) 0.91758(17) 0.41219(8) 0.0132(3) Uani 1 1 d . . . . .
N31 N 0.7845(2) 0.65767(17) 0.59051(8) 0.0136(3) Uani 1 1 d D . . . .
H31N H 0.712(3) 0.623(3) 0.5560(10) 0.016 Uiso 1 1 d D U . . .
C3 C 0.9745(2) 0.74167(19) 0.56127(9) 0.0117(3) Uani 1 1 d . . . . .
C3A C 1.0584(2) 0.76874(19) 0.48095(9) 0.0118(3) Uani 1 1 d . . . . .
C4 C 0.9798(2) 0.73958(19) 0.41172(9) 0.0119(3) Uani 1 1 d . . . . .
C6 C 1.3109(2) 0.8896(2) 0.34910(9) 0.0127(3) Uani 1 1 d . . . . .
H6 H 1.397273 0.928925 0.301345 0.015 Uiso 1 1 calc R U . . .
C7A C 1.2487(2) 0.85700(19) 0.47818(9) 0.0118(3) Uani 1 1 d . . . . .
C31 C 0.6712(2) 0.6517(2) 0.66618(9) 0.0129(3) Uani 1 1 d . . . . .
C32 C 0.4673(2) 0.5773(2) 0.67937(9) 0.0143(3) Uani 1 1 d . . . . .
H32 H 0.414393 0.530470 0.637804 0.017 Uiso 1 1 calc R U . . .
C33 C 0.3421(2) 0.5713(2) 0.75214(10) 0.0165(3) Uani 1 1 d . . . . .
H33 H 0.203734 0.521425 0.760562 0.020 Uiso 1 1 calc R U . . .
C34 C 0.4214(3) 0.6391(2) 0.81281(10) 0.0171(3) Uani 1 1 d . . . . .
C35 C 0.6242(3) 0.7099(2) 0.80139(9) 0.0173(3) Uani 1 1 d . . . . .
H35 H 0.676803 0.754646 0.843480 0.021 Uiso 1 1 calc R U . . .
C36 C 0.7509(3) 0.7157(2) 0.72834(9) 0.0154(3) Uani 1 1 d . . . . .
H36 H 0.890682 0.762640 0.720617 0.019 Uiso 1 1 calc R U . . .
C51 C 1.0650(2) 0.8062(2) 0.26844(9) 0.0123(3) Uani 1 1 d . . . . .
C52 C 1.1998(2) 0.7231(2) 0.21117(9) 0.0145(3) Uani 1 1 d . . . . .
H52 H 1.326729 0.665296 0.222437 0.017 Uiso 1 1 calc R U . . .
C53 C 1.1487(2) 0.7248(2) 0.13723(9) 0.0157(3) Uani 1 1 d . . . . .
H53 H 1.240701 0.667896 0.097843 0.019 Uiso 1 1 calc R U . . .
C54 C 0.9623(2) 0.8099(2) 0.12083(9) 0.0140(3) Uani 1 1 d . . . . .
C55 C 0.8279(2) 0.8933(2) 0.17851(9) 0.0156(3) Uani 1 1 d . . . . .
H55 H 0.700618 0.950812 0.167511 0.019 Uiso 1 1 calc R U . . .
C56 C 0.8804(2) 0.8922(2) 0.25252(9) 0.0152(3) Uani 1 1 d . . . . .
H56 H 0.789889 0.950212 0.291890 0.018 Uiso 1 1 calc R U . . .
C57 C 0.7291(3) 0.8685(2) 0.02826(10) 0.0221(3) Uani 1 1 d . . . . .
H57A H 0.613193 0.802419 0.061834 0.033 Uiso 1 1 calc R U . . .
H57B H 0.723366 0.851610 -0.026107 0.033 Uiso 1 1 calc R U . . .
H57C H 0.713456 0.995910 0.036530 0.033 Uiso 1 1 calc R U . . .
 
loop_
 _atom_site_aniso_label
 _atom_site_aniso_U_11
 _atom_site_aniso_U_22
 _atom_site_aniso_U_33
 _atom_site_aniso_U_23
 _atom_site_aniso_U_13
 _atom_site_aniso_U_12
Br31 0.02870(11) 0.02558(11) 0.01591(11) -0.00375(7) 0.00647(7) -0.00512(7)
O4 0.0137(5) 0.0204(5) 0.0146(5) -0.0029(4) -0.0044(4) -0.0055(4)
O51 0.0187(6) 0.0274(6) 0.0097(5) -0.0018(4) -0.0047(4) -0.0002(5)
N1 0.0101(6) 0.0176(6) 0.0122(6) -0.0018(5) -0.0037(5) -0.0034(5)
N2 0.0110(6) 0.0165(6) 0.0122(6) -0.0016(5) -0.0021(5) -0.0021(5)
N5 0.0106(6) 0.0154(6) 0.0107(6) -0.0028(5) -0.0032(5) -0.0008(5)
N7 0.0107(6) 0.0162(6) 0.0133(6) -0.0021(5) -0.0029(5) -0.0012(5)
N31 0.0126(6) 0.0183(6) 0.0110(6) -0.0028(5) -0.0038(5) -0.0044(5)
C3 0.0119(7) 0.0118(6) 0.0118(7) -0.0017(5) -0.0027(6) 0.0005(5)
C3A 0.0113(7) 0.0124(6) 0.0125(7) -0.0021(5) -0.0035(5) -0.0001(5)
C4 0.0122(7) 0.0124(6) 0.0114(7) -0.0019(5) -0.0022(5) 0.0005(5)
C6 0.0104(7) 0.0141(7) 0.0138(7) -0.0016(5) -0.0023(6) -0.0004(5)
C7A 0.0105(7) 0.0127(7) 0.0129(7) -0.0024(5) -0.0033(5) 0.0013(5)
C31 0.0137(7) 0.0126(7) 0.0125(7) -0.0004(5) -0.0029(6) 0.0004(5)
C32 0.0136(7) 0.0150(7) 0.0153(7) -0.0007(6) -0.0054(6) -0.0007(5)
C33 0.0131(7) 0.0162(7) 0.0195(8) 0.0013(6) -0.0017(6) 0.0001(6)
C34 0.0200(8) 0.0152(7) 0.0144(8) -0.0005(6) 0.0011(6) 0.0012(6)
C35 0.0230(8) 0.0166(7) 0.0126(7) -0.0021(6) -0.0031(6) -0.0028(6)
C36 0.0167(7) 0.0156(7) 0.0145(8) -0.0017(6) -0.0035(6) -0.0033(6)
C51 0.0126(7) 0.0145(7) 0.0106(7) -0.0016(5) -0.0035(5) -0.0024(5)
C52 0.0126(7) 0.0165(7) 0.0146(7) -0.0018(6) -0.0027(6) 0.0002(5)
C53 0.0155(7) 0.0196(7) 0.0117(7) -0.0033(6) -0.0002(6) -0.0001(6)
C54 0.0161(7) 0.0158(7) 0.0105(7) 0.0001(6) -0.0034(6) -0.0047(6)
C55 0.0127(7) 0.0196(7) 0.0152(8) -0.0016(6) -0.0047(6) 0.0006(6)
C56 0.0136(7) 0.0187(7) 0.0136(7) -0.0038(6) -0.0022(6) 0.0003(6)
C57 0.0211(8) 0.0308(9) 0.0166(8) -0.0017(7) -0.0096(7) -0.0011(7)
 
_geom_special_details
;
 All esds (except the esd in the dihedral angle between two l.s. planes)
 are estimated using the full covariance matrix.  The cell esds are taken
 into account individually in the estimation of esds in distances, angles
 and torsion angles; correlations between esds in cell parameters are only
 used when they are defined by crystal symmetry.  An approximate (isotropic)
 treatment of cell esds is used for estimating esds involving l.s. planes.
;
 
loop_
 _geom_bond_atom_site_label_1
 _geom_bond_atom_site_label_2
 _geom_bond_distance
 _geom_bond_site_symmetry_2
 _geom_bond_publ_flag
Br31 C34 1.9009(17) . ?
O4 C4 1.2226(18) . ?
O51 C54 1.3623(18) . ?
O51 C57 1.426(2) . ?
N1 C7A 1.338(2) . ?
N1 N2 1.3825(18) . ?
N1 H1N 0.873(9) . ?
N2 C3 1.3309(19) . ?
N5 C6 1.3718(19) . ?
N5 C4 1.431(2) . ?
N5 C51 1.4481(18) . ?
N7 C6 1.304(2) . ?
N7 C7A 1.370(2) . ?
N31 C3 1.3785(19) . ?
N31 C31 1.398(2) . ?
N31 H31N 0.878(9) . ?
C3 C3A 1.420(2) . ?
C3A C7A 1.388(2) . ?
C3A C4 1.426(2) . ?
C6 H6 0.9500 . ?
C31 C32 1.402(2) . ?
C31 C36 1.403(2) . ?
C32 C33 1.384(2) . ?
C32 H32 0.9500 . ?
C33 C34 1.391(2) . ?
C33 H33 0.9500 . ?
C34 C35 1.386(2) . ?
C35 C36 1.392(2) . ?
C35 H35 0.9500 . ?
C36 H36 0.9500 . ?
C51 C56 1.385(2) . ?
C51 C52 1.386(2) . ?
C52 C53 1.390(2) . ?
C52 H52 0.9500 . ?
C53 C54 1.395(2) . ?
C53 H53 0.9500 . ?
C54 C55 1.391(2) . ?
C55 C56 1.395(2) . ?
C55 H55 0.9500 . ?
C56 H56 0.9500 . ?
C57 H57A 0.9800 . ?
C57 H57B 0.9800 . ?
C57 H57C 0.9800 . ?
 
loop_
 _geom_angle_atom_site_label_1
 _geom_angle_atom_site_label_2
 _geom_angle_atom_site_label_3
 _geom_angle
 _geom_angle_site_symmetry_1
 _geom_angle_site_symmetry_3
 _geom_angle_publ_flag
C54 O51 C57 117.86(13) . . ?
C7A N1 N2 111.70(12) . . ?
C7A N1 H1N 128.9(14) . . ?
N2 N1 H1N 119.2(14) . . ?
C3 N2 N1 104.90(12) . . ?
C6 N5 C4 122.73(12) . . ?
C6 N5 C51 117.33(13) . . ?
C4 N5 C51 119.82(12) . . ?
C6 N7 C7A 112.70(12) . . ?
C3 N31 C31 128.10(13) . . ?
C3 N31 H31N 115.9(14) . . ?
C31 N31 H31N 114.6(14) . . ?
N2 C3 N31 124.78(14) . . ?
N2 C3 C3A 111.23(13) . . ?
N31 C3 C3A 123.99(13) . . ?
C7A C3A C3 104.49(13) . . ?
C7A C3A C4 121.08(14) . . ?
C3 C3A C4 134.13(14) . . ?
O4 C4 C3A 127.39(14) . . ?
O4 C4 N5 121.71(13) . . ?
C3A C4 N5 110.90(12) . . ?
N7 C6 N5 126.68(14) . . ?
N7 C6 H6 116.7 . . ?
N5 C6 H6 116.7 . . ?
N1 C7A N7 126.44(13) . . ?
N1 C7A C3A 107.67(13) . . ?
N7 C7A C3A 125.85(14) . . ?
N31 C31 C32 117.26(13) . . ?
N31 C31 C36 123.47(14) . . ?
C32 C31 C36 119.27(14) . . ?
C33 C32 C31 120.87(14) . . ?
C33 C32 H32 119.6 . . ?
C31 C32 H32 119.6 . . ?
C32 C33 C34 119.20(14) . . ?
C32 C33 H33 120.4 . . ?
C34 C33 H33 120.4 . . ?
C35 C34 C33 120.86(15) . . ?
C35 C34 Br31 119.90(12) . . ?
C33 C34 Br31 119.24(12) . . ?
C34 C35 C36 120.11(15) . . ?
C34 C35 H35 119.9 . . ?
C36 C35 H35 119.9 . . ?
C35 C36 C31 119.65(14) . . ?
C35 C36 H36 120.2 . . ?
C31 C36 H36 120.2 . . ?
C56 C51 C52 120.62(14) . . ?
C56 C51 N5 119.91(14) . . ?
C52 C51 N5 119.42(13) . . ?
C51 C52 C53 119.77(14) . . ?
C51 C52 H52 120.1 . . ?
C53 C52 H52 120.1 . . ?
C52 C53 C54 119.99(15) . . ?
C52 C53 H53 120.0 . . ?
C54 C53 H53 120.0 . . ?
O51 C54 C55 125.05(14) . . ?
O51 C54 C53 115.00(14) . . ?
C55 C54 C53 119.95(14) . . ?
C54 C55 C56 119.87(14) . . ?
C54 C55 H55 120.1 . . ?
C56 C55 H55 120.1 . . ?
C51 C56 C55 119.79(15) . . ?
C51 C56 H56 120.1 . . ?
C55 C56 H56 120.1 . . ?
O51 C57 H57A 109.5 . . ?
O51 C57 H57B 109.5 . . ?
H57A C57 H57B 109.5 . . ?
O51 C57 H57C 109.5 . . ?
H57A C57 H57C 109.5 . . ?
H57B C57 H57C 109.5 . . ?
 
loop_
 _geom_torsion_atom_site_label_1
 _geom_torsion_atom_site_label_2
 _geom_torsion_atom_site_label_3
 _geom_torsion_atom_site_label_4
 _geom_torsion
 _geom_torsion_site_symmetry_1
 _geom_torsion_site_symmetry_2
 _geom_torsion_site_symmetry_3
 _geom_torsion_site_symmetry_4
 _geom_torsion_publ_flag
C7A N1 N2 C3 1.20(16) . . . . ?
N1 N2 C3 N31 179.42(14) . . . . ?
N1 N2 C3 C3A -0.80(16) . . . . ?
C31 N31 C3 N2 11.9(2) . . . . ?
C31 N31 C3 C3A -167.90(14) . . . . ?
N2 C3 C3A C7A 0.16(17) . . . . ?
N31 C3 C3A C7A 179.94(14) . . . . ?
N2 C3 C3A C4 -173.31(16) . . . . ?
N31 C3 C3A C4 6.5(3) . . . . ?
C7A C3A C4 O4 -178.00(15) . . . . ?
C3 C3A C4 O4 -5.4(3) . . . . ?
C7A C3A C4 N5 1.0(2) . . . . ?
C3 C3A C4 N5 173.64(16) . . . . ?
C6 N5 C4 O4 -179.95(14) . . . . ?
C51 N5 C4 O4 4.0(2) . . . . ?
C6 N5 C4 C3A 0.95(19) . . . . ?
C51 N5 C4 C3A -175.07(13) . . . . ?
C7A N7 C6 N5 -0.1(2) . . . . ?
C4 N5 C6 N7 -1.5(2) . . . . ?
C51 N5 C6 N7 174.59(14) . . . . ?
N2 N1 C7A N7 176.84(13) . . . . ?
N2 N1 C7A C3A -1.13(17) . . . . ?
C6 N7 C7A N1 -175.31(14) . . . . ?
C6 N7 C7A C3A 2.3(2) . . . . ?
C3 C3A C7A N1 0.58(16) . . . . ?
C4 C3A C7A N1 175.11(13) . . . . ?
C3 C3A C7A N7 -177.40(14) . . . . ?
C4 C3A C7A N7 -2.9(2) . . . . ?
C3 N31 C31 C32 171.80(14) . . . . ?
C3 N31 C31 C36 -8.2(2) . . . . ?
N31 C31 C32 C33 -178.04(14) . . . . ?
C36 C31 C32 C33 1.9(2) . . . . ?
C31 C32 C33 C34 -0.4(2) . . . . ?
C32 C33 C34 C35 -0.9(2) . . . . ?
C32 C33 C34 Br31 178.47(11) . . . . ?
C33 C34 C35 C36 0.6(2) . . . . ?
Br31 C34 C35 C36 -178.70(12) . . . . ?
C34 C35 C36 C31 0.9(2) . . . . ?
N31 C31 C36 C35 177.83(14) . . . . ?
C32 C31 C36 C35 -2.2(2) . . . . ?
C6 N5 C51 C56 -117.89(16) . . . . ?
C4 N5 C51 C56 58.34(19) . . . . ?
C6 N5 C51 C52 59.52(19) . . . . ?
C4 N5 C51 C52 -124.24(15) . . . . ?
C56 C51 C52 C53 -0.5(2) . . . . ?
N5 C51 C52 C53 -177.92(13) . . . . ?
C51 C52 C53 C54 0.0(2) . . . . ?
C57 O51 C54 C55 -8.0(2) . . . . ?
C57 O51 C54 C53 172.35(14) . . . . ?
C52 C53 C54 O51 179.73(14) . . . . ?
C52 C53 C54 C55 0.1(2) . . . . ?
O51 C54 C55 C56 -179.34(14) . . . . ?
C53 C54 C55 C56 0.3(2) . . . . ?
C52 C51 C56 C55 0.9(2) . . . . ?
N5 C51 C56 C55 178.27(13) . . . . ?
C54 C55 C56 C51 -0.8(2) . . . . ?
 
_refine_diff_density_max    0.515
_refine_diff_density_min   -0.808
_refine_diff_density_rms    0.070

_shelx_res_file
;
TITL 4p
    shelx.res
    created by SHELXL-2018/3 at 14:34:18 on 19-Jan-2022
CELL  1.54184   6.3686   7.5121  17.5514   85.174   80.226   88.510
ZERR     2.00   0.0003   0.0003   0.0005    0.003    0.003    0.003
LATT   1
SFAC  C    H    N    O    BR
UNIT  36 28 10 4 2
MERG   2
FMAP   2
PLAN   5
SIZE     0.030   0.052   0.195
ACTA
BOND   $H
CONF
DFIX  0.88 0.01 N1 H1n N31 H31n
L.S.  18
MPLA  C51 > C56
MPLA  10 N1 N2 N5 N7 C3 C3a C4 C6 C7a O4 N31 C51
MPLA  C31 > C36
MPLA  C51 > C56
TEMP  -173.00
WGHT    0.029700    0.674700
FVAR       5.53899
BR31  5    0.246943    0.636176    0.912180    11.00000    0.02870    0.02558 =
         0.01591   -0.00375    0.00647   -0.00512
O4    4    0.813016    0.668219    0.406451    11.00000    0.01375    0.02043 =
         0.01459   -0.00294   -0.00445   -0.00553
O51   4    0.928642    0.803886    0.046491    11.00000    0.01867    0.02737 =
         0.00971   -0.00177   -0.00466   -0.00016
N1    3    1.272655    0.877158    0.551205    11.00000    0.01011    0.01764 =
         0.01224   -0.00180   -0.00373   -0.00340
H1N   2    1.372326    0.933201    0.567828    11.00000   -1.20000
N2    3    1.102444    0.808264    0.604089    11.00000    0.01098    0.01655 =
         0.01218   -0.00160   -0.00208   -0.00208
N5    3    1.122998    0.809127    0.344607    11.00000    0.01063    0.01541 =
         0.01065   -0.00278   -0.00316   -0.00076
N7    3    1.383245    0.917576    0.412193    11.00000    0.01069    0.01618 =
         0.01326   -0.00208   -0.00289   -0.00124
N31   3    0.784507    0.657672    0.590512    11.00000    0.01264    0.01832 =
         0.01100   -0.00275   -0.00375   -0.00443
H31N  2    0.712437    0.623410    0.556023    11.00000   -1.20000
C3    1    0.974511    0.741672    0.561267    11.00000    0.01189    0.01185 =
         0.01184   -0.00175   -0.00266    0.00050
C3A   1    1.058445    0.768742    0.480951    11.00000    0.01125    0.01244 =
         0.01249   -0.00206   -0.00352   -0.00012
C4    1    0.979755    0.739579    0.411721    11.00000    0.01220    0.01237 =
         0.01138   -0.00192   -0.00224    0.00055
C6    1    1.310946    0.889578    0.349102    11.00000    0.01036    0.01407 =
         0.01381   -0.00160   -0.00228   -0.00044
AFIX  43
H6    2    1.397273    0.928925    0.301345    11.00000   -1.20000
AFIX   0
C7A   1    1.248677    0.857004    0.478176    11.00000    0.01055    0.01272 =
         0.01287   -0.00238   -0.00331    0.00131
C31   1    0.671154    0.651674    0.666183    11.00000    0.01371    0.01258 =
         0.01248   -0.00045   -0.00288    0.00043
C32   1    0.467315    0.577326    0.679367    11.00000    0.01362    0.01503 =
         0.01529   -0.00069   -0.00545   -0.00067
AFIX  43
H32   2    0.414393    0.530470    0.637804    11.00000   -1.20000
AFIX   0
C33   1    0.342124    0.571278    0.752144    11.00000    0.01306    0.01624 =
         0.01946    0.00132   -0.00166    0.00005
AFIX  43
H33   2    0.203734    0.521425    0.760562    11.00000   -1.20000
AFIX   0
C34   1    0.421371    0.639072    0.812811    11.00000    0.02000    0.01516 =
         0.01442   -0.00048    0.00114    0.00118
C35   1    0.624197    0.709926    0.801390    11.00000    0.02299    0.01659 =
         0.01259   -0.00206   -0.00308   -0.00284
AFIX  43
H35   2    0.676803    0.754646    0.843480    11.00000   -1.20000
AFIX   0
C36   1    0.750925    0.715654    0.728336    11.00000    0.01667    0.01564 =
         0.01451   -0.00168   -0.00355   -0.00326
AFIX  43
H36   2    0.890682    0.762640    0.720617    11.00000   -1.20000
AFIX   0
C51   1    1.065004    0.806191    0.268440    11.00000    0.01264    0.01447 =
         0.01058   -0.00155   -0.00350   -0.00237
C52   1    1.199833    0.723130    0.211170    11.00000    0.01261    0.01651 =
         0.01462   -0.00178   -0.00274    0.00017
AFIX  43
H52   2    1.326729    0.665296    0.222437    11.00000   -1.20000
AFIX   0
C53   1    1.148734    0.724754    0.137226    11.00000    0.01548    0.01964 =
         0.01173   -0.00332   -0.00023   -0.00011
AFIX  43
H53   2    1.240701    0.667896    0.097843    11.00000   -1.20000
AFIX   0
C54   1    0.962317    0.809914    0.120831    11.00000    0.01615    0.01582 =
         0.01050    0.00010   -0.00337   -0.00470
C55   1    0.827935    0.893253    0.178506    11.00000    0.01266    0.01963 =
         0.01523   -0.00158   -0.00468    0.00059
AFIX  43
H55   2    0.700618    0.950812    0.167511    11.00000   -1.20000
AFIX   0
C56   1    0.880430    0.892168    0.252517    11.00000    0.01360    0.01868 =
         0.01359   -0.00381   -0.00219    0.00030
AFIX  43
H56   2    0.789889    0.950212    0.291890    11.00000   -1.20000
AFIX   0
C57   1    0.729059    0.868509    0.028262    11.00000    0.02110    0.03075 =
         0.01658   -0.00175   -0.00960   -0.00109
AFIX 137
H57A  2    0.613193    0.802419    0.061834    11.00000   -1.50000
H57B  2    0.723366    0.851610   -0.026107    11.00000   -1.50000
H57C  2    0.713456    0.995910    0.036530    11.00000   -1.50000

AFIX   0
HKLF    4


REM  4p
REM wR2 = 0.0640, GooF = S = 1.044, Restrained GooF = 1.044 for all data
REM R1 = 0.0257 for 3299 Fo > 4sig(Fo) and 0.0263 for all 3394 data
REM 242 parameters refined using 2 restraints

END

WGHT      0.0281      0.7204

REM Highest difference peak  0.515,  deepest hole -0.808,  1-sigma level  0.070
Q1    1   0.5000  0.5000  0.5000  10.50000  0.05    0.52
Q2    1   0.3324  0.5556  0.9254  11.00000  0.05    0.35
Q3    1   0.9900  0.7553  0.5162  11.00000  0.05    0.31
Q4    1   1.1447  0.8122  0.4791  11.00000  0.05    0.30
Q5    1   1.0131  0.7670  0.4512  11.00000  0.05    0.28
;
_shelx_res_checksum   97009

_shelx_hkl_file
;
   0   0   2 9293.98 372.264   7
   0   0   3 850.113 67.3226   8
   0   0   3 995.378 111.573   7
   0   0   4 50037.0 1794.84   7
   0   0   4 55409.9 1688.16   8
   0   0   5 1488.82 182.484   7
   0   0   5 2008.79 130.261   8
   0   0   6 168951. 5460.56   7
   0   0   6 174038. 5255.75   8
   0   0   7 14001.5 593.426  11
   0   0   7 14290.4 738.707   7
   0   0   7 14031.3 548.650   8
   0   0   8 20018.6 1019.08   7
   0   0   8 22530.5 804.538   8
   0   0   8 21953.6 865.690  11
   0   0   9 1145.88 117.014   8
   0   0   9 764.437 183.958   7
   0   0   9 967.661 118.885  10
   0   0   9 842.833 131.079  11
   0   0  10 19892.8 1071.12   7
   0   0  10 18836.7 779.953  10
   0   0  10 20925.2 869.066  11
   0   0  11 8577.54 466.281  14
   0   0  11 9106.31 533.185  11
   0   0  11 10370.0 744.765   7
   0   0  11 9401.46 500.237  45
   0   0  11 9578.42 500.794  41
   0   0 -11 9429.84 554.517  27
   0   0  12 64766.5 2344.12  14
   0   0  12 73640.9 2474.38  11
   0   0  12 75188.2 2864.80   7
   0   0  12 69657.2 2392.87  45
   0   0 -12 72211.0 2499.06  27
   0   0  13 6041.17 394.166  14
   0   0  13 6276.43 658.164   7
   0   0  13 6576.54 470.011  11
   0   0 -13 6439.88 478.947  27
   0   0  13 6491.03 428.731  45
   0   0 -14 3369.37 349.804  27
   0   0  14 3595.56 299.461  14
   0   0  14 4182.67 345.411  45
   0   0 -15 5426.77 449.137  27
   0   0  15 6163.32 417.248  45
   0   0 -16 37542.5 1525.64  27
   0   0  16 35214.8 1359.55  14
   0   0  16 34628.2 1411.01  45
   0   0 -17 13308.8 755.458  27
   0   0  17 13445.1 703.421  45
   0   0  17 13840.2 650.751  14
   0   0 -18 26413.0 1133.58  27
   0   0  18 25449.2 1001.68  14
   0   0  18 25760.6 1020.17  31
   0   0 -19 7384.14 461.657  27
   0   0  19 7957.44 384.300  14
   0   0  19 7595.78 403.836  31
   0   0  19 7939.34 436.914  21
   0   0  20 996.115 128.593  21
   0   0 -20 1298.08 154.948  27
   0   0  21 882.359 102.369  21
   0   0  21 1032.88 109.326  38
   0  -1  21 9145.53 386.990  25
   0  -1  21 9299.78 395.640  38
   0   1 -20 13122.9 566.199  27
   0  -1  20 13130.6 546.317  21
   0  -1  20 13226.9 551.260  31
   0  -1  19 627.492 106.719  21
   0   1 -19 873.572 141.632  27
   0  -1  19 664.562 114.614  31
   0  -1  18 931.458 139.737  21
   0   1 -18 371.531 110.782  27
   0   1 -17 13540.2 746.091  27
   0  -1  16 45239.7 1762.71  45
   0   1 -16 47998.0 1848.02  27
   0  -1  15 1031.67 187.545  11
   0  -1  15 733.970 243.049   7
   0  -1  15 1277.25 195.700  45
   0   1 -15 1126.22 199.662  27
   0  -1  14 55331.2 2014.61  45
   0   1 -14 52284.9 2073.52  27
   0  -1  14 55635.6 2074.87  11
   0  -1  14 54113.4 2499.35   7
   0  -1  14 55116.3 1909.82  20
   0  -1  13 894.318 159.948  45
   0   1 -13 1505.40 241.777  27
   0  -1  13 871.738 127.206  14
   0  -1  13 1678.11 242.944  11
   0  -1  13 1450.74 324.991   7
   0  -1  13 1175.24 165.965  10
   0  -1  13 1129.91 154.164  20
   0  -1  12 2238.43 245.419  45
   0   1 -12 2316.91 273.418  27
   0  -1  12 2420.29 223.378  14
   0  -1  12 2480.20 392.145   7
   0  -1  12 2890.70 256.368  10
   0  -1  12 2558.12 274.482  11
   0  -1  12 2880.59 241.374  20
   0  -1  11 25189.9 1024.21  45
   0  -1  11 24507.4 992.154  10
   0  -1  11 24983.0 1334.96   7
   0  -1  11 23868.0 1053.30  11
   0  -1  11 24643.8 969.852  20
   0   1 -11 25258.1 1087.16  27
   0  -1  10 114124. 3536.45  45
   0  -1  10 110593. 3579.74  11
   0  -1  10 114600. 3930.72   7
   0  -1  10 100020. 3485.08  10
   0   1 -10 112247. 3610.62  27
   0  -1   9 175832. 5405.01  10
   0  -1   9 170878. 5458.75  11
   0  -1   9 175244. 5763.93   7
   0  -1   8 17601.7 745.718  11
   0  -1   8 15912.0 885.136   7
   0  -1   8 18013.1 650.731   8
   0  -1   8 17025.5 698.028  10
   0  -1   7 1829.38 243.939   7
   0  -1   7 1396.63 138.465  10
   0   1  -6 12824.4 451.513   1
   0  -1   6 13559.3 439.386   2
   0  -1   6 12915.8 682.098   7
   0   1  -5 58869.2 1863.61   1
   0  -1   5 63358.8 2096.58   7
   0  -1   4 54520.7 1871.37   7
   0  -1   3 13832.4 589.213   9
   0  -1   2 29382.1 1027.47   9
   0  -1   1 34145.7 1158.09   9
   0   1  -1 34855.5 1103.83   8
   0   1   0 5031.45 218.292   8
   0   1   1 49789.6 1569.50   8
   0   1   2 288.117 54.1570   8
   0   1   3 9648.36 395.076   8
   0   1   4 6260.36 301.882   8
   0   1   5 11488.8 432.043   1
   0   1   5 12794.2 504.894   8
   0   1   6 97622.6 2962.11   1
   0   1   6 96489.2 3070.57   8
   0   1   7 88601.6 2878.66   8
   0   1   7 92146.7 2894.10  11
   0   1   8 80673.6 2606.46  11
   0   1   8 78794.1 2581.27   8
   0   1   9 80397.3 2637.00  11
   0   1   9 78837.3 2593.32   8
   0   1  10 1127.26 141.769   8
   0  -1 -11 126.594 78.3620  27
   0   1  11 293.411 70.6668   8
   0   1  11 152.599 76.5219  41
   0   1  11 194.073 84.4570  44
   0   1  12 79554.7 2703.53  44
   0   1  12 81695.1 2689.37  41
   0  -1 -12 78513.1 2783.27  27
   0   1  13 38714.1 1477.73  14
   0   1  13 39991.6 1485.54  41
   0   1  13 39459.5 1480.82  45
   0  -1 -13 39193.7 1586.64  27
   0   1  14 73220.7 2598.95  14
   0   1  14 77961.5 2619.68  45
   0  -1 -14 77833.6 2746.95  27
   0   1  15 104.971 62.3305  14
   0   1  15 202.394 90.6433  24
   0   1  15 59.9230 71.3489  45
   0  -1 -15 100.168 92.2196  27
   0   1  16 12374.7 663.216  14
   0  -1 -16 13612.3 769.512  27
   0   1  16 13282.5 624.736  24
   0   1  16 12653.7 670.277  45
   0  -1 -17 16307.3 853.028  27
   0   1  17 16152.2 763.779  14
   0   1  17 16529.3 774.815  45
   0   1  17 15397.1 698.556  31
   0  -1 -18 19453.1 934.927  27
   0   1  18 20322.2 859.719  14
   0   1  18 20235.7 871.766  45
   0   1  18 19531.2 793.646  31
   0   1  19 5862.93 370.738  21
   0   1  19 5892.43 356.942  14
   0  -1 -19 6075.93 408.418  27
   0   1  20 16692.3 684.045  21
   0   1  20 15653.9 636.036  14
   0  -1 -20 16020.3 690.525  27
   0   1  21 564.609 85.5366  21
   0   1  21 585.806 79.6064  38
   0  -2  20 11118.1 473.271  38
   0  -2  20 11278.4 464.237  25
   0  -2  20 12123.5 493.120  31
   0   2 -19 9781.49 494.591  27
   0   2 -19 9399.24 483.411  42
   0  -2  19 9695.16 464.928  25
   0  -2  19 10263.7 432.422  21
   0  -2  19 10734.6 496.198  31
   0  -2  18 3127.31 230.800  21
   0   2 -18 3337.95 288.892  27
   0  -2  17 542.273 100.101  20
   0  -2  17 380.687 92.4777  21
   0   2 -17 441.441 116.084  27
   0  -2  16 1775.71 245.341  11
   0  -2  16 1782.11 197.253  20
   0  -2  16 1916.12 199.532  21
   0   2 -16 1752.44 244.026  27
   0  -2  15 47452.6 1894.28  11
   0  -2  15 49411.6 2359.99   7
   0  -2  15 50556.8 1766.15  20
   0   2 -15 47209.4 1903.83  27
   0  -2  14 4905.13 392.379  45
   0  -2  14 4002.42 333.304  10
   0  -2  14 4305.46 392.574  11
   0  -2  14 4353.00 576.824   7
   0  -2  14 4307.24 329.596  20
   0   2 -14 3616.20 371.623  27
   0  -2  13 26117.3 1113.13  45
   0  -2  13 24261.7 1065.72  10
   0  -2  13 24132.5 1137.12  11
   0  -2  13 24499.1 1479.47   7
   0  -2  13 25554.2 1046.86  20
   0   2 -13 25624.3 1171.97  27
   0  -2  12 10267.9 581.757  45
   0  -2  12 9442.38 600.774  11
   0  -2  12 10343.3 855.829   7
   0  -2  12 9927.23 564.055  10
   0  -2  12 10030.0 543.092  20
   0   2 -12 9824.31 623.997  27
   0  -2  11 14778.2 727.360  45
   0  -2  11 14923.8 764.555  11
   0  -2  11 16069.2 1033.93   7
   0  -2  11 15723.0 732.696  10
   0  -2  11 14065.8 687.312  20
   0   2 -11 14586.6 776.406  27
   0  -2  10 8555.03 489.147  45
   0  -2  10 8603.65 520.815  11
   0  -2  10 8646.00 483.373  10
   0  -2  10 8420.70 692.171   7
   0  -2  10 7700.81 451.366  20
   0   2 -10 8936.18 541.115  27
   0  -2   9 29165.4 1120.49  45
   0   2  -9 27889.5 1166.86  27
   0  -2   9 27760.4 1093.75  20
   0  -2   9 29495.1 1122.30  10
   0  -2   9 29901.0 1417.93   7
   0  -2   8 59759.6 2010.26  10
   0  -2   8 57662.0 2297.20   7
   0  -2   7 1020.54 191.996   7
   0  -2   7 1191.05 141.114  10
   0   2  -7 757.238 101.113   1
   0  -2   6 5651.77 309.065  10
   0  -2   6 6002.15 455.452   7
   0   2  -6 4773.65 293.917   1
   0  -2   5 17495.2 678.781  10
   0  -2   4 78884.4 2682.49   9
   0  -2   3 13979.3 664.659   9
   0  -2   2 105517. 3411.08   9
   0   2  -1 237362. 7239.26   8
   0  -2   1 240047. 7348.01   9
   0  -2   0 264376. 8633.62   9
   0   2   0 295323. 8562.10   8
   0   2   1 349195. 10543.9   8
   0   2   2 31211.7 1110.22   8
   0   2   3 90606.5 2895.91   8
   0   2   4 180614. 5592.47   8
   0   2   5 5301.13 327.374   8
   0   2   6 14525.9 623.967   8
   0   2   6 11896.4 537.718   1
   0   2   7 959.081 142.858   8
   0   2   7 866.152 109.900   1
   0   2   8 56443.4 2054.08   8
   0   2   8 61638.0 1947.45   1
   0   2   9 12854.2 637.772   8
   0   2  10 38983.3 1516.06   8
   0   2  10 42143.9 1501.12  44
   0  -2 -10 41089.1 1547.18  27
   0   2  11 5374.99 348.369  43
   0   2  11 5113.80 351.914  41
   0   2  11 5255.98 370.078  44
   0   2  11 5051.91 372.225   8
   0  -2 -11 5666.42 409.357  27
   0   2  11 5036.61 332.146  19
   0  -2 -12 29761.8 1241.46  27
   0   2  12 26628.3 1087.58  19
   0   2  12 28069.2 1136.35  41
   0   2  12 29245.0 1178.33  44
   0   2  12 29819.9 1129.03  43
   0  -2 -13 125605. 4192.23  27
   0   2  13 125640. 4034.69  43
   0   2  13 125777. 4069.86  41
   0   2  13 119742. 4101.20  44
   0   2  13 128565. 4012.34  19
   0  -2 -14 237.312 108.519  27
   0   2  14 254.975 114.241  14
   0   2  14 421.218 111.432  45
   0   2  14 296.111 112.282  44
   0   2  14 157.432 92.2271  41
   0  -2 -15 2946.69 333.255  27
   0   2  15 3109.01 299.558  14
   0   2  15 2865.92 269.775  41
   0   2  15 2980.08 275.111  45
   0  -2 -16 11944.3 717.714  27
   0   2  16 11968.8 648.925  14
   0   2  16 11797.6 613.133  45
   0  -2 -17 7786.49 536.796  27
   0   2  17 7951.83 490.006  14
   0   2  17 7966.23 448.783  24
   0   2  17 7330.25 445.319  45
   0  -2 -18 4766.46 385.207  27
   0   2  18 4718.81 348.715  14
   0   2  18 4694.46 302.772  24
   0   2  18 4729.74 318.513  45
   0   2  19 12946.1 603.756  21
   0   2  19 13549.6 612.602  14
   0  -2 -19 12171.6 634.939  27
   0   2  20 17786.8 719.476  14
   0   2  20 18403.5 695.657  38
   0  -2 -20 17542.9 737.126  27
   0   2  20 18871.0 735.511  21
   0   2  21 14347.6 555.335  21
   0   2  21 13722.6 524.581  14
   0  -3  19 5773.77 281.571  38
   0   3 -19 5947.23 324.575  42
   0  -3  19 6315.75 300.813  32
   0  -3  19 6769.81 337.854  31
   0   3 -18 24240.4 947.521  27
   0  -3  18 22250.4 868.729  38
   0   3 -18 23395.2 950.051  42
   0  -3  18 23493.4 872.120  25
   0  -3  18 25074.0 935.092  31
   0  -3  17 10846.0 602.840  11
   0   3 -17 10385.9 579.640  27
   0   3 -17 10049.3 575.578  42
   0  -3  17 10836.9 514.416  25
   0  -3  17 10764.8 504.053  20
   0   3 -16 2247.80 267.230  42
   0  -3  16 2285.24 273.819  11
   0  -3  16 2311.15 220.472  20
   0   3 -16 2259.14 260.851  27
   0  -3  15 1754.67 251.031  11
   0  -3  15 1947.28 229.657  10
   0  -3  15 1510.51 354.013   7
   0  -3  15 1895.05 211.236  20
   0   3 -15 1827.90 250.450  27
   0  -3  14 14518.6 1110.33   7
   0  -3  14 13956.2 788.872  11
   0  -3  14 13966.1 734.896  10
   0  -3  14 14456.3 707.484  20
   0   3 -14 13058.6 774.739  27
   0  -3  13 19588.0 821.045  15
   0  -3  13 18182.5 1275.82   7
   0  -3  13 17624.1 947.001  11
   0  -3  13 20174.2 936.316  10
   0  -3  13 19783.9 889.038  20
   0   3 -13 19060.3 974.811  27
   0  -3  12 19152.9 825.386  15
   0  -3  12 19702.2 971.593  11
   0  -3  12 19133.5 916.101  10
   0  -3  12 18023.0 1250.22   7
   0  -3  12 19282.8 881.558  20
   0   3 -12 19530.2 973.844  27
   0  -3  11 7837.86 457.915  15
   0   3 -11 8508.04 570.323  27
   0  -3  11 9145.20 521.951  20
   0  -3  11 7639.09 734.393   7
   0  -3  11 8238.20 556.200  11
   0  -3  11 9226.71 552.553  10
   0   3 -10 58448.2 2146.98  27
   0  -3  10 59512.0 2054.96  20
   0  -3  10 54930.8 2062.14  10
   0  -3  10 58278.0 2498.61   7
   0   3  -9 254.655 103.803  27
   0  -3   9 139.863 85.8279  20
   0  -3   9 252.999 97.6940  10
   0  -3   9 171.015 148.713   7
   0   3  -8 105467. 3462.65  27
   0  -3   8 102341. 3384.44  20
   0  -3   8 101850. 3391.45  10
   0  -3   8 108488. 3814.64   7
   0   3  -7 15367.5 734.810   1
   0  -3   7 15732.4 716.788  20
   0  -3   7 15890.4 945.838   7
   0  -3   7 17522.8 739.029  10
   0  -3   6 85216.9 3113.90   7
   0   3  -6 81632.2 2872.32   1
   0   3  -6 83981.5 2690.66   4
   0  -3   5 17.9441 49.5563  10
   0  -3   5 126.885 112.087   9
   0   3  -5 55.6611 55.6800   1
   0  -3   4 3688.72 249.465  10
   0  -3   4 3238.88 337.801   9
   0  -3   3 5646.38 436.954   9
   0  -3   3 5930.84 322.838  10
   0  -3   2 22739.6 1031.42   9
   0   3  -1 65818.3 2245.64   8
   0  -3   1 68939.5 2393.52   9
   0   3   0 17777.3 758.001   8
   0  -3   0 17144.7 845.157   9
   0   3   1 2187.60 214.757   8
   0   3   2 35111.5 1315.37   8
   0   3   3 73355.5 2481.10   8
   0   3   4 157090. 4991.17   8
   0   3   5 11402.1 600.581   8
   0   3   6 39162.6 1501.35   8
   0   3   7 1480.51 197.371   8
   0   3   7 1409.95 123.898   4
   0   3   7 1482.87 182.634   1
   0   3   8 2054.51 244.846   8
   0   3   8 1905.50 201.637   1
   0   3   9 16568.1 743.650  43
   0   3   9 16515.1 833.254   8
   0   3   9 16428.9 771.654  16
   0  -3  -9 16826.7 789.413  27
   0   3  10 83927.1 2864.18   8
   0   3  10 77777.1 2709.03  43
   0  -3 -10 83745.9 2809.52  27
   0   3  11 18111.9 851.496  44
   0   3  11 18283.0 826.451  43
   0   3  11 19030.8 929.333   8
   0   3  11 17729.9 806.503  19
   0  -3 -11 19733.2 917.102  27
   0   3  12 65199.0 2242.61  43
   0   3  12 64791.2 2292.92  44
   0  -3 -12 63091.8 2347.91  27
   0   3  12 67816.5 2387.10   8
   0   3  12 61675.7 2217.70  19
   0  -3 -13 2447.73 302.121  27
   0   3  13 2439.31 257.464  14
   0   3  13 2115.15 233.790  43
   0   3  13 2505.41 258.850  41
   0   3  13 2900.87 300.129  44
   0   3  13 2447.54 243.990  19
   0  -3 -14 123.095 109.789  27
   0   3  14 58.1147 77.6533  14
   0   3  14 40.3022 57.0982  45
   0   3  14 79.3354 77.7413  43
   0   3  14 82.9197 72.0108  44
   0   3  14 32.5717 62.0623  41
   0   3  14 54.5387 69.2380  19
   0  -3 -15 4010.07 393.468  27
   0   3  15 4485.66 366.207  14
   0   3  15 4571.86 389.730  44
   0   3  15 5155.06 338.337  45
   0   3  15 4815.14 357.283  41
   0   3  15 4460.10 325.700  19
   0  -3 -16 30729.4 1376.42  27
   0   3  16 30477.0 1295.09  14
   0   3  16 33374.7 1268.59  41
   0   3  16 33967.0 1221.25  19
   0   3  17 15791.4 755.234  14
   0  -3 -17 15646.4 813.246  27
   0   3  18 5789.78 349.045  24
   0   3  18 5190.18 360.800  14
   0  -3 -18 5847.99 411.022  27
   0   3  19 259.843 75.4365  14
   0   3  19 230.319 64.9538  24
   0  -3 -19 334.599 92.8946  27
   0   3  19 366.376 80.5520  21
   0  -3 -20 3256.90 219.947  27
   0   3  20 3636.19 221.623  21
   0   3  20 3444.08 228.453  14
   0   3  21 14188.2 524.909  14
   0   4 -18 3299.80 244.563  16
   0  -4  18 3530.92 216.488  32
   0  -4  18 2998.06 207.758  31
   0   4 -18 3429.11 232.234  42
   0  -4  17 1737.37 171.206  31
   0   4 -17 1706.03 188.737  42
   0  -4  17 1678.67 190.422  11
   0  -4  17 1473.24 144.287  20
   0  -4  16 9606.97 497.239  31
   0   4 -16 9169.06 531.083  27
   0   4 -16 9322.47 543.695  42
   0  -4  16 9849.70 489.229  20
   0  -4  16 9176.85 546.271  11
   0  -4  15 7526.62 509.568  11
   0  -4  15 7169.46 456.716  10
   0   4 -15 7583.28 504.588  42
   0  -4  15 7122.42 378.072  38
   0   4 -15 7632.10 500.637  27
   0  -4  15 6961.80 384.519  25
   0  -4  15 7488.02 442.743  20
   0  -4  14 1192.63 217.563  11
   0  -4  14 1483.47 210.636  10
   0  -4  14 1339.72 161.910  15
   0   4 -14 1463.19 232.833  42
   0   4 -14 1495.74 229.312  27
   0  -4  14 1133.79 141.739  25
   0  -4  14 1559.26 199.548  20
   0  -4  13 10116.2 651.170  11
   0  -4  13 9142.70 872.650   7
   0  -4  13 10813.7 634.720  10
   0  -4  13 10068.7 537.963  15
   0   4 -13 9578.82 642.962  42
   0   4 -13 10191.4 651.550  27
   0  -4  13 10691.3 534.423  25
   0  -4  13 10513.8 589.289  20
   0  -4  12 9953.38 614.268  10
   0  -4  12 9314.67 627.670  11
   0  -4  12 8500.17 844.412   7
   0  -4  12 10004.7 540.746  15
   0   4 -12 9899.27 645.745  42
   0   4 -12 9533.14 630.787  27
   0  -4  12 9550.47 513.240  25
   0  -4  12 10051.4 580.413  20
   0  -4  11 29629.1 1652.41   7
   0  -4  11 29219.3 1224.65  10
   0  -4  11 27756.2 1114.32  15
   0   4 -11 28361.9 1255.77  42
   0  -4  11 30303.6 1092.57  25
   0  -4  11 30844.1 1190.78  20
   0   4 -10 27619.6 1227.49  42
   0  -4  10 26612.9 1089.44  15
   0   4 -10 25472.4 1197.06  27
   0  -4  10 26687.3 1174.13  10
   0  -4  10 26217.5 1537.06   7
   0  -4  10 26436.0 1126.13  20
   0  -4   9 1515.85 213.313  30
   0   4  -9 1241.06 214.958  42
   0   4  -9 1054.53 191.251  27
   0  -4   9 1162.65 188.023  10
   0  -4   9 1232.03 313.263   7
   0  -4   9 1331.22 188.839  20
   0  -4   8 471.147 121.854  30
   0   4  -8 333.911 123.994  42
   0   4  -8 309.240 131.747  27
   0  -4   8 459.057 179.659   7
   0  -4   8 474.800 124.313  10
   0  -4   8 550.945 123.922  20
   0   4  -7 48886.2 1935.59   1
   0   4  -7 51176.7 1705.38   4
   0  -4   7 52422.9 1815.37  30
   0   4  -7 49243.4 1894.82  42
   0   4  -7 51402.9 1914.13  27
   0  -4   7 48991.8 2217.48   7
   0  -4   7 51130.6 1864.37  10
   0  -4   7 52062.7 1842.12  20
   0   4  -6 11139.2 671.273   1
   0   4  -6 10618.4 494.177   4
   0  -4   6 11513.8 572.498  30
   0   4  -6 10905.6 614.110  42
   0   4  -6 10441.5 606.603  27
   0  -4   6 10669.7 580.433  10
   0  -4   6 11990.4 592.379  20
   0   4  -5 30704.6 1439.97   1
   0   4  -5 32730.1 1236.59   4
   0  -4   5 37851.2 1339.01  30
   0   4  -5 36743.1 1398.99  27
   0   4  -5 36555.0 1392.36  42
   0  -4   5 37055.3 1354.43  10
   0  -4   5 33575.3 1615.63   9
   0  -4   5 37728.1 1344.82  20
   0   4  -4 83826.7 2737.35  42
   0   4  -4 82253.1 2731.45  27
   0  -4   4 74814.6 2973.82   9
   0  -4   4 83467.0 2680.51  10
   0   4  -4 71729.1 2816.97   1
   0  -4   3 350.767 153.146   9
   0  -4   3 400.212 91.6458  10
   0  -4   2 516.549 163.382   9
   0  -4   2 822.615 127.021  10
   0  -4   1 12693.3 778.007   9
   0   4   0 105808. 3478.04   8
   0  -4   0 100421. 3610.95   9
   0  -4  -1 23515.7 1163.36   9
   0   4   1 23636.2 1048.48   8
   0   4   2 58005.7 2146.05   8
   0  -4  -2 60130.0 2305.88   9
   0   4   3 8694.16 561.443   8
   0   4   4 167.717 93.6846   8
   0   4   5 9827.83 618.243   8
   0   4   6 41284.6 1525.69  43
   0   4   6 39711.3 1530.46  16
   0  -4  -6 42486.1 1544.48  27
   0   4   6 43721.4 1696.34   8
   0   4   6 39946.0 1632.93   1
   0   4   7 7593.68 462.836  43
   0  -4  -7 7657.39 434.594  30
   0   4   7 8071.78 485.897  16
   0  -4  -7 8028.81 484.857  27
   0   4   7 7740.97 558.424   8
   0   4   7 7902.00 390.803   4
   0   4   7 6433.19 496.773   1
   0   4   8 45760.6 1492.58   4
   0   4   8 41749.5 1692.30   1
   0  -4  -8 42074.1 1547.26  30
   0   4   8 44174.7 1617.70  43
   0   4   8 41485.9 1529.64  29
   0  -4  -8 44146.2 1646.70  27
   0   4   8 44845.8 1787.29   8
   0   4   8 41836.2 1629.62  16
   0   4   9 9298.16 574.657   1
   0   4   9 8955.31 526.855  43
   0  -4  -9 8388.60 474.517  30
   0  -4  -9 9080.66 557.806  27
   0   4   9 9169.62 632.487   8
   0   4   9 9372.88 559.737  16
   0  -4 -10 522.395 143.659  27
   0   4  10 576.522 122.769  43
   0   4  10 740.714 183.487   8
   0   4  10 707.151 159.132  16
   0  -4 -11 37222.7 1534.82  27
   0   4  11 39180.7 1644.48   8
   0   4  11 36301.1 1471.43  44
   0   4  11 36623.9 1450.19  43
   0   4  12 115750. 3821.80  14
   0   4  12 115057. 3888.08  44
   0   4  12 119391. 3848.70  43
   0  -4 -12 114331. 3946.41  27
   0   4  12 119391. 4063.73   8
   0   4  12 114936. 3831.85  19
   0  -4 -13 2975.83 335.178  27
   0   4  13 2699.03 299.600  44
   0   4  13 3103.35 292.184  43
   0   4  13 3031.53 292.244  14
   0   4  13 2968.01 285.702  19
   0  -4 -14 13140.0 763.288  27
   0   4  14 13643.0 678.350  43
   0   4  14 12653.6 667.219  41
   0   4  14 12249.7 704.651  44
   0   4  14 13512.8 677.522  19
   0   4  14 13020.6 684.141  14
   0   4  15 461.788 125.334  14
   0   4  15 497.391 117.869  43
   0   4  15 614.692 128.028  41
   0   4  15 800.554 170.246  44
   0  -4 -15 706.262 161.921  27
   0   4  15 495.253 110.807  12
   0   4  15 403.192 109.210  19
   0  -4 -16 10996.0 669.104  27
   0   4  16 12050.9 627.144  14
   0   4  16 11839.2 556.048  12
   0   4  16 11121.5 638.280  44
   0   4  16 12428.3 591.372  41
   0   4  16 12073.4 579.927  19
   0   4  17 11243.5 555.179  14
   0   4  17 9659.47 477.268  21
   0   4  17 9681.52 468.436  19
   0  -4 -17 9332.52 568.197  27
   0   4  18 33771.2 1177.34  14
   0   4  18 30041.4 1130.09  24
   0   4  18 29779.1 1090.03  21
   0  -4 -18 30370.1 1193.97  27
   0  -4 -19 6292.23 348.560  27
   0   4  19 5880.02 306.518  24
   0   4  20 1697.80 136.027  14
   0  -5  17 486.921 64.7428  20
   0   5 -17 409.315 82.7890  16
   0  -5  17 440.878 70.2127  32
   0   5 -16 4679.62 322.207  16
   0  -5  16 4732.66 269.902  31
   0   5 -16 5016.33 323.991  42
   0  -5  16 4786.29 276.947  20
   0   5 -15 16744.7 783.688  42
   0   5 -15 17432.7 800.666  16
   0  -5  15 16220.3 693.911  31
   0  -5  15 18030.6 797.157  11
   0  -5  15 17079.1 720.116  20
   0   5 -14 11127.6 633.544  42
   0   5 -14 11524.5 649.755  16
   0  -5  14 11330.9 526.113  15
   0  -5  14 11168.5 544.773  31
   0  -5  14 10993.6 631.196  11
   0  -5  14 11327.8 606.124  10
   0  -5  14 11855.6 580.710  20
   0   5 -13 1417.79 224.747  42
   0   5 -13 1518.42 239.124  16
   0  -5  13 1849.47 193.554  15
   0  -5  13 1549.32 220.764  10
   0  -5  13 1396.62 221.752  11
   0  -5  13 1323.82 188.071  20
   0   5 -12 812.782 190.276  42
   0   5 -12 1084.27 198.967  27
   0  -5  12 764.301 138.040  15
   0   5 -12 709.659 176.298  16
   0  -5  12 811.695 168.400  10
   0  -5  12 915.128 181.813  11
   0  -5  12 815.447 156.900  20
   0   5 -11 1529.83 251.754  42
   0  -5  11 1227.36 180.690  15
   0   5 -11 1267.47 219.202  27
   0  -5  11 1346.20 229.772  10
   0  -5  11 1256.39 349.294   7
   0  -5  11 1242.78 191.730  20
   0   5 -10 8786.11 619.321  42
   0  -5  10 10165.1 537.542  30
   0  -5  10 9841.58 563.206  15
   0   5 -10 10123.3 650.702  27
   0  -5  10 9591.62 621.490  10
   0  -5  10 9067.20 866.556   7
   0  -5  10 9960.86 583.645  20
   0   5  -9 36473.7 1553.66  42
   0  -5   9 35302.8 1395.55  30
   0   5  -9 37401.1 1553.99  27
   0  -5   9 34911.7 1919.32   7
   0  -5   9 37782.7 1528.02  10
   0  -5   9 37620.6 1466.28  20
   0   5  -8 21782.3 1050.25  42
   0  -5   8 20893.0 925.061  30
   0   5  -8 19614.2 1022.78  16
   0   5  -8 20884.3 1027.94  27
   0  -5   8 20780.6 1353.71   7
   0  -5   8 20530.1 990.988  10
   0  -5   8 20816.5 949.332  20
   0   5  -7-93.0444 88.3559   1
   0   5  -7 29.0490 42.2633   4
   0   5  -7 179.305 111.109  42
   0  -5   7 109.918 96.5988  30
   0   5  -7-103.082 94.7133  16
   0   5  -7-70.5837 112.199  27
   0  -5   7 45.5875 96.5603  10
   0  -5   7 54.9204 172.664   7
   0  -5   7 345.957 116.801  20
   0   5  -6 830.488 126.327   4
   0   5  -6 900.920 223.057   1
   0  -5   6 1093.70 173.967  30
   0   5  -6 598.660 155.569  42
   0   5  -6 765.486 172.444  16
   0  -5   6 807.641 164.414  10
   0  -5   6 915.895 159.918  20
   0   5  -5 30235.9 1501.76   1
   0   5  -5 34574.2 1241.78   4
   0  -5   5 32815.5 1306.29  30
   0   5  -5 32455.6 1377.53  42
   0   5  -5 31012.0 1371.38  16
   0  -5   5 30146.7 1638.42   9
   0  -5   5 33936.5 1332.26  10
   0  -5   5 33447.3 1287.68  20
   0   5  -4 12389.2 830.487   1
   0   5  -4 12087.4 598.398   4
   0  -5   4 12976.6 664.431  30
   0   5  -4 12607.1 705.785  42
   0   5  -4 12078.4 705.508  16
   0  -5   4 13331.9 676.835  10
   0  -5   4 12520.7 913.047   9
   0  -5   4 13562.4 643.427  20
   0   5  -3 15890.4 996.652   1
   0   5  -3 17268.5 776.767   4
   0  -5   3 19771.0 860.015  30
   0   5  -3 18271.3 889.342  42
   0   5  -3 17846.0 892.518  16
   0  -5   3 18366.1 1121.95   9
   0  -5   3 19657.1 856.643  10
   0  -5   3 18896.0 804.717  20
   0  -5   2 6388.49 385.103  20
   0   5  -2 6115.06 450.380  16
   0  -5   2 6364.35 421.568  30
   0  -5   2 6751.78 428.018  10
   0  -5   2 6167.22 593.087   9
   0   5  -2 7149.90 588.435   1
   0   5  -2 6058.52 380.390   4
   0  -5   1 1272.40 151.647  20
   0  -5   1 957.972 161.222  30
   0  -5   1 959.657 229.085   9
   0  -5   1 844.736 142.605  10
   0   5  -1 872.677 220.925   1
   0   5  -1 1054.02 177.582  16
   0  -5   0 706.028 132.829  30
   0  -5   0 365.068 153.661   9
   0   5   0 491.941 171.136   1
   0   5   0 558.766 130.587  16
   0  -5  -1 43883.8 1571.99  30
   0  -5  -1 42598.6 1917.03   9
   0   5   1 44305.7 1630.72  16
   0  -5  -2 42112.8 1568.74  30
   0   5   2 45028.6 1642.43  16
   0   5   2 46300.9 1830.05   8
   0  -5  -2 42346.0 1935.26   9
   0   5   3 83949.0 2919.34  43
   0  -5  -3 87244.5 2889.69  30
   0   5   3 83817.1 2938.16  16
   0  -5  -3 91733.4 2940.38  27
   0   5   3 92151.6 3178.62   8
   0  -5  -3 84743.9 3311.56   9
   0   5   3 80425.2 3137.94   1
   0   5   4 182.244 83.1059  43
   0  -5  -4 122.542 77.0694  30
   0   5   4 175.353 78.7320  16
   0  -5  -4 166.764 82.8401  27
   0   5   4 316.917 135.493   8
   0  -5  -4 283.791 184.164   9
   0   5   4 62.1914 49.9875   4
   0   5   4-10.6659 111.667   1
   0   5   5 25970.5 1112.05  43
   0  -5  -5 26254.1 1073.78  30
   0   5   5 26480.7 1131.26  16
   0  -5  -5 27760.6 1137.36  27
   0   5   5 24830.1 1274.39   1
   0   5   5 24272.4 1009.77   4
   0   5   6 3286.49 306.042  43
   0  -5  -6 3206.67 282.337  30
   0   5   6 2608.84 284.637  16
   0  -5  -6 3482.08 320.457  27
   0   5   6 3726.23 416.546   8
   0   5   6 2683.57 359.461   1
   0   5   6 2909.64 246.124   4
   0   5   7 43457.2 1633.93  43
   0  -5  -7 38523.8 1547.39  30
   0   5   7 42865.6 1652.47  16
   0  -5  -7 42601.5 1650.84  27
   0   5   7 41508.9 1501.55   4
   0   5   7 41148.1 1795.61   1
   0   5   8 15225.9 788.064  43
   0  -5  -8 15149.2 740.286  30
   0   5   8 15431.0 815.393  16
   0   5   8 15352.2 732.780  29
   0  -5  -8 15721.3 817.249  27
   0   5   8 17338.4 997.189   8
   0   5   8 15460.8 908.447   1
   0   5   8 16849.8 705.126   4
   0   5   9 54325.8 1784.90   4
   0   5   9 54825.4 2089.81   1
   0   5   9 48106.7 1895.91  43
   0  -5  -9 51212.9 1845.49  30
   0   5   9 49995.8 1822.37  29
   0  -5  -9 51016.8 1962.86  27
   0   5   9 51544.1 2158.60   8
   0   5   9 49522.9 1947.07  16
   0   5  10 3451.56 332.991  43
   0  -5 -10 4197.46 318.009  30
   0  -5 -10 3689.95 366.654  27
   0   5  10 3582.92 288.699  29
   0   5  10 4044.00 376.060  16
   0   5  10 3940.35 450.082   8
   0   5  10 4193.57 320.350  14
   0   5  11 140.603 83.4823  14
   0   5  11 355.603 122.210  44
   0   5  11 236.455 111.744  43
   0  -5 -11 273.415 118.918  27
   0   5  11 123.931 140.716   8
   0   5  11 390.987 125.505  19
   0   5  12 2198.19 238.665  14
   0   5  12 2110.06 254.259  43
   0   5  12 2063.37 262.441  44
   0  -5 -12 2490.37 305.980  27
   0   5  12 2190.52 337.120   8
   0   5  12 1727.13 229.899  19
   0  -5 -13 22101.7 1074.07  27
   0   5  13 21241.2 956.125  14
   0   5  13 24070.8 1007.18  43
   0   5  13 22683.7 1028.90  44
   0   5  13 21618.4 979.939  19
   0  -5 -14 2566.80 296.622  27
   0   5  14 2513.62 253.595  14
   0   5  14 2891.60 265.774  43
   0   5  14 2659.88 282.908  44
   0   5  14 2625.81 252.819  41
   0   5  14 2859.38 270.693  19
   0  -5 -15 12546.9 694.203  27
   0   5  15 12294.8 614.463  14
   0   5  15 12460.0 601.234  43
   0   5  15 12709.2 601.640  41
   0   5  15 11357.9 641.221  44
   0   5  15 12379.8 613.508  19
   0  -5 -16 2488.67 260.162  27
   0   5  16 2501.89 226.355  14
   0   5  16 2432.71 202.148  12
   0   5  16 2647.53 210.081  41
   0   5  16 2668.68 256.244  44
   0   5  16 2371.84 211.843  19
   0   5  17 2701.05 216.119  14
   0   5  17 2366.17 186.153  19
   0  -5 -17 2299.09 225.705  27
   0  -5 -18 37.6392 54.4000  27
   0   5  18 3.19361 43.2980  24
   0   5  18 21.2922 41.9151  14
   0   5  19 12096.3 473.352  14
   0   6 -15 13167.8 575.922  16
   0  -6  15 13763.9 534.211  20
   0  -6  15 13567.0 532.458  32
   0   6 -14 5544.81 359.635  16
   0  -6  14 5994.94 323.399  20
   0  -6  14 5455.21 311.691  32
   0  -6  13 16273.2 769.692  11
   0  -6  13 15487.8 745.653  10
   0  -6  13 17998.0 726.876  20
   0  -6  13 16760.3 688.809  15
   0   6 -13 17132.2 787.704  16
   0  -6  12 219.707 109.866  10
   0  -6  12 463.576 124.536  11
   0  -6  12 338.555 100.882  20
   0  -6  12 429.285 99.3140  15
   0   6 -12 335.274 108.757  16
   0   6 -11 779.048 179.250  42
   0   6 -11 922.931 181.599  16
   0  -6  11 918.104 148.455  15
   0  -6  11 941.905 176.076  11
   0  -6  11 1171.55 188.606  10
   0  -6  11 1064.65 156.747  20
   0  -6  10 0.38826 61.1369  30
   0   6 -10-28.3127 89.3058  42
   0   6 -10-75.8397 110.582  16
   0  -6  10 10.9826 63.7387  15
   0  -6  10 56.5045 86.9138  10
   0  -6  10 105.340 89.9577  20
   0  -6   9 21314.6 916.509  30
   0   6  -9 20233.9 1033.01  42
   0  -6   9 21624.0 950.059  15
   0   6  -9 20943.2 1047.58  16
   0  -6   9 22189.3 1032.12  10
   0  -6   9 20886.7 941.610  20
   0  -6   8 10140.2 564.838  30
   0   6  -8 9687.10 646.568  42
   0  -6   8 9847.21 571.517  15
   0   6  -8 9225.67 638.726  16
   0  -6   8 10414.4 637.918  10
   0  -6   8 9851.35 900.127   7
   0  -6   8 9511.69 561.499  20
   0   6  -7 23129.4 923.876   4
   0  -6   7 23157.0 929.566   5
   0  -6   7 22484.8 1008.46  30
   0   6  -7 22491.3 1108.32  42
   0   6  -7 23083.3 1123.96  16
   0  -6   7 24001.6 1492.95   7
   0  -6   7 23157.8 1081.62  10
   0  -6   7 22158.9 999.529  20
   0  -6   6 67.5600 90.2417  30
   0  -6   6 96.1432 83.0705  20
   0   6  -6 34.2946 109.213  16
   0  -6   6 206.218 132.657  10
   0  -6   6 75.5387 131.825   7
   0   6  -6 125.782 159.002   1
   0   6  -6 143.239 71.4245   4
   0  -6   5 3488.64 327.235  30
   0  -6   5 3310.98 300.056  20
   0   6  -5 3369.28 363.211  16
   0  -6   5 4048.27 367.871  10
   0   6  -5 3791.58 466.270   1
   0   6  -5 3952.98 306.277   4
   0  -6   4 321.782 122.556  30
   0  -6   4 432.743 112.214  20
   0   6  -4 372.820 161.313  16
   0  -6   4 204.241 116.629   9
   0  -6   4 334.372 133.964  10
   0   6  -4 587.227 130.916   4
   0   6  -4 519.075 205.464   1
   0  -6   3 37581.8 1513.75  30
   0  -6   3 37383.7 1421.72  20
   0   6  -3 38272.2 1587.81  16
   0  -6   3 35457.3 1888.12   9
   0   6  -3 34931.5 1786.82   1
   0   6  -3 38033.4 1451.35   4
   0  -6   2 37351.7 1483.84  30
   0  -6   2 37861.7 1373.84  20
   0   6  -2 35369.6 1520.82  16
   0  -6   2 36736.3 1874.14   9
   0  -6   2 38605.8 1482.47  10
   0   6  -2 35337.5 1403.85   4
   0   6  -2 34910.7 1760.90   1
   0  -6   1 24691.8 1086.53  30
   0  -6   1 25259.1 972.144  20
   0   6  -1 23859.2 1125.62  16
   0  -6   1 24708.4 1067.13  10
   0  -6   1 22841.4 1394.13   9
   0   6  -1 20289.4 1280.49   1
   0   6  -1 24412.7 1026.62   4
   0   6   0 2175.32 272.906  16
   0  -6   0 2355.18 264.796  30
   0  -6   0 1685.61 331.381   9
   0  -6   0 2340.74 260.818  10
   0   6   0 2064.59 232.691   4
   0   6   0 1782.67 321.260   1
   0   6   1 59.9406 73.4991  43
   0  -6  -1 245.559 113.567  30
   0   6   1 88.9283 90.6310  16
   0  -6  -1 104.653 85.9895  10
   0  -6  -1-144.221 135.665   9
   0   6   1 44.2383 69.7325   4
   0   6   1 207.976 141.148   1
   0   6   2 3692.39 342.932  43
   0  -6  -2 3671.13 333.470  30
   0   6   2 3828.17 370.455  16
   0  -6  -2 3872.69 353.117  27
   0  -6  -2 4042.05 527.164   9
   0  -6  -2 4081.30 334.285  10
   0   6   2 3831.84 319.073   4
   0   6   2 3459.46 460.156   1
   0   6   3 14352.5 766.858  43
   0  -6  -3 13598.1 728.786  30
   0   6   3 14444.4 787.764  16
   0  -6  -3 13968.3 761.978  27
   0  -6  -3 15586.8 724.506  10
   0  -6  -3 14479.3 1053.49   9
   0   6   3 15053.6 715.759   4
   0   6   3 13770.9 966.722   1
   0   6   4 20552.1 1011.31  43
   0  -6  -4 22317.4 1001.49  30
   0   6   4 22678.3 1058.13  16
   0  -6  -4 22173.3 1034.90  27
   0  -6  -4 23338.4 963.583  10
   0  -6  -4 22812.0 1395.47   9
   0   6   4 23192.7 970.370   4
   0   6   4 20322.7 1230.28   1
   0   6   5 1473.81 222.191  43
   0  -6  -5 1299.99 195.226  30
   0   6   5 1515.20 221.833  16
   0  -6  -5 1630.86 228.047  27
   0  -6  -5 1492.12 333.590   9
   0  -6  -5 1600.48 190.437  10
   0   6   5 1515.35 296.707   1
   0   6   5 1428.24 193.671   4
   0   6   6 7529.46 524.826  43
   0  -6  -6 7316.28 488.187  30
   0   6   6 8379.49 559.710  16
   0  -6  -6 7765.50 536.991  27
   0  -6  -6 7493.93 770.885   9
   0   6   6 8132.05 691.239   1
   0   6   6 8091.70 474.105   4
   0   6   7 739.489 167.995  43
   0  -6  -7 588.423 147.343  30
   0   6   7 636.076 165.426  16
   0  -6  -7 760.250 181.785  27
   0  -6  -7 662.318 270.833   9
   0   6   7 818.798 234.141   1
   0   6   7 646.697 129.962   4
   0   6   8 12342.9 848.285   1
   0   6   8 12654.9 625.700   4
   0  -6  -8 13239.5 674.715  30
   0   6   8 12772.6 717.424  43
   0  -6  -8 13166.9 746.511  27
   0   6   8 12434.1 657.288  29
   0  -6  -8 12020.2 1019.11   9
   0   6   8 12761.0 738.642  16
   0   6   9 18733.0 785.451   4
   0  -6  -9 16354.1 750.380   5
   0   6   9 18609.2 900.650  43
   0  -6  -9 18439.6 832.415  30
   0   6   9 17197.0 806.448  29
   0  -6  -9 18059.1 922.007  27
   0  -6  -9 17402.6 1255.29   9
   0   6   9 17935.4 913.458  16
   0  -6 -10 21176.7 908.664  30
   0   6  10 20803.1 887.670  29
   0  -6 -10 20732.7 1019.18  27
   0   6  10 20320.5 858.323  14
   0   6  10 20822.6 975.024  43
   0   6  10 21163.8 961.841  19
   0   6  10 21505.6 1017.26  16
   0  -6 -11 2948.41 318.765  27
   0   6  11 2642.35 231.218  14
   0   6  11 2839.58 290.995  44
   0   6  11 2569.47 276.057  43
   0   6  11 2516.52 272.390  19
   0  -6 -12 945.294 183.133  27
   0   6  12 977.994 141.827  14
   0   6  12 1319.15 189.663  43
   0   6  12 1187.47 182.338  44
   0   6  12 933.924 164.928  19
   0  -6 -13 18978.9 940.577  27
   0   6  13 21046.9 837.615  14
   0   6  13 21772.6 931.269  44
   0   6  13 20457.9 887.781  43
   0   6  13 18648.1 871.688  19
   0  -6 -14 18172.9 861.088  27
   0   6  14 18160.0 750.015  14
   0   6  14 17633.6 778.392  43
   0   6  14 19131.7 776.298  41
   0   6  14 18733.7 834.028  44
   0   6  14 18357.8 800.864  19
   0  -6 -15 11576.0 608.012  27
   0   6  15 12824.5 539.222  14
   0   6  15 11191.7 535.543  12
   0   6  15 11558.7 532.585  43
   0   6  15 12728.2 602.233  44
   0   6  15 12476.2 565.615  19
   0   6  16 18200.3 644.070  14
   0   6  16 18513.4 668.735  19
   0  -6 -16 15439.5 688.459  27
   0   6  17 1916.23 132.473  14
   0   6  17 1465.12 137.731  24
   0   6  17 2014.46 135.863  19
   0  -6 -17 1892.50 155.991  27
   0   7 -13 543.763 81.9535  16
   0  -7  13 556.927 71.2871  20
   0  -7  12 24480.1 841.448  15
   0   7 -12 23700.0 901.809  16
   0  -7  12 23110.1 837.858  20
   0  -7  12 21432.1 787.729  32
   0  -7  11 2415.01 193.976  15
   0   7 -11 2225.08 219.855  16
   0  -7  11 2098.58 183.813  20
   0  -7  11 2480.13 227.671  10
   0  -7  11 2127.56 216.297  11
   0  -7  11 1902.39 154.022  32
   0   7 -10 7137.11 450.059  16
   0  -7  10 7078.05 399.323  15
   0  -7  10 6976.78 387.870  20
   0  -7  10 7021.32 450.285  11
   0  -7  10 7093.62 442.226  10
   0  -7  10 6692.89 348.231  32
   0  -7   9 1015.49 154.621  15
   0   7  -9 1068.29 180.493  16
   0  -7   9 995.090 137.458  20
   0  -7   9 1170.70 185.529  10
   0  -7   9 1155.99 132.182  32
   0  -7   8 6368.54 344.473  32
   0  -7   8 6145.76 381.630  30
   0   7  -8 5535.48 360.687  43
   0   7  -8 6099.61 447.618  16
   0  -7   8 6294.59 404.528  15
   0  -7   8 6514.93 453.604  10
   0  -7   8 5832.73 376.855  20
   0  -7   7 7290.34 392.049   5
   0  -7   7 7753.56 462.950  30
   0   7  -7 7295.44 447.207  43
   0  -7   7 7502.62 465.981  15
   0   7  -7 6430.50 493.632  16
   0  -7   7 7623.23 508.921  10
   0  -7   7 7644.10 441.219  20
   0  -7   6 29614.1 1123.18   5
   0   7  -6 29841.3 1123.70   4
   0  -7   6 31081.4 1214.23  30
   0   7  -6 28208.6 1186.19  43
   0  -7   6 27086.7 1169.82  15
   0   7  -6 28567.3 1280.14  16
   0  -7   6 30042.9 1267.83  10
   0  -7   6 29671.2 1154.03  20
   0  -7   5 1908.34 209.159   5
   0   7  -5 1692.74 201.662   4
   0  -7   5 2064.09 246.419  30
   0   7  -5 2147.04 245.899  43
   0   7  -5 1745.15 253.610  16
   0  -7   5 1883.10 231.312  15
   0  -7   5 2111.38 261.274  10
   0  -7   5 2097.07 214.640  20
   0   7  -4 6153.69 408.993   4
   0  -7   4 6547.80 570.846   2
   0  -7   4 6600.30 461.276  30
   0   7  -4 6128.29 445.661  43
   0  -7   4 5815.20 415.766  15
   0   7  -4 5795.09 483.052  16
   0  -7   4 6466.21 471.111  10
   0  -7   4 6254.34 389.395  20
   0   7  -3 4900.56 565.577   1
   0   7  -3 5549.68 392.143   4
   0  -7   3 5182.36 409.222  30
   0   7  -3 5450.63 414.888  43
   0   7  -3 5460.90 455.840  16
   0  -7   3 5039.87 379.439  15
   0  -7   3 5448.84 427.645  10
   0  -7   3 3476.49 515.456   9
   0  -7   3 5674.51 353.951  20
   0   7  -2 16904.7 871.481  43
   0  -7   2 18836.2 897.548  30
   0   7  -2 17920.1 932.834  16
   0  -7   2 18928.2 900.458  10
   0  -7   2 18699.9 1247.97   9
   0   7  -2 16281.8 1113.31   1
   0   7  -2 17558.9 835.450   4
   0   7  -1 6370.34 479.256  43
   0  -7   1 6794.01 485.120  30
   0   7  -1 6404.92 508.097  16
   0  -7   1 7279.48 511.790  27
   0  -7   1 7468.65 497.408  10
   0  -7   1 7313.90 742.349   9
   0   7  -1 7197.97 466.479   4
   0   7  -1 6630.51 678.588   1
   0   7   0 14675.0 783.082  43
   0  -7   0 15047.5 782.169  30
   0  -7   0 14246.1 703.234  15
   0   7   0 13654.1 794.085  16
   0  -7   0 14380.7 785.539  27
   0  -7   0 16643.8 791.278  10
   0  -7   0 13461.4 1052.70   9
   0   7   0 14429.8 735.408   4
   0   7   0 14107.0 1029.25   1
   0   7   1 7059.77 505.849  43
   0  -7  -1 6989.88 492.024  30
   0   7   1 6771.65 519.565  16
   0  -7  -1 7363.41 437.728  15
   0  -7  -1 6918.95 503.111  27
   0  -7  -1 6785.18 469.328  10
   0  -7  -1 7390.92 742.520   9
   0   7   1 5841.19 652.670   1
   0   7   1 7720.34 484.814   4
   0   7   2 2018.81 261.052  43
   0  -7  -2 1651.94 238.608  30
   0   7   2 1590.70 247.021  16
   0  -7  -2 1746.27 193.706  15
   0  -7  -2 1713.01 240.401  27
   0  -7  -2 1345.24 339.963   9
   0  -7  -2 1718.74 215.207  10
   0   7   2 1263.12 288.427   1
   0   7   2 1874.38 231.574   4
   0   7   3 983.612 185.894  43
   0  -7  -3 833.595 170.934  30
   0   7   3 467.527 146.494  16
   0  -7  -3 735.921 160.438  27
   0  -7  -3 1012.56 283.333   9
   0  -7  -3 742.787 151.236  10
   0   7   3 1153.19 180.193   4
   0   7   3 732.539 239.964   1
   0   7   4 46195.3 1775.69  43
   0  -7  -4 40789.1 1696.27  30
   0   7   4 45845.2 1790.34  16
   0  -7  -4 45652.2 1778.89  27
   0  -7  -4 40220.1 2145.07   9
   0  -7  -4 47936.1 1678.59  10
   0   7   4 45057.7 1683.91   4
   0   7   4 47736.5 2131.67   1
   0   7   5 18233.3 915.767  43
   0  -7  -5 17916.9 878.864  30
   0   7   5 18032.2 927.425  16
   0  -7  -5 18867.1 937.207  27
   0  -7  -5 18632.3 1280.53   9
   0   7   5 19283.9 861.812   4
   0   7   5 19722.2 1185.08   1
   0   7   6 6036.98 460.069  43
   0  -7  -6 5949.66 429.658  30
   0   7   6 6013.98 469.462  16
   0  -7  -6 6352.17 478.808  27
   0   7   6 5943.67 426.062  29
   0  -7  -6 5464.25 673.983   9
   0   7   6 6501.26 423.478   4
   0   7   6 6716.14 627.074   1
   0   7   7 8767.81 553.268  43
   0  -7  -7 8144.52 503.406  30
   0   7   7 7739.51 490.537  29
   0  -7  -7 8200.19 548.596  27
   0  -7  -7 7593.49 464.214   5
   0   7   7 8601.63 485.601   4
   0   7   7 8745.09 566.083  16
   0   7   7 7831.38 490.730  19
   0   7   8 103.997 102.713  43
   0  -7  -8-59.6984 69.8251  30
   0   7   8 83.1157 91.7221  16
   0  -7  -8 108.310 111.733  27
   0   7   8 134.077 85.6454  29
   0   7   8-30.0065 57.3923   4
   0  -7  -8-19.1283 56.0800   5
   0   7   8 28.0081 80.8383  19
   0   7   9 144.358 79.0636  44
   0   7   9 51.9053 81.0205  43
   0  -7  -9 299.188 99.9824  30
   0   7   9 185.988 109.413  16
   0  -7  -9 121.304 107.078  27
   0   7   9 207.935 83.1152  29
   0   7   9 194.771 68.0234   4
   0  -7  -9 166.548 65.1089   5
   0   7   9 161.180 89.3947  19
   0  -7 -10 14601.7 652.072  30
   0  -7 -10 13111.4 730.251  27
   0   7  10 14202.0 639.992  29
   0   7  10 14053.1 696.305  19
   0   7  10 15803.9 722.341  44
   0   7  10 14347.4 719.190  43
   0  -7 -11 10138.6 587.246  27
   0   7  11 10310.8 545.087  19
   0   7  11 11111.2 562.341  44
   0   7  11 9667.44 544.986  43
   0  -7 -12 8970.67 537.246  27
   0   7  12 10100.0 514.240  19
   0   7  12 10392.9 525.875  44
   0   7  12 9815.94 508.882  43
   0  -7 -13 4688.97 340.874  27
   0   7  13 5071.37 313.561  43
   0   7  13 5052.69 290.263  41
   0   7  13 5433.82 337.340  44
   0   7  13 5390.18 326.153  19
   0  -7 -14 3543.30 259.198  27
   0   7  14 4310.70 268.555  44
   0   7  14 3707.88 225.391  43
   0   7  14 4422.92 260.534  19
   0   7  15 100.315 44.1389  12
   0   7  15 120.249 44.3600  19
   0  -7 -15 63.4545 52.1823  27
   0  -8   9 7110.49 347.125  27
   0  -8   9 7456.91 345.976  15
   0   8  -9 6517.19 358.723  16
   0  -8   8 2.06846 53.1253  27
   0   8  -8-16.1777 59.4994  16
   0  -8   8 102.211 54.6431  15
   0  -8   8-5.92557 38.2739  20
   0  -8   7 1292.20 136.070  30
   0   8  -7 1082.79 154.615  16
   0  -8   7 1290.46 145.800  15
   0  -8   7 1179.08 151.059  27
   0  -8   7 1148.29 154.056  10
   0  -8   7 985.559 106.321  20
   0   8  -6 1439.37 145.837  43
   0  -8   6 1171.08 143.948  30
   0   8  -6 1514.49 189.629  16
   0  -8   6 1551.50 166.117  15
   0  -8   6 1658.32 185.326  27
   0  -8   6 1268.23 168.253  10
   0  -8   6 1213.07 119.247  20
   0   8  -5 2722.04 225.418  43
   0  -8   5 2879.34 239.808  30
   0   8  -5 2492.48 251.012  16
   0  -8   5 2465.17 218.075  15
   0   8  -5 2290.30 191.098  29
   0  -8   5 2968.01 262.058  27
   0  -8   5 2583.18 248.445  10
   0  -8   5 2851.69 209.353   5
   0   8  -4 2476.32 233.004  43
   0  -8   4 2642.40 241.934  30
   0  -8   4 2535.69 226.759  15
   0   8  -4 2647.50 267.755  16
   0  -8   4 2423.19 243.035  27
   0   8  -4 2190.04 205.120  29
   0  -8   4 2859.98 264.752  10
   0   8  -4 1656.21 194.801   3
   0  -8   4 2470.74 213.953   5
   0   8  -4 2716.39 222.614   4
   0   8  -3 17450.3 818.465  43
   0  -8   3 19443.7 846.772  30
   0   8  -3 17957.4 870.381  16
   0  -8   3 18543.2 800.074  15
   0  -8   3 19649.4 871.576  27
   0  -8   3 19364.0 865.507  10
   0  -8   3 18946.0 796.694   5
   0   8  -3 19186.0 807.171   4
   0   8  -2 367.161 118.975  43
   0  -8   2 197.823 82.3929  30
   0   8  -2 265.372 111.946  16
   0  -8   2 222.281 78.1595  15
   0  -8   2 241.691 99.1378  27
   0  -8   2 289.102 100.089  10
   0  -8   2 197.142 85.3901   5
   0   8  -2 169.540 84.8379   4
   0   8  -1 2686.31 265.950  43
   0  -8   1 2700.68 273.571  30
   0  -8   1 2592.60 226.559  15
   0   8  -1 2972.29 293.870  16
   0  -8   1 3223.68 298.050  27
   0  -8   1 3030.79 279.691  10
   0  -8   1 2650.28 243.258   5
   0   8  -1 2794.21 258.592   4
   0   8   0 7428.27 477.685  43
   0  -8   0 7775.99 482.314  30
   0  -8   0 7496.81 408.884  15
   0   8   0 7118.91 491.494  16
   0  -8   0 7863.93 497.070  27
   0  -8   0 8006.90 474.006  10
   0   8   0 7017.10 446.639   4
   0  -8   0 7788.98 456.358   5
   0   8   1 2785.69 277.936  43
   0  -8  -1 2770.23 271.793  30
   0  -8  -1 3235.27 230.219  15
   0   8   1 2363.30 270.042  16
   0  -8  -1 2576.49 278.718  27
   0  -8  -1 3036.65 270.490  10
   0  -8  -1 2781.50 263.489   5
   0   8   1 2642.01 257.811   4
   0   8   2 24615.9 1027.86  43
   0  -8  -2 21446.2 978.731  30
   0   8   2 22420.0 1029.48  16
   0   8   2 20820.5 958.523  29
   0  -8  -2 22584.2 1018.93  27
   0  -8  -2 23991.6 961.928  10
   0  -8  -2 22906.5 963.139   5
   0   8   2 24431.1 989.057   4
   0  -8  -3 105.877 85.4620  30
   0   8   3 221.430 105.179  16
   0   8   3 31.2909 63.2048  29
   0  -8  -3 80.6981 86.9341  27
   0  -8  -3 104.597 71.1172   5
   0   8   3 79.8395 61.7653   4
   0   8   3 128.594 82.4453  43
   0   8   4 68.4241 89.8986  43
   0  -8  -4 162.162 77.9003  30
   0   8   4 19.8975 81.0271  16
   0  -8  -4 98.7011 77.5979  27
   0   8   4 89.9374 69.3527  29
   0  -8  -4 216.992 87.3014   5
   0   8   4 147.127 84.9348   4
   0   8   4-8.39285 53.9328  19
   0   8   5 6714.69 377.454  44
   0   8   5 7340.11 465.096  43
   0  -8  -5 7012.80 435.121  30
   0   8   5 6823.41 464.161  16
   0  -8  -5 7109.71 466.973  27
   0   8   5 7020.95 434.051  29
   0  -8  -5 7730.08 430.012   5
   0   8   5 7846.38 437.060   4
   0   8   5 5704.51 363.067  19
   0   8   6 2920.40 276.679  43
   0   8   6 3152.21 239.178  44
   0   8   6 3033.77 262.709  29
   0  -8  -6 3374.37 304.940  27
   0  -8  -6 3198.53 270.063  30
   0   8   6 3106.41 254.189   4
   0  -8  -6 2979.28 243.354   5
   0   8   6 2778.05 234.802  19
   0   8   6 2780.79 279.276  16
   0   8   7 8344.42 480.677  43
   0   8   7 8043.16 416.548  44
   0   8   7 8239.58 443.731  29
   0  -8  -7 8734.54 504.897  27
   0  -8  -7 7931.76 439.146  30
   0  -8  -7 7698.31 410.764   5
   0   8   7 8251.40 431.448   4
   0   8   7 8588.75 498.980  16
   0   8   7 7219.21 411.595  19
   0   8   8 15223.5 639.915  44
   0   8   8 14974.4 696.487  43
   0   8   8 15024.2 647.252  29
   0  -8  -8 14977.9 718.935  27
   0  -8  -8 15573.2 653.709  30
   0   8   8 15723.7 639.411   4
   0  -8  -8 15141.6 617.004   5
   0   8   8 15660.6 655.373  19
   0   8   8 15909.8 725.604  16
   0  -8  -9 75.1505 56.3808  30
   0  -8  -9-46.8192 63.2589  27
   0   8   9-7.59878 41.1390  29
   0   8   9 83.8598 47.1941  19
   0   8   9 38.9771 54.2751  43
   0   8   9 97.4304 55.2210  44
   0  -8 -10 1231.98 159.420  27
   0   8  10 976.243 121.564  19
   0   8  10 1268.52 149.951  43
   0   8  10 1279.93 135.505  44
   0  -8 -11 17077.9 722.712  27
   0   8  11 18737.1 691.033  19
   0   8  11 18816.7 703.977  43
   0   8  11 17611.1 671.401  44
   0  -8 -12 2286.90 181.979  27
   0   8  12 2449.85 168.143  43
   0   8  12 2768.84 179.700  19
   0  -9   4 4351.57 251.669  27
   0   9  -4 4411.04 257.635  16
   0  -9   4 4692.74 237.190  30
   0  -9   3 15305.4 553.095  30
   0   9  -3 14018.0 571.703  16
   0  -9   3 14562.9 571.781  27
   0  -9   3 14406.2 510.158   5
   0   9  -3 13523.4 509.024  43
   0  -9   2 6402.10 324.490  30
   0   9  -2 6151.91 338.888  16
   0  -9   2 6493.74 341.977  27
   0  -9   2 6132.71 297.199   5
   0   9  -2 5996.80 301.228  43
   0  -9   1 470.234 82.4631  30
   0   9  -1 403.100 88.6347  16
   0  -9   1 435.709 89.5481  27
   0   9  -1 274.132 61.9492  29
   0  -9   1 481.962 83.4325   5
   0   9  -1 392.785 80.0041  43
   0  -9   0 343.809 83.0122  30
   0   9   0 469.812 98.8315  16
   0   9   0 351.994 80.2108  29
   0  -9   0 438.616 94.0602  27
   0  -9   0 247.603 67.2720   5
   0   9   0 478.629 88.3211  43
   0  -9  -1 13317.7 585.891  30
   0   9   1 13933.3 614.071  16
   0   9   1 12485.1 564.879  29
   0  -9  -1 14353.9 616.832  27
   0  -9  -1 14419.9 577.069   5
   0   9   1 13470.8 586.030  43
   0  -9  -2 4144.87 267.911  30
   0   9   2 3840.58 272.014  16
   0   9   2 3836.87 252.038  29
   0  -9  -2 4017.90 278.469  27
   0  -9  -2 4345.60 259.192   5
   0   9   2 4164.49 271.847  43
   0   9   3 5903.94 336.313  43
   0  -9  -3 6338.21 358.655  27
   0   9   3 5586.07 317.792  29
   0  -9  -3 5950.76 329.119  30
   0  -9  -3 6093.31 320.417   5
   0   9   3 5966.31 348.939  16
   0   9   4 3812.44 254.171  43
   0  -9  -4 3678.68 237.971  30
   0  -9  -4 3717.23 260.404  27
   0   9   4 3429.46 230.605  29
   0  -9  -4 3781.24 229.102   5
   0   9   4 3414.59 250.090  16
   0  -9  -5 141.727 57.4050  30
   0   9   5 74.7328 50.6446  16
   0  -9  -5 74.8526 57.6595  27
   0   9   5 101.212 49.3153  29
   0  -9  -5 82.2856 39.1611   5
   0   9   5 2.74477 41.2617  43
   0  -9  -6 1474.97 149.617  27
   0   9   6 1555.75 130.378  29
   0  -9  -6 1350.97 122.058  30
   0   9   6 1522.62 142.635  43
   0  -9  -6 1391.15 117.753   5
   0  -9  -7 1636.77 151.456  27
   0   9   7 1995.73 154.588  43
   0  -9  -8 5557.45 289.189  27
   0   9   8 6074.69 285.669  43
   1  -9  -6 6667.76 337.689  27
   1  -9  -6 6685.24 308.041  30
  -1   9   6 6754.26 316.668  43
   1  -9  -5 2464.90 189.957  27
  -1   9   5 1975.79 147.046  29
   1  -9  -5 2467.37 172.499  30
   1  -9  -5 2419.70 155.879   5
  -1   9   5 2490.11 178.032  43
  -1   9   4 2036.54 169.208  43
  -1   9   4 1815.58 148.291  29
   1  -9  -4 2415.59 191.592  27
   1  -9  -4 2303.04 174.378  30
   1  -9  -4 2037.36 154.836   5
  -1   9   4 2122.17 167.127  16
  -1   9   3 9085.11 416.645  43
   1  -9  -3 8898.35 424.284  27
  -1   9   3 7154.17 370.270  29
   1  -9  -3 7753.44 392.096  30
   1  -9  -3 8342.04 382.560   5
  -1   9   3 8946.98 406.307  16
  -1   9   2 5674.12 318.722  43
   1  -9  -2 5892.77 329.063  27
  -1   9   2 4779.27 285.171  29
   1  -9  -2 6037.22 319.689  30
   1  -9  -2 5726.03 300.700   5
  -1   9   2 5811.72 314.871  16
  -1   9   1 17769.2 698.652  43
   1  -9  -1 18732.6 696.821  30
   1  -9  -1 18375.3 707.122  27
   1  -9  -1 18831.2 682.800   5
  -1   9   1 17097.6 684.050  16
   1  -9   0 5459.92 298.916  30
  -1   9   0 5351.69 298.567  16
   1  -9   0 5636.99 311.147  27
  -1   9   0 5472.60 306.764  43
   1  -9   0 5217.44 282.413   5
  -1   9  -1 428.217 83.1741  43
   1  -9   1 648.678 96.8721  30
  -1   9  -1 571.024 89.6545  16
   1  -9   1 462.579 88.4589  27
  -1   9  -1 360.205 73.4971  29
   1  -9   1 336.011 60.4811  22
   1  -9   1 331.297 70.5551   5
  -1   9  -2 131.601 49.3222  43
   1  -9   2-17.0387 41.6256  30
  -1   9  -2 166.538 58.3902  16
  -1   9  -2 95.5062 39.4371  29
   1  -9   2 134.409 52.1643  27
   1  -9   2 57.3739 36.6526  22
   1  -9   2 113.475 42.8904   5
  -1   9  -3 164.235 50.2433  43
   1  -9   3 182.673 48.3341  30
  -1   9  -3 90.8655 40.5379  29
   1  -9   3 72.9583 44.5405  27
   1  -9   3 101.464 35.6301   5
   1  -9   3 53.1859 41.9033  22
  -1   9  -3 78.6550 48.6430  16
   1  -9   4 1532.07 119.612  22
   1  -8 -12 1180.14 118.929  27
  -1   8  12 1059.48 98.8363  19
  -1   8  12 1402.64 111.010  44
   1  -8 -11 11802.7 536.608  27
  -1   8  11 11834.3 497.968  19
  -1   8  11 13086.4 514.059  44
   1  -8 -10 14453.9 662.922  27
  -1   8  10 14587.6 612.244  19
  -1   8  10 16129.9 633.800  44
  -1   8  10 15801.7 606.250  43
   1  -8  -9 6810.17 404.081  27
  -1   8   9 6782.55 358.037  43
  -1   8   9 6918.70 363.462  44
  -1   8   9 5559.22 335.144  19
  -1   8   8 1746.92 180.127  43
  -1   8   8 1877.06 180.688  44
   1  -8  -8 1778.02 171.464  30
   1  -8  -8 1617.54 197.294  27
  -1   8   8 1586.63 146.513  29
   1  -8  -8 1640.73 142.473   5
  -1   8   8 1489.34 161.721  19
  -1   8   7 67.1310 56.1385  43
   1  -8  -7 61.6020 58.7609  30
  -1   8   7 121.662 67.5837  16
  -1   8   7 48.5769 46.6378  29
   1  -8  -7-3.68625 69.8837  27
  -1   8   7 149.144 57.7668   4
   1  -8  -7 52.2394 45.3599   5
  -1   8   7 148.757 71.1944  19
  -1   8   6 1901.16 209.949  43
   1  -8  -6 1908.02 199.310  30
  -1   8   6 1611.19 196.377  16
  -1   8   6 1809.99 184.888  29
   1  -8  -6 2076.37 229.853  27
  -1   8   6 2137.09 196.164   4
   1  -8  -6 1882.71 186.521   5
  -1   8   6 1643.85 174.199  19
  -1   8   5 12068.8 618.000  43
   1  -8  -5 12960.1 620.051  30
  -1   8   5 11177.1 573.062  29
   1  -8  -5 12934.9 653.629  27
  -1   8   5 12630.2 584.681   4
   1  -8  -5 13128.1 593.475   5
  -1   8   5 13037.3 641.548  16
  -1   8   4 4460.91 337.819  43
   1  -8  -4 3841.19 309.204  30
  -1   8   4 4230.01 333.526  16
   1  -8  -4 3841.17 326.735  27
  -1   8   4 3787.01 285.349   4
   1  -8  -4 3990.44 299.518   5
  -1   8   3 6086.18 412.615  43
   1  -8  -3 6364.63 410.746  30
  -1   8   3 6017.73 412.840  16
   1  -8  -3 5812.67 410.133  27
   1  -8  -3 5981.81 383.230   5
  -1   8   3 6378.37 385.614   4
   1  -8  -2 4216.91 335.112  30
  -1   8   2 4102.42 345.243  16
   1  -8  -2 4284.21 347.559  27
  -1   8   2 3826.00 332.195  43
   1  -8  -2 4407.66 327.355   5
  -1   8   2 4647.20 331.137   4
   1  -8  -1 519.952 124.497  30
  -1   8   1 246.423 102.471  16
   1  -8  -1 534.317 133.755  27
  -1   8   1 402.845 118.848  43
   1  -8  -1 461.383 127.973   5
  -1   8   1 570.222 121.479   4
   1  -8   0 103.236 72.5548  30
  -1   8   0 411.314 113.989  16
   1  -8   0 326.717 110.288  27
  -1   8   0 409.323 125.132  43
  -1   8   0 228.877 67.7859   4
   1  -8   0 256.752 100.960   5
  -1   8  -1 4120.72 336.165  43
   1  -8   1 3751.16 317.329  30
   1  -8   1 3776.44 264.620  15
  -1   8  -1 3821.82 327.812  16
   1  -8   1 3461.55 311.545  27
   1  -8   1 3669.18 297.282  10
   1  -8   1 4530.85 323.827   5
  -1   8  -1 4006.42 305.738   4
  -1   8  -2 13780.0 709.523  43
   1  -8   2 14694.1 712.422  30
  -1   8  -2 14225.0 729.145  16
   1  -8   2 14180.8 643.133  15
   1  -8   2 14754.0 718.747  27
   1  -8   2 14641.8 699.777  10
  -1   8  -2 15223.2 685.238   4
   1  -8   2 15163.2 687.390   5
  -1   8  -3 2459.98 244.922  43
   1  -8   3 2621.65 247.073  30
  -1   8  -3 2623.89 263.754  16
   1  -8   3 2506.47 220.804  15
   1  -8   3 2380.58 242.343  27
   1  -8   3 2606.23 246.780  10
   1  -8   3 2538.92 227.972   5
  -1   8  -3 2379.28 222.473   4
  -1   8  -4 3908.20 307.647  43
   1  -8   4 4156.79 303.061  30
   1  -8   4 3825.29 281.434  15
  -1   8  -4 3672.11 311.732  16
   1  -8   4 4365.78 320.423  27
   1  -8   4 4124.47 319.336  10
   1  -8   4 4149.06 282.552   5
  -1   8  -4 3503.19 264.039   4
   1  -8   5 26.2924 45.0830   5
  -1   8  -5 19.3111 56.3005   4
  -1   8  -5 73.1141 56.2042  43
   1  -8   5 57.9217 49.7103  30
   1  -8   5 57.5914 63.5587  15
  -1   8  -5 99.8466 74.7476  16
   1  -8   5-3.17882 57.1188  27
   1  -8   5 54.1273 96.4919  10
   1  -8   5-43.4416 50.2580  20
  -1   8  -6 6241.74 370.587  43
   1  -8   6 6159.94 340.142  30
   1  -8   6 6496.66 378.282  27
  -1   8  -6 6375.23 398.647  16
   1  -8   6 5993.06 356.197  15
   1  -8   6 6656.41 402.045  10
   1  -8   6 5960.15 313.073  20
  -1   8  -7 427.736 99.8279  16
   1  -8   7 396.847 86.1311  15
  -1   8  -7 317.071 80.8211  43
   1  -8   7 325.696 69.4727  20
   1  -8   7 365.052 83.2499  27
  -1   8  -8 7976.61 423.412  16
   1  -8   8 8406.69 405.943  15
  -1   8  -8 7320.77 372.063  43
   1  -8   8 8727.12 373.667  20
   1  -8   8 9305.28 408.390  27
   1  -8   9 748.368 84.5493  20
  -1   8  -9 617.229 95.3375  16
   1  -8   9 891.291 103.536  15
   1  -7 -14 10832.6 514.282  27
  -1   7  14 10751.6 466.877  19
   1  -7 -13 81.0965 62.5958  27
  -1   7  13 166.147 65.1776  19
  -1   7  13 152.342 68.4423  44
   1  -7 -12 9021.92 517.578  27
  -1   7  12 8628.37 460.774  19
  -1   7  12 9742.49 441.748  43
  -1   7  12 10332.6 506.073  44
   1  -7 -11 131.431 77.2115  27
  -1   7  11 201.581 65.6308  43
  -1   7  11 75.8531 65.7934  44
  -1   7  11 225.148 77.7486  19
   1  -7 -10 2941.10 292.316  27
   1  -7 -10 3137.94 252.696  30
  -1   7  10 2781.26 263.053  44
  -1   7  10 2678.89 246.453  43
  -1   7  10 2999.58 271.222  19
   1  -7  -9 3379.69 326.854  27
  -1   7   9 3350.99 248.522  29
   1  -7  -9 3326.22 281.457  30
   1  -7  -9 3663.45 247.702   5
  -1   7   9 3926.60 314.813  43
  -1   7   8 29582.4 1220.96  43
   1  -7  -8 31773.3 1295.82  27
  -1   7   8 28692.1 1142.94  29
   1  -7  -8 29479.5 1199.76  30
   1  -7  -8 30365.9 1139.25   5
  -1   7   8 30142.8 1139.05   4
  -1   7   8 30363.5 1255.64  16
  -1   7   7 3371.17 318.056  43
  -1   7   7 3648.67 297.141  29
   1  -7  -7 3764.27 348.360  27
   1  -7  -7 3537.47 318.140  30
   1  -7  -7 3843.99 294.732   5
  -1   7   7 3609.52 286.679   4
  -1   7   7 3500.71 328.522  16
  -1   7   6 5364.30 412.124  43
   1  -7  -6 5038.92 392.160  30
   1  -7  -6 5106.51 425.715  27
  -1   7   6 5257.94 417.633  16
   1  -7  -6 4754.12 355.125   5
  -1   7   6 4510.32 341.973   4
  -1   7   5 2148.57 262.983  43
   1  -7  -5 2571.96 272.467  30
  -1   7   5 2264.62 276.558  16
   1  -7  -5 2705.57 294.492  27
   1  -7  -5 1296.83 337.650   9
  -1   7   5 2023.15 223.029   4
  -1   7   5 1378.07 281.796   1
   1  -7  -5 2269.35 247.562   5
   1  -7  -5 1985.64 336.185   2
  -1   7   4 785.653 166.952  43
   1  -7  -4 829.717 168.314  30
  -1   7   4 871.343 171.002  16
   1  -7  -4 951.409 182.765  27
   1  -7  -4 755.898 295.609   9
  -1   7   4 858.842 258.825   1
   1  -7  -4 601.152 229.947   2
  -1   7   4 857.616 152.650   4
   1  -7  -4 793.710 158.350   5
  -1   7   3 7189.54 506.387  43
   1  -7  -3 6618.11 483.776  30
  -1   7   3 7008.55 508.346  16
   1  -7  -3 7792.72 527.745  27
   1  -7  -3 7206.39 755.814   9
  -1   7   3 6930.39 671.903   1
  -1   7   3 7023.63 455.986   4
   1  -7  -3 7863.52 493.193   5
   1  -7  -3 7314.47 663.621   2
  -1   7   2 43692.7 1740.50  43
   1  -7  -2 44444.4 1732.87  30
  -1   7   2 46865.2 1779.46  16
   1  -7  -2 46064.2 1761.70  27
   1  -7  -2 42959.4 2191.57   9
   1  -7  -2 45403.1 2034.86   2
  -1   7   2 39783.5 2037.66   1
   1  -7  -2 45906.2 1708.71   5
  -1   7   2 43795.0 1662.51   4
  -1   7   1 6057.58 469.938  43
   1  -7  -1 6284.94 469.953  30
  -1   7   1 6721.96 497.773  16
   1  -7  -1 6623.98 400.459  15
   1  -7  -1 7934.16 524.015  27
   1  -7  -1 6357.99 433.856  10
   1  -7  -1 5671.14 672.409   9
  -1   7   1 6289.22 434.482   4
   1  -7  -1 7453.52 656.800   2
  -1   7   1 7143.36 683.224   1
   1  -7  -1 6786.94 463.575   5
  -1   7   0 1060.35 198.102  43
   1  -7   0 1116.32 202.466  30
   1  -7   0 1063.11 157.864  15
  -1   7   0 780.772 162.585  16
   1  -7   0 982.663 182.110  27
   1  -7   0 521.889 223.190   9
   1  -7   0 912.079 172.060  10
  -1   7   0 559.201 250.472   1
   1  -7   0 870.482 172.740   5
   1  -7   0 993.524 243.880   2
  -1   7   0 935.255 164.508   4
  -1   7  -1 6945.12 507.577  43
   1  -7   1 7122.21 505.752  30
  -1   7  -1 7043.40 521.569  16
   1  -7   1 7556.17 462.387  15
   1  -7   1 7839.81 525.378  27
   1  -7   1 6822.52 727.348   9
   1  -7   1 7695.18 499.650  10
   1  -7   1 7722.22 491.576   5
  -1   7  -1 6370.03 651.555   1
   1  -7   1 6726.86 620.292   2
  -1   7  -1 6801.03 454.618   4
   1  -7   2 10417.3 526.244  20
   1  -7   2 10493.8 628.193  30
  -1   7  -2 9707.48 631.200  16
   1  -7   2 10882.9 588.855  15
   1  -7   2 9984.97 616.270  27
   1  -7   2 10715.1 916.323   9
   1  -7   2 10736.7 619.781  10
  -1   7  -2 9224.02 800.807   1
   1  -7   2 9495.10 751.648   2
  -1   7  -2 9529.97 558.699   4
   1  -7   2 10582.8 590.552   5
   1  -7   3 19690.5 839.263  20
   1  -7   3 19796.4 938.256  30
   1  -7   3 19928.1 901.616  15
  -1   7  -3 19486.7 975.417  16
   1  -7   3 19776.9 943.698  27
   1  -7   3 19634.7 1293.25   9
   1  -7   3 20210.6 944.218  10
   1  -7   3 19160.2 884.874   5
  -1   7  -3 20104.5 884.193   4
  -1   7  -3 15292.6 1118.55   1
   1  -7   3 20008.4 1128.15   2
   1  -7   4 28869.5 1122.45  20
   1  -7   4 27866.3 1193.63  30
   1  -7   4 27168.9 1165.28  15
  -1   7  -4 27817.9 1250.16  16
   1  -7   4 27761.1 1208.34  27
   1  -7   4 28995.1 1227.41  10
  -1   7  -4 27925.5 1131.62   4
   1  -7   4 28377.3 1146.50   5
   1  -7   5 382.227 104.159  20
   1  -7   5 796.382 148.985  15
  -1   7  -5 373.658 132.888  16
   1  -7   5 759.603 155.009  30
   1  -7   5 351.680 117.117  10
  -1   7  -5 817.666 133.227   4
   1  -7   5 590.085 114.875   5
   1  -7   6 413.588 107.433  20
   1  -7   6 573.774 131.399  15
  -1   7  -6 469.204 141.962  16
   1  -7   6 496.406 124.584  30
   1  -7   6 573.699 148.956  10
   1  -7   6 563.590 111.169   5
  -1   7  -6 432.354 104.765   4
   1  -7   7 3514.12 283.290  20
   1  -7   7 2765.57 274.420  15
  -1   7  -7 2672.38 299.343  16
   1  -7   7 2268.12 230.934  30
   1  -7   7 3045.76 310.061  10
   1  -7   7 3365.28 247.400   5
   1  -7   8 4276.82 272.523  32
   1  -7   8 4346.81 366.713  10
   1  -7   8 4222.49 312.603  20
  -1   7  -8 4325.83 372.274  16
   1  -7   8 4174.56 325.417  15
   1  -7   9 13197.0 588.131  32
   1  -7   9 15714.9 755.764  10
   1  -7   9 14699.8 658.305  20
  -1   7  -9 13338.6 711.669  16
   1  -7   9 15295.4 688.240  15
   1  -7  10 10559.8 487.688  32
  -1   7 -10 11500.2 603.034  16
   1  -7  10 12070.5 566.980  15
   1  -7  10 11212.6 610.590  11
   1  -7  10 12366.5 625.723  10
   1  -7  10 11577.6 542.465  20
   1  -7  11 123.240 47.1427  32
   1  -7  11 156.506 68.0526  15
  -1   7 -11 46.0610 58.2776  16
   1  -7  11 162.463 63.5810  27
   1  -7  11 79.5129 73.3143  10
   1  -7  11 242.554 97.9168  11
   1  -7  11 182.284 63.9248  20
  -1   7 -12 1752.13 174.098  16
   1  -7  12 1842.47 157.443  15
   1  -7  12 1638.58 131.056  32
   1  -7  12 1887.75 156.913  20
   1  -7  13 1055.66 100.268  20
  -1   7 -13 1116.56 118.692  16
   1  -7  13 1033.42 96.0931  15
  -1   6  16 150.392 49.3999  19
  -1   6  16 226.458 53.6456  14
   1  -6 -16 97.6874 61.7376  27
  -1   6  15 46.7537 43.6568  14
  -1   6  15-22.0968 52.6073  44
  -1   6  15 0.53244 42.6315  19
   1  -6 -15 92.3950 69.3219  27
  -1   6  14 6089.30 341.490  14
  -1   6  14 6348.46 394.368  44
  -1   6  14 6078.52 363.172  19
   1  -6 -14 5956.82 415.970  27
  -1   6  13 2902.43 228.602  14
  -1   6  13 2687.46 258.560  44
  -1   6  13 2821.66 218.226  43
  -1   6  13 2397.67 231.785  19
   1  -6 -13 2556.40 273.453  27
  -1   6  12 9905.29 505.056  14
  -1   6  12 10469.7 527.612  43
  -1   6  12 9616.95 567.065  44
  -1   6  12 9680.65 550.713  19
   1  -6 -12 10113.3 615.617  27
   1  -6 -11 46199.9 1809.06  27
  -1   6  11 43119.8 1624.29  14
  -1   6  11 49394.8 1708.74  43
  -1   6  11 47047.0 1748.92  44
   1  -6 -10 10253.8 552.107  30
   1  -6 -10 9929.63 626.704  27
  -1   6  10 10481.4 777.881   8
  -1   6  10 9961.02 560.474  43
  -1   6   9 18948.2 783.184   4
   1  -6  -9 18659.6 779.444   5
  -1   6   9 19215.9 890.013  43
   1  -6  -9 17592.9 848.854  30
  -1   6   9 17426.5 786.768  29
   1  -6  -9 18068.7 935.128  27
  -1   6   9 18553.1 1125.61   8
  -1   6   9 19016.5 926.294  16
  -1   6   8 1979.72 246.170  43
   1  -6  -8 2264.70 253.301  30
  -1   6   8 2060.48 260.837  16
   1  -6  -8 2003.53 280.094  27
   1  -6  -8 1591.62 375.812   9
  -1   6   8 1847.25 329.869   8
  -1   6   8 2000.14 208.889   4
   1  -6  -8 2434.38 229.143   5
  -1   6   8 2014.02 329.548   1
   1  -6  -8 1910.05 308.522   2
   1  -6  -7 34899.4 1346.17   5
  -1   6   7 31042.3 1612.64   1
   1  -6  -7 36668.8 1628.62   2
  -1   6   7 34551.5 1327.65   4
  -1   6   7 37367.1 1453.84  43
   1  -6  -7 34831.7 1413.46  30
   1  -6  -7 37324.9 1497.59  27
   1  -6  -7 34464.6 1919.00   9
  -1   6   7 35893.2 1724.76   8
  -1   6   7 35257.1 1462.70  16
  -1   6   6 9386.98 590.166  43
   1  -6  -6 9943.88 586.949  30
  -1   6   6 9932.51 617.870  16
   1  -6  -6 9757.75 618.824  27
  -1   6   6 9479.78 756.783   8
   1  -6  -6 9747.95 896.151   9
   1  -6  -6 10531.5 563.517   5
   1  -6  -6 10101.4 737.166   2
  -1   6   6 7285.61 671.200   1
  -1   6   6 8671.92 507.565   4
  -1   6   5 4805.88 397.436  43
   1  -6  -5 4712.20 386.478  30
  -1   6   5 4980.90 414.301  16
   1  -6  -5 5224.57 425.676  27
   1  -6  -5 4264.74 582.039   9
  -1   6   5 4291.50 502.501   8
  -1   6   5 3893.64 486.829   1
   1  -6  -5 4117.76 459.285   2
   1  -6  -5 4625.29 358.101   5
  -1   6   4 2564.35 288.979  43
   1  -6  -4 2441.35 277.214  30
  -1   6   4 2799.12 300.031  16
   1  -6  -4 2603.13 292.583  27
   1  -6  -4 2888.13 471.515   9
  -1   6   4 2608.13 384.041   8
   1  -6  -4 3048.67 404.829   2
  -1   6   4 2189.30 366.722   1
   1  -6  -3 1217.17 188.450  30
  -1   6   3 947.896 177.443  16
   1  -6  -3 1261.35 203.489  27
  -1   6   3 1308.48 272.699   8
   1  -6  -3 1215.19 317.491   9
  -1   6   3 1098.86 190.911  43
   1  -6  -2 8692.51 565.225  30
  -1   6   2 9172.12 592.308  16
   1  -6  -2 9263.78 584.183  27
  -1   6   2 9237.47 721.719   8
   1  -6  -2 10308.9 545.109  10
   1  -6  -2 9848.68 860.238   9
  -1   6   2 8715.23 570.787  43
   1  -6  -1 29609.9 1259.51  27
   1  -6  -1 31105.9 1172.31  15
  -1   6   1 27086.4 1251.80  16
   1  -6  -1 26600.7 1578.70   9
   1  -6  -1 29892.9 1194.27  10
   1  -6  -1 29469.5 1255.07  30
   1  -6   0 12428.4 692.822  30
  -1   6   0 11770.7 697.939  16
   1  -6   0 12454.5 627.934  15
   1  -6   0 11869.0 676.165  27
   1  -6   0 10678.1 913.325   9
   1  -6   0 12724.1 657.057  10
   1  -6   0 12111.9 580.559  20
  -1   6  -1 13044.7 754.710  16
   1  -6   1 14127.3 701.454  15
   1  -6   1 14066.0 652.788  20
   1  -6   1 12806.6 997.031   9
   1  -6   1 14172.3 722.899  10
   1  -6   1 13799.9 747.721  30
   1  -6   2 538.193 149.038  30
   1  -6   2 280.194 78.2747  20
   1  -6   2 390.451 112.216  15
  -1   6  -2 394.338 124.004  16
   1  -6   2 754.890 283.001   9
   1  -6   2 742.477 167.256  10
   1  -6   2 354.690 157.677   2
   1  -6   3 21762.7 974.829  30
   1  -6   3 20802.9 878.531  20
   1  -6   3 19382.9 907.508  15
  -1   6  -3 19399.6 984.273  16
   1  -6   3 19831.7 1283.11   9
   1  -6   3 20160.4 941.494  10
   1  -6   3 19096.7 880.992   5
   1  -6   3 19641.0 1097.05   2
   1  -6   4 126.979 94.5998  30
   1  -6   4 150.951 87.4609  20
   1  -6   4 50.5702 76.9116  15
  -1   6  -4-18.4256 91.4975  16
   1  -6   4 111.944 102.962  10
   1  -6   4 249.956 162.069   9
  -1   6  -4 49.0830 63.2165   4
   1  -6   4 34.9364 66.1931   5
  -1   6  -4-15.0983 149.948   1
   1  -6   4 185.238 125.785   2
   1  -6   5 10261.2 595.428  30
   1  -6   5 9839.21 509.565  32
   1  -6   5 10380.6 567.663  20
  -1   6  -5 9171.84 626.317  16
   1  -6   5 9256.21 562.160  15
   1  -6   5 10579.0 626.989  10
   1  -6   5 9062.25 838.396   9
  -1   6  -5 7249.84 687.923   1
   1  -6   5 9750.29 535.637   5
  -1   6  -5 8702.92 507.702   4
   1  -6   5 8741.33 668.113   2
  -1   6  -6 16679.6 759.651   4
   1  -6   6 17087.7 977.869   2
  -1   6  -6 14013.7 986.577   1
   1  -6   6 17463.3 782.434   5
   1  -6   6 17688.8 837.392  30
  -1   6  -6 16924.7 897.935  42
   1  -6   6 16649.2 830.408  15
  -1   6  -6 16332.6 902.093  16
   1  -6   6 18561.2 904.245  10
   1  -6   6 18760.6 1271.35   7
   1  -6   6 17578.5 828.786  20
  -1   6  -7 645.794 119.439   4
   1  -6   7 447.340 101.373   5
  -1   6  -7 510.932 144.965  42
  -1   6  -7 366.394 140.615  16
   1  -6   7 363.935 108.145  15
   1  -6   7 380.883 108.453  30
   1  -6   7 428.545 228.267   7
   1  -6   7 611.534 160.702  10
   1  -6   7 616.479 145.046  20
  -1   6  -8 2575.35 304.143  42
  -1   6  -8 2459.28 301.053  16
   1  -6   8 2700.83 285.857  15
   1  -6   8 2432.48 243.511  30
   1  -6   8 2606.29 449.587   7
   1  -6   8 2626.62 309.653  10
   1  -6   8 2801.06 283.418  20
  -1   6  -9 5952.70 478.554  42
   1  -6   9 6418.36 484.471  10
   1  -6   9 6373.13 444.825  20
  -1   6  -9 6209.10 498.077  16
   1  -6   9 6759.44 454.184  15
  -1   6 -10 12547.4 734.225  42
  -1   6 -10 13171.9 756.279  16
   1  -6  10 12513.2 667.766  15
   1  -6  10 14409.4 766.399  10
   1  -6  10 13645.2 683.481  20
  -1   6 -11 14942.4 803.051  42
   1  -6  11 16489.4 757.946  15
  -1   6 -11 14647.5 803.760  16
   1  -6  11 16165.1 737.619  32
   1  -6  11 16323.3 839.757  11
   1  -6  11 16079.4 823.562  10
   1  -6  11 16427.5 755.819  20
  -1   6 -12 15992.7 816.440  42
   1  -6  12 17764.0 767.540  15
  -1   6 -12 16164.6 824.449  16
   1  -6  12 17183.9 753.021  32
   1  -6  12 17330.6 848.784  11
   1  -6  12 16087.0 820.672  10
   1  -6  12 19007.1 788.791  20
  -1   6 -13 221.484 90.2593  42
   1  -6  13 347.217 89.4066  32
   1  -6  13 284.139 105.392  11
   1  -6  13 314.743 118.250  10
   1  -6  13 608.956 113.837  20
   1  -6  13 443.946 94.4097  15
  -1   6 -13 347.610 111.688  16
   1  -6  14 2952.32 218.518  32
   1  -6  14 2929.51 254.927  11
  -1   6 -14 2860.58 248.757  16
   1  -6  14 3025.09 207.057  15
   1  -6  14 3345.90 230.842  20
  -1   6 -15 9194.26 445.026  16
   1  -6  15 9701.20 410.275  20
   1  -6  15 9016.19 407.829  32
   1  -5 -18 71.2640 48.5811  27
  -1   5  18-19.9860 35.3455  14
   1  -5 -17 5512.11 356.959  27
  -1   5  17 5583.33 311.567  14
   1  -5 -16 18497.3 880.660  27
  -1   5  16 21749.5 836.622  14
  -1   5  16 20380.2 854.103  44
  -1   5  16 20274.9 774.285  19
   1  -5 -15 6218.62 445.898  27
  -1   5  15 6169.33 389.743  14
  -1   5  15 6232.59 411.652  44
  -1   5  15 5915.04 358.367  19
   1  -5 -14 697.914 159.096  27
  -1   5  14 560.339 126.755  14
  -1   5  14 535.592 138.264  44
  -1   5  14 581.956 122.375  19
   1  -5 -13 2553.29 300.058  27
  -1   5  13 1970.98 223.223  14
  -1   5  13 2287.30 213.528  43
  -1   5  13 1984.74 242.333  44
  -1   5  13 2185.73 238.437  19
   1  -5 -12 123.194 100.153  27
  -1   5  12 197.884 84.9739   8
  -1   5  12 237.967 93.8116  43
  -1   5  12 263.345 121.758  44
   1  -5 -11 55730.4 2163.46  27
  -1   5  11 55171.0 2023.53  43
  -1   5  11 58360.5 2351.81   8
   1  -5 -11 58244.9 2023.14  30
   1  -5 -10 12192.6 732.878  27
  -1   5  10 12238.0 655.993  43
  -1   5  10 12831.9 854.597   8
   1  -5 -10 12566.5 652.662  30
  -1   5   9 12170.9 566.463   4
  -1   5   9 12371.5 662.468  43
   1  -5  -9 12176.8 650.441  30
   1  -5  -9 12553.1 730.217  27
  -1   5   9 12788.5 855.045   8
  -1   5   9 12057.8 697.798  16
  -1   5   8 215.968 94.8791  43
   1  -5  -8 261.038 94.1994  30
  -1   5   8 203.331 110.192  16
   1  -5  -8 232.187 112.464  27
  -1   5   8-31.4320 117.793   8
  -1   5   8 134.950 130.289   1
   1  -5  -8 361.128 102.838   5
   1  -5  -8 436.051 149.754   2
  -1   5   8 213.207 74.2254   4
  -1   5   7 12079.9 646.194  43
   1  -5  -7 11657.9 629.479  30
  -1   5   7 12304.0 677.284  16
   1  -5  -7 12073.3 686.249  27
  -1   5   7 10960.6 775.229   8
  -1   5   7 10560.1 743.065   1
   1  -5  -7 12024.8 743.516   2
   1  -5  -7 11031.4 570.070   5
  -1   5   6 20270.8 930.124  43
   1  -5  -6 19910.0 914.920  30
  -1   5   6 20311.6 953.957  16
   1  -5  -6 21544.5 977.511  27
  -1   5   6 21111.9 1129.20   8
   1  -5  -6 21691.0 1074.55   2
   1  -5  -6 19562.0 864.706   5
   1  -5  -5 52453.4 2005.52  30
  -1   5   5 58978.4 2081.36  16
   1  -5  -5 57396.3 2073.23  27
  -1   5   5 61931.2 2315.80   8
  -1   5   5 55122.5 2033.53  43
   1  -5  -4 19400.5 900.324  30
  -1   5   4 20120.2 933.568  16
   1  -5  -4 21066.4 942.485  27
  -1   5   4 22412.0 1116.77   8
  -1   5   4 19684.1 908.390  43
   1  -5  -3 11293.2 616.622  27
  -1   5   3 10435.3 611.933  16
   1  -5  -3 9922.97 825.185   9
   1  -5  -3 12430.2 567.923  10
  -1   5   3 10741.4 728.255   8
   1  -5  -3 11549.1 614.704  30
   1  -5  -2 1769.51 216.458  27
  -1   5   2 1977.28 231.012  16
  -1   5   2 1873.97 279.028   8
   1  -5  -2 2045.03 349.220   9
   1  -5  -2 2279.00 210.688  10
   1  -5  -2 1861.10 223.285  30
   1  -5  -1 1036.08 166.201  27
   1  -5  -1 978.270 134.844  10
   1  -5  -1 1013.15 256.482   9
  -1   5   1 1051.97 208.240   8
  -1   5   1 1362.21 192.430  16
   1  -5  -1 1218.83 157.600  15
   1  -5  -1 1208.17 181.515  30
  -1   5   0 30216.3 1289.48  16
   1  -5   0 33628.4 1296.35  30
   1  -5   0 32371.6 1230.05  10
  -1   5   0 32218.3 1419.66   8
   1  -5   0 31579.6 1594.76   9
   1  -5   0 32234.3 1185.41  20
  -1   5  -1 45575.9 1771.13  16
   1  -5   1 49977.6 1767.38  30
   1  -5   1 47247.2 1706.05  10
   1  -5   1 46488.1 2095.83   9
  -1   5  -1 49348.3 1899.45   8
   1  -5   1 46551.7 1663.66  20
  -1   5  -2 43731.6 1703.56  16
   1  -5   2 44873.6 1666.98  30
   1  -5   2 41354.6 1971.63   9
   1  -5   2 44088.2 1631.72  10
   1  -5   2 45966.1 1599.49  20
  -1   5  -3 2532.39 278.420  42
  -1   5  -3 2841.90 301.657  16
   1  -5   3 3318.98 298.642  30
   1  -5   3 3205.69 289.061  10
   1  -5   3 3126.35 429.016   9
   1  -5   3 3038.68 262.241  20
  -1   5  -4 841.678 162.467  42
   1  -5   4 1030.48 173.298  30
  -1   5  -4 908.355 174.852  16
   1  -5   4 720.154 211.550   9
   1  -5   4 915.566 161.132  10
   1  -5   4 846.021 150.212  20
  -1   5  -5 34293.7 1415.17  42
   1  -5   5 36275.7 1378.34  30
   1  -5   5 34676.4 1495.64   2
  -1   5  -5 33159.5 1427.21  16
   1  -5   5 33860.8 1341.74  15
   1  -5   5 34381.4 1740.93   9
   1  -5   5 35324.2 1392.57  10
   1  -5   5 33528.9 1339.09  20
  -1   5  -6 9480.48 586.003  42
   1  -5   6 8923.93 517.241  30
   1  -5   6 8569.10 469.176   5
   1  -5   6 8493.58 592.814   2
   1  -5   6 8753.87 512.488  15
  -1   5  -6 8019.78 563.352  16
   1  -5   6 7968.37 759.909   7
   1  -5   6 9470.83 567.598  10
   1  -5   6 8809.14 524.723  20
  -1   5  -7 41878.0 1670.04  42
   1  -5   7 45434.4 1580.34  30
  -1   5  -7 33974.7 1706.73   1
  -1   5  -7 38812.0 1457.88   4
   1  -5   7 43628.7 1720.32   2
   1  -5   7 42345.6 1502.46   5
   1  -5   7 39428.0 1560.69  15
  -1   5  -7 39929.1 1671.07  16
   1  -5   7 41752.7 2061.08   7
   1  -5   7 44723.2 1674.11  10
   1  -5   7 43271.7 1613.93  20
   1  -5   8 7104.90 417.378  31
   1  -5   8 7106.96 439.541  30
  -1   5  -8 6852.73 514.893  42
  -1   5  -8 5942.69 498.961  16
   1  -5   8 6977.86 459.433  15
   1  -5   8 7162.27 478.699  20
   1  -5   8 6238.64 486.995  10
   1  -5   8 6191.35 679.400   7
   1  -5   9 6381.24 723.489   7
   1  -5   9 7392.04 530.226  10
   1  -5   9 6678.42 421.931  31
  -1   5  -9 6367.47 502.761  42
  -1   5  -9 7311.47 544.975  16
   1  -5   9 7011.14 467.383  15
   1  -5   9 6548.69 405.148  25
   1  -5   9 7283.07 486.098  20
   1  -5  10 2578.78 303.377  10
   1  -5  10 1943.72 218.056  31
  -1   5 -10 2057.26 280.923  42
   1  -5  10 2033.27 242.140  15
  -1   5 -10 2298.31 305.160  16
   1  -5  10 2114.51 212.426  25
   1  -5  10 2495.96 273.668  20
   1  -5  11 34631.6 1502.44  10
   1  -5  11 36710.6 1953.47   7
   1  -5  11 36778.5 1374.18  31
  -1   5 -11 34033.4 1501.58  42
   1  -5  11 35562.1 1412.24  15
  -1   5 -11 34959.5 1531.40  16
   1  -5  11 36488.1 1338.03  25
   1  -5  11 37265.3 1437.18  20
   1  -5  12 4860.82 418.377  10
   1  -5  12 4971.65 433.656  11
   1  -5  12 4537.33 336.740  31
  -1   5 -12 4678.46 421.613  42
   1  -5  12 4484.10 355.037  15
  -1   5 -12 4519.61 420.577  16
   1  -5  12 5128.12 326.793  25
   1  -5  12 5422.83 388.424  20
   1  -5  13 23.8380 102.672  11
   1  -5  13-66.1451 96.9657  10
   1  -5  13 118.641 65.8708  31
  -1   5 -13 129.645 92.9332  42
   1  -5  13 16.1762 75.8333  15
  -1   5 -13 173.951 114.836  16
   1  -5  13 94.9501 62.1322  25
   1  -5  13 93.8464 75.8753  20
  -1   5 -14 1442.03 214.936  42
  -1   5 -14 1681.07 225.784  16
   1  -5  14 1720.65 178.734  15
   1  -5  14 1789.68 190.550  31
   1  -5  14 1636.42 223.569  10
   1  -5  14 1360.79 210.406  11
   1  -5  14 1536.33 189.057  20
  -1   5 -15 59.3738 77.7753  42
  -1   5 -15 83.3407 70.4841  16
   1  -5  15 122.344 58.9051  31
   1  -5  15 113.124 62.6631  32
   1  -5  15-20.1163 82.9863  10
   1  -5  15 49.3919 86.5230  11
   1  -5  15-107.063 66.9441  20
  -1   5 -16 2371.91 228.847  42
  -1   5 -16 2234.28 224.884  16
   1  -5  16 2569.55 191.466  31
   1  -5  16 2652.41 207.245  32
   1  -5  16 2501.54 233.034  11
   1  -5  16 2542.40 191.128  20
   1  -5  17 4767.48 242.702  31
   1  -5  17 5519.19 279.435  32
  -1   5 -17 5071.49 300.684  42
   1  -5  17 4760.06 237.662  20
  -1   5 -17 4665.96 289.219  16
   1  -4 -19 12199.6 554.715  27
  -1   4  19 14371.6 545.848  14
   1  -4 -18 163.337 77.2339  27
  -1   4  18 107.353 46.9802  21
  -1   4  18 162.126 66.8209  14
  -1   4  18 66.3465 35.6803  24
   1  -4 -17 6537.48 446.336  27
  -1   4  17 7063.96 405.539  14
  -1   4  16 26221.4 1078.52  44
   1  -4 -16 24688.0 1135.17  27
  -1   4  16 27053.6 1077.73  14
   1  -4 -15 27962.9 1239.01  27
  -1   4  15 26615.6 1131.06  14
  -1   4  15 26011.2 1146.63  44
  -1   4  15 27132.9 1052.05  45
  -1   4  15 29628.5 1084.01  19
  -1   4  14 31768.2 1288.72  44
  -1   4  14 29666.8 1191.84  19
   1  -4 -14 30647.3 1351.34  27
  -1   4  13 257.862 108.410  44
  -1   4  13 69.9773 132.216   8
  -1   4  13 189.843 78.5111  19
   1  -4 -13 198.096 98.2759  27
   1  -4 -12 14730.7 834.794  27
  -1   4  12 14461.6 773.044  44
  -1   4  12 15714.9 721.231  43
  -1   4  12 15514.6 918.100   8
   1  -4 -11 2755.33 317.039  27
  -1   4  11 2817.77 352.838   8
  -1   4  11 2555.11 255.841  43
   1  -4 -10 31139.5 1368.17  27
  -1   4  10 32495.0 1268.62  43
  -1   4  10 34303.2 1511.84   8
   1  -4 -10 31693.0 1262.19  30
   1  -4  -9 63532.4 2209.07  30
  -1   4   9 63178.9 2211.85  43
   1  -4  -9 61296.3 2303.80  27
  -1   4   9 65502.6 2466.79   8
  -1   4   9 64275.8 2284.56  16
   1  -4  -8 13719.2 736.955   2
   1  -4  -8 14576.7 689.192  30
  -1   4   8 13387.6 677.600  43
   1  -4  -8 14509.9 752.133  27
  -1   4   8 13922.3 834.141   8
  -1   4   8 14357.2 726.126  16
   1  -4  -7 2586.37 223.643   5
   1  -4  -7 2720.49 295.756   2
  -1   4   7 3002.69 265.393  43
   1  -4  -7 2860.16 257.585  30
   1  -4  -7 2861.70 281.675  27
  -1   4   7 2681.68 327.887   8
  -1   4   7 3092.86 285.890  16
   1  -4  -6 1447.39 180.515  30
  -1   4   6 1750.26 207.664  16
   1  -4  -6 1794.40 214.617  27
  -1   4   6 1770.53 259.106   8
  -1   4   6 1611.75 193.519  43
   1  -4  -5 33067.9 1277.61  30
  -1   4   5 34844.7 1317.13  16
  -1   4   5 34377.1 1452.24   8
  -1   4   5 33088.5 1282.64  43
   1  -4  -5 34787.2 1323.13  27
  -1   4   4 76.5777 78.6509   8
   1  -4  -4 171.393 65.4209  30
  -1   4   3 27576.0 1222.70   8
   1  -4  -3 28569.8 1028.22  10
   1  -4  -2 65695.4 2153.07  10
  -1   4   2 65845.9 2365.71   8
  -1   4   1 13400.2 721.795   8
   1  -4  -1 14356.0 866.669   9
   1  -4  -1 14094.3 597.554  10
   1  -4   0 45793.3 1916.40   9
  -1   4   0 45901.2 1731.24   8
   1  -4   0 46114.3 1581.27  10
   1  -4   1 147711. 4912.04   9
  -1   4  -1 143850. 4658.04   8
   1  -4   1 143303. 4516.73  10
   1  -4   2 116429. 4017.61   9
   1  -4   2 113555. 3654.19  10
  -1   4  -2 115223. 3764.96   8
   1  -4   3 8670.23 654.455   9
   1  -4   3 8947.65 472.338  10
  -1   4  -4 2657.78 259.780  16
   1  -4   4 2170.57 218.979  10
   1  -4   4 2622.21 355.175   9
   1  -4   4 2448.76 219.452  20
  -1   4  -5 190.966 82.9750  42
   1  -4   5 537.372 114.041  30
   1  -4   5 294.903 83.8362  20
   1  -4   5 364.138 163.254   9
   1  -4   5 355.727 105.194  10
   1  -4   6 368.788 110.799  10
   1  -4   6 525.717 180.826   9
   1  -4   6 578.558 138.325   2
   1  -4   6 299.468 81.1798   5
  -1   4  -6 370.031 114.154  42
   1  -4   6 258.203 118.236  30
  -1   4  -6 548.561 124.698  27
   1  -4   6 403.734 87.8482  25
   1  -4   6 498.977 106.234  20
   1  -4   7 35956.2 1432.49   2
   1  -4   7 37508.1 1395.61  20
   1  -4   7 34697.5 1330.46  30
  -1   4  -7 39817.4 1464.62  27
   1  -4   7 36565.7 1421.41  10
   1  -4   7 35719.1 1744.92   7
   1  -4   7 32825.5 1294.11  25
   1  -4   7 35338.2 1346.97  15
   1  -4   8 12285.0 665.680   2
  -1   4  -8 10543.3 666.924   1
   1  -4   8 13944.0 676.043  20
  -1   4  -8 12714.0 693.480  27
   1  -4   8 12370.2 623.846  15
   1  -4   8 11512.2 582.579  25
   1  -4   8 11847.4 904.553   7
   1  -4   8 12965.8 687.979  10
   1  -4   9 33294.3 1338.23  20
  -1   4  -9 35717.0 1424.77  27
   1  -4   9 32543.4 1308.17  15
   1  -4   9 32843.1 1272.95  25
   1  -4   9 35597.7 1786.66   7
   1  -4   9 34096.8 1403.97  10
   1  -4  10 16963.8 805.573  20
  -1   4 -10 16892.0 859.807  27
   1  -4  10 15217.6 762.262  15
   1  -4  10 15987.2 742.396  25
   1  -4  10 16648.2 1152.52   7
   1  -4  10 16019.3 849.444  10
   1  -4  11 6170.99 441.522  20
  -1   4 -11 6817.61 500.452  27
   1  -4  11 6233.86 428.511  15
   1  -4  11 6222.47 410.651  25
   1  -4  11 6223.44 694.769   7
   1  -4  11 7419.04 523.906  10
   1  -4  12 1233.08 189.031  20
   1  -4  12 1397.77 190.237  15
  -1   4 -12 1295.90 219.071  27
   1  -4  12 1420.69 189.070  25
   1  -4  12 1459.57 228.099  10
   1  -4  12 1447.39 241.001  11
   1  -4  12 1013.16 303.091   7
   1  -4  13 19427.8 1009.46  11
   1  -4  13 22219.9 1406.69   7
   1  -4  13 19873.8 996.999  10
   1  -4  13 20837.9 848.887  38
   1  -4  13 19675.7 907.571  31
   1  -4  13 19873.7 891.870  15
  -1   4 -13 21482.9 995.887  27
   1  -4  13 20680.2 894.609  25
   1  -4  13 20263.9 919.781  20
   1  -4  14 46304.5 1841.95  10
   1  -4  14 45048.3 1855.90  11
   1  -4  14 46367.7 1656.76  38
  -1   4 -14 44685.2 1843.52  42
   1  -4  14 46709.5 1747.08  31
   1  -4  14 47768.6 1707.71  15
   1  -4  14 48520.1 1720.89  25
   1  -4  14 49981.0 1758.73  20
   1  -4  15 209.567 96.3100  10
   1  -4  15 48.1335 94.9230  11
   1  -4  15 265.039 73.9906  38
  -1   4 -15 29.5718 90.3822  42
   1  -4  15 325.939 96.5450  31
   1  -4  15 145.309 65.8404  15
  -1   4 -15 361.929 123.593  27
   1  -4  15 297.382 96.7404  25
   1  -4  15 328.363 96.1984  20
   1  -4  16 21234.8 965.306  11
  -1   4 -16 20390.4 940.285  42
   1  -4  16 21216.9 833.150  25
   1  -4  16 21602.4 848.843  20
   1  -4  16 19036.0 855.659  31
   1  -4  17 317.170 100.951  11
  -1   4 -17 136.799 78.7824  42
   1  -4  17 178.293 71.0058  31
   1  -4  17 361.035 78.9944  32
   1  -4  17 304.427 75.5349  25
   1  -4  17 277.815 73.5215  20
  -1   4 -18 2246.62 207.601  16
   1  -4  18 2585.77 190.332  32
   1  -4  18 2322.14 184.865  31
  -1   4 -18 2372.43 206.580  42
  -1   4 -19 6059.83 315.463  16
  -1   4 -19 6920.38 325.156  42
   1  -4  19 6549.49 296.969  31
   1  -3 -20 1100.02 118.884  27
  -1   3  20 1171.49 103.108  21
  -1   3  20 1387.12 116.482  14
   1  -3 -19 19701.6 840.272  27
  -1   3  19 20200.8 770.604  21
  -1   3  19 21222.8 797.241  14
   1  -3 -18 4044.53 336.888  27
  -1   3  18 4494.96 302.823  14
   1  -3 -17 1511.53 223.215  27
  -1   3  17 1536.86 167.481  45
  -1   3  17 1387.33 154.677  24
  -1   3  17 1480.15 185.094  14
  -1   3  16 2627.65 239.033  45
   1  -3 -16 2347.88 289.761  27
  -1   3  16 2706.03 264.288  14
  -1   3  15 67677.2 2377.80  44
   1  -3 -15 63734.6 2465.92  27
  -1   3  15 69520.8 2386.20  14
  -1   3  14 92.6922 76.5906  44
  -1   3  14 124.862 70.5823  19
   1  -3 -14 62.9721 96.1361  27
  -1   3  13 9578.86 628.498   8
  -1   3  13 9320.67 480.133  19
   1  -3 -12 6806.60 512.391  27
  -1   3  12 7119.78 469.869  44
  -1   3  12 6514.86 529.906   8
   1  -3 -11 25062.0 1154.73  27
  -1   3  11 26371.8 1225.63   8
   1  -3 -10 16430.6 836.474  27
  -1   3  10 16831.7 898.623   8
   1  -3  -9 16057.4 788.468  27
   1  -3  -9 15137.5 699.311  30
  -1   3   9 16070.7 850.183   8
  -1   3   8 64931.7 2230.09  16
   1  -3  -8 62955.6 2177.68  30
   1  -3  -8 65208.6 2264.98  27
  -1   3   8 62710.8 2348.24   8
   1  -3  -8 66149.7 2214.56   2
   1  -3  -7 70284.4 2382.43  27
   1  -3  -7 67960.9 2360.13   2
  -1   3   7 70286.8 2480.24   8
   1  -3  -6 34743.9 1331.56   2
  -1   3   6 35283.2 1408.46   8
  -1   3   5 23593.3 1035.38   8
  -1   3   4 20586.0 916.239   8
  -1   3   3 108232. 3549.85   8
  -1   3   2 40702.6 1504.42   8
  -1   3   1 9485.73 509.064   8
  -1   3   0 123183. 3960.24   8
   1  -3   0 132882. 4170.68   9
   1  -3   0 122285. 3843.75  10
   1  -3   1 2196.49 265.549   9
  -1   3  -1 1828.93 186.369   8
   1  -3   1 1937.49 159.165  10
   1  -3   2 19374.5 731.675  10
   1  -3   2 18965.9 922.772   9
  -1   3  -2 18065.4 766.170   8
   1  -3   3 71726.0 2525.74   9
   1  -3   3 71159.3 2287.66  10
  -1   3  -3 67909.8 2296.34   8
   1  -3   4 42441.7 1488.01  10
   1  -3   4 43857.3 1723.34   9
   1  -3   5 22379.6 1080.70   9
   1  -3   5 21798.0 877.870  10
   1  -3   6 14138.1 668.359   2
   1  -3   6 15165.1 672.861  10
   1  -3   6 13616.0 824.347   9
   1  -3   6 13914.3 843.407   7
   1  -3   7 652.845 117.079  15
   1  -3   7 771.501 125.737  20
   1  -3   7 880.463 139.368   2
   1  -3   7 771.157 141.980  10
   1  -3   7 535.239 175.867   7
   1  -3   8 14476.7 636.827  15
   1  -3   8 14009.4 659.594  20
  -1   3  -8 13254.3 683.603  27
   1  -3   8 12736.3 624.185   2
   1  -3   8 13409.1 888.147   7
   1  -3   8 12527.5 659.228  10
  -1   3  -9 19240.4 890.034  27
   1  -3   9 19467.8 820.877  15
   1  -3   9 19101.2 841.021  20
   1  -3   9 18876.7 1134.51   7
   1  -3   9 17511.6 860.361  10
  -1   3 -10 32817.4 1332.93  27
   1  -3  10 30368.7 1212.83  15
   1  -3  10 33083.9 1255.98  20
   1  -3  10 33959.2 1678.01   7
   1  -3  10 30040.7 1292.29  10
  -1   3 -11 12473.7 694.490  27
   1  -3  11 11532.6 596.366  15
   1  -3  11 12120.1 622.858  20
   1  -3  11 11879.4 679.828  10
   1  -3  11 11949.7 930.810   7
   1  -3  11 11161.4 678.932  11
  -1   3 -12 3750.00 352.343  27
   1  -3  12 3184.46 279.654  15
   1  -3  12 3699.74 307.513  20
   1  -3  12 2786.98 324.968  11
   1  -3  12 3630.07 509.003   7
   1  -3  12 3478.59 349.823  10
  -1   3 -13 20952.2 971.416  27
   1  -3  13 19874.2 847.212  15
   1  -3  13 17863.5 841.755  20
   1  -3  13 18192.5 1266.03   7
   1  -3  13 17407.2 948.304  11
   1  -3  13 18551.1 942.392  10
  -1   3 -14 1786.84 240.438  27
   1  -3  14 1789.86 192.888  15
   1  -3  14 1325.90 180.026  20
   1  -3  14 1285.30 210.942  10
   1  -3  14 1307.82 343.391   7
   1  -3  14 1574.84 251.363  11
   1  -3  15 51676.6 1826.46  20
  -1   3 -15 55206.9 1944.56  27
   1  -3  15 50850.3 1849.79  25
   1  -3  15 51097.2 2434.31   7
   1  -3  15 49441.6 1974.16  11
   1  -3  15 47312.5 1906.03  10
   1  -3  16 117.478 86.7503  11
   1  -3  16-18.2633 71.2143  31
   1  -3  16 103.908 67.7425  38
  -1   3 -16 119.474 80.0709  27
   1  -3  16 302.112 96.1944  25
   1  -3  16-21.8326 63.7323  20
   1  -3  17 2115.28 255.660  11
   1  -3  17 1991.97 197.682  38
  -1   3 -17 2496.81 235.189  27
   1  -3  17 2613.50 231.560  25
   1  -3  17 2360.94 196.686  20
   1  -3  17 2249.53 228.606  31
   1  -3  18 69.1009 64.3819  31
   1  -3  18 32.8379 53.7816  32
  -1   3 -18-2.23376 63.2876  42
   1  -3  18-109.016 65.7268  38
   1  -3  18 44.4640 54.6632  25
   1  -3  19 5658.99 320.930  31
   1  -3  19 5854.47 297.344  32
   1  -3  19 5430.21 290.865  25
   1  -3  19 4971.72 272.070  38
  -1   3 -19 5750.58 341.598  42
  -1   3 -20 5206.84 285.393  16
  -1   3 -20 4960.64 268.814  42
   1  -3  20 5200.78 262.911  31
  -1   2  20 788.216 89.4902  14
  -1   2  20 685.605 93.6716  21
   1  -2 -20 787.293 115.591  27
   1  -2 -19 6931.59 422.733  27
  -1   2  19 6586.91 352.417  45
  -1   2  19 6625.98 359.758  14
   1  -2 -18 20779.4 964.218  27
  -1   2  18 21713.5 878.000  45
  -1   2  18 21473.9 885.755  14
   1  -2 -17 51794.2 1975.30  27
  -1   2  17 52371.2 1855.81  45
  -1   2  17 51927.3 1862.12  14
   1  -2 -16 4666.95 421.639  27
  -1   2  16 4647.94 357.311  45
  -1   2  16 4914.13 370.089  14
   1  -2 -15 38300.6 1647.15  27
  -1   2  15 41344.6 1554.73  14
  -1   2  14 2028.14 236.587  44
   1  -2 -14 2020.56 277.554  27
  -1   2  13 36856.8 1407.23  44
   1  -2 -13 33903.9 1489.82  27
  -1   2  12 16998.2 811.446  44
   1  -2 -12 16117.9 877.354  27
  -1   2  11 88317.7 2961.84   8
  -1   2  11 83377.5 2818.14  44
   1  -2 -11 81018.0 2914.29  27
  -1   2  10 10851.9 628.859   8
   1  -2 -10 10156.8 597.410  27
  -1   2   9 4442.88 359.874   8
   1  -2  -9 3425.14 306.439  27
   1  -2  -8 1803.35 159.847   2
  -1   2   8 2027.07 233.307   8
   1  -2  -7 133617. 4255.75   2
  -1   2   7 141826. 4410.59   8
   1  -2  -6 18519.7 737.927   2
  -1   2   6 17336.8 799.697   8
   1  -2  -5 29634.0 1108.44   2
  -1   2   5 31751.9 1190.23   8
   1  -2  -4 29826.3 1113.47   2
  -1   2   4 32081.7 1179.12   8
  -1   2   3 1631.46 173.798   8
  -1   2   2 262.700 77.2857   8
  -1   2   1 305198. 9273.06   8
  -1   2   0 76953.0 2472.27   8
   1  -2   1 999999. 29407.7   9
  -1   2  -1 970095. 29265.5   8
  -1   2  -2 43130.8 1444.80   8
   1  -2   2 45325.4 1592.66   9
  -1   2  -3 96575.5 3000.81   8
   1  -2   3 97026.8 3183.32   9
   1  -2   4 4201.94 269.189   2
   1  -2   4 4699.50 352.849   9
   1  -2   4 4454.26 261.036  10
   1  -2   5 119019. 3646.39   2
   1  -2   5 108888. 3816.82   7
   1  -2   5 111941. 3802.34   9
   1  -2   5 117644. 3639.49  10
   1  -2   6 7708.92 385.242   2
   1  -2   6 7349.31 393.440  10
   1  -2   6 7162.37 516.460   7
   1  -2   7 49418.6 1652.93   2
   1  -2   7 49172.8 1939.53   7
   1  -2   7 48331.3 1697.78  10
   1  -2   8 6957.17 358.581   2
   1  -2   8 7232.36 572.314   7
   1  -2   8 8155.80 440.576  10
   1  -2   9 156.217 100.002   7
   1  -2   9 98.9917 68.4375  10
   1  -2  10 29720.1 1130.13  15
   1  -2  10 31951.5 1163.74  20
   1  -2  10 28783.7 1196.94  10
   1  -2  10 28967.0 1224.08  11
   1  -2  10 28888.3 1483.31   7
  -1   2 -10 30775.0 1230.79  27
   1  -2  11 92964.7 3097.18  15
   1  -2  11 96909.4 3128.45  20
   1  -2  11 93467.7 3208.44  10
   1  -2  11 99376.9 3661.53   7
   1  -2  11 96182.1 3242.61  11
  -1   2 -11 96475.8 3234.15  27
   1  -2  12 8454.06 460.581  15
  -1   2 -12 8809.57 552.609  27
   1  -2  12 8221.10 531.788  10
   1  -2  12 7675.25 727.001   7
   1  -2  12 8418.94 558.655  11
   1  -2  12 8277.36 466.604  21
   1  -2  12 8754.57 483.834  20
  -1   2 -13 33331.2 1379.06  27
   1  -2  13 32771.4 1404.64  11
   1  -2  13 33098.3 1764.95   7
   1  -2  13 33869.6 1375.79  10
   1  -2  13 31592.2 1259.12  20
   1  -2  13 33234.7 1269.47  21
  -1   2 -14 5822.78 450.771  27
   1  -2  14 5202.91 449.502  11
   1  -2  14 4976.87 610.942   7
   1  -2  14 4701.16 404.278  10
   1  -2  14 6245.65 398.918  21
   1  -2  14 5636.05 376.238  20
  -1   2 -15 23133.0 1041.16  27
   1  -2  15 21517.6 1067.87  11
   1  -2  15 22614.7 1424.66   7
   1  -2  15 21261.3 934.155  21
   1  -2  15 22089.8 919.705  20
  -1   2 -16 4424.66 371.913  27
   1  -2  16 4082.61 294.058  20
   1  -2  16 4041.33 313.598  21
   1  -2  16 3570.03 368.780  11
   1  -2  16 3849.46 535.596   7
  -1   2 -17 23618.3 995.745  27
   1  -2  17 21802.1 923.496  21
   1  -2  17 22671.6 1059.21  11
   1  -2  17 22562.6 974.908  31
   1  -2  18 19342.6 799.014  21
   1  -2  18 19049.4 825.248  38
   1  -2  18 19232.5 843.298  31
   1  -2  18 20503.8 816.561  32
   1  -2  19 3114.73 215.588  21
   1  -2  19 3067.45 239.376  25
   1  -2  19 2809.45 227.176  38
   1  -2  19 3358.98 254.826  31
   1  -2  20 597.022 92.1636  25
   1  -2  20 589.131 94.3020  31
   1  -2  20 576.988 88.5434  38
  -1   2 -20 649.786 104.935  42
   1  -2  21 7038.37 307.301  31
  -1   1  21 10940.1 430.977  21
  -1   1  20 7123.33 359.760  21
   1  -1 -20 7430.80 396.656  27
  -1   1  19 2728.81 226.664  45
  -1   1  19 2409.44 187.922  14
   1  -1 -19 2410.78 241.951  27
  -1   1  18 3767.38 297.762  45
  -1   1  18 3556.32 264.255  14
   1  -1 -18 3181.18 315.864  27
  -1   1  17 20967.8 940.967  45
  -1   1  17 22430.5 922.346  14
   1  -1 -17 20817.0 1019.15  27
  -1   1  16 23765.8 1034.26  45
  -1   1  16 22959.8 996.510  14
   1  -1 -16 23155.9 1113.98  27
  -1   1  15 36741.3 1441.25  45
  -1   1  15 35716.8 1407.19  14
   1  -1 -15 36170.0 1542.28  27
   1  -1 -14 30455.2 1357.65  27
  -1   1  13 386.403 99.1598  44
   1  -1 -13 363.767 130.300  27
  -1   1  12 7929.61 466.872  44
  -1   1  12 8662.85 526.053   8
   1  -1 -12 7453.23 530.168  27
  -1   1  11 39438.9 1479.67  44
   1  -1 -11 39935.8 1599.66  27
  -1   1  10 48601.9 1784.73   8
   1  -1 -10 47871.1 1791.23  27
  -1   1   9 49295.1 1794.75   8
  -1   1   8 49955.4 1794.21   8
   1  -1  -7 9851.85 392.814   2
  -1   1   7 10029.0 525.284   8
   1  -1  -6 32086.2 1101.55   2
  -1   1   6 34436.1 1234.42   8
   1  -1  -5 65977.8 2109.13   2
  -1   1   5 66715.0 2207.60   8
   1  -1  -4 185851. 5606.41   2
  -1   1   4 180809. 5677.51   8
   1  -1  -3 88876.0 2840.59   2
  -1   1   3 93916.7 2901.81   8
   1  -1  -2 2816.38 177.114   2
  -1   1   2 2031.44 168.976   8
   1  -1  -1 127452. 3699.94   2
  -1   1   1 112040. 3697.85   8
  -1   1   0 5113.31 255.166   8
   1  -1   1 175955. 5375.44   9
  -1   1  -1 175450. 5319.46   8
   1  -1   2 212292. 6631.91   2
   1  -1   2 229390. 6674.04   9
  -1   1  -2 218145. 6578.28   8
   1  -1   3 1986.07 144.989   2
   1  -1   3 1791.53 169.409   7
   1  -1   3 1900.91 168.146   9
  -1   1  -3 1858.91 96.9863   8
   1  -1   4 33.5370 32.9986   2
   1  -1   4 120.368 67.9526   7
   1  -1   5 51915.1 1675.98   2
   1  -1   5 51780.1 1843.29   7
   1  -1   6 39651.6 1291.47   2
   1  -1   6 38346.8 1338.77  10
   1  -1   6 39016.8 1506.48   7
   1  -1   7 94237.3 3036.96   7
   1  -1   7 98989.7 2807.78  10
   1  -1   8 50156.2 1727.38  10
   1  -1   8 49397.9 1742.66  11
   1  -1   8 52435.3 1984.56   7
   1  -1   9 7129.48 555.025   7
   1  -1   9 6696.33 408.069  11
   1  -1   9 6251.48 383.595  10
   1  -1  10-30.0586 70.9550  45
   1  -1  10 84.7826 119.106   7
   1  -1  10 66.7730 70.9920  10
   1  -1  10 108.687 88.3669  11
   1  -1  11 21013.9 914.827  10
   1  -1  11 21300.7 1199.65   7
   1  -1  11 20201.4 937.727  11
   1  -1  11 22819.7 865.909  14
   1  -1  11 21155.7 903.716  45
  -1   1 -11 20916.9 937.250  27
   1  -1  11 20461.6 840.726  24
   1  -1  11 20045.2 861.033  18
   1  -1  12 8931.67 536.603  10
   1  -1  12 8594.82 739.484   7
   1  -1  12 9666.65 579.329  11
   1  -1  12 8746.25 479.201  14
   1  -1  12 9890.41 543.981  45
  -1   1 -12 9131.23 560.176  27
   1  -1  12 9643.28 488.932  24
   1  -1  12 9702.39 479.919  20
   1  -1  13 93481.5 3116.99  14
   1  -1  13 95663.2 3210.30  45
  -1   1 -13 95404.9 3257.59  27
   1  -1  13 98227.4 3121.57  24
   1  -1  13 94079.3 3217.56  10
   1  -1  13 93832.9 3280.76  11
   1  -1  13 98024.7 3741.74   7
  -1   1 -14 3257.09 332.975  27
   1  -1  14 4032.99 304.255  14
   1  -1  14 4909.34 322.059  24
   1  -1  14 4434.75 566.842   7
   1  -1  14 3577.12 363.448  11
   1  -1  15 4601.39 582.743   7
   1  -1  15 3668.99 373.757  11
   1  -1  15 3977.60 299.764  14
  -1   1 -15 3453.91 338.367  27
   1  -1  16 17454.0 753.082  14
  -1   1 -16 17577.3 863.232  27
   1  -1  16 16458.4 790.461  21
   1  -1  16 16241.6 886.272  11
  -1   1 -17 1438.64 201.946  27
   1  -1  17 1387.00 193.705  31
   1  -1  17 1294.39 181.941  21
  -1   1 -18 19764.4 845.835  27
   1  -1  18 17732.7 809.005  21
   1  -1  18 18768.9 830.611  31
   1  -1  18 18418.3 760.497  32
   1  -1  19 22528.1 920.323  21
   1  -1  19 22652.3 933.575  38
   1  -1  19 23979.8 938.760  31
   1  -1  20 650.322 107.712  38
   1  -1  20 703.319 110.610  25
   1  -1  20 747.574 107.220  21
   1  -1  20 755.710 107.049  31
   1  -1  21 1007.72 99.8281  31
   1  -1  21 865.928 102.430  25
   1  -1  21 1060.74 103.547  21
  -1   1 -21 713.558 97.5897  42
   1  -1  21 872.211 104.104  38
  -1   0  20 17217.6 670.206  21
   1   0 -20 17632.0 720.879  27
   1   0 -19 19503.2 847.165  27
  -1   0  19 18653.3 723.476  31
   1   0 -18 2600.02 279.991  27
  -1   0  18 2949.89 267.195  45
   1   0 -17 21.3992 80.3183  27
  -1   0  17 64.4887 55.2843  14
  -1   0  17 2.05493 65.5531  45
   1   0 -16 10027.2 660.762  27
  -1   0  16 11049.0 554.019  14
  -1   0  16 11023.0 622.373  45
   1   0 -15 1163.56 220.264  27
  -1   0  15 927.141 153.016  14
  -1   0  15 1002.59 180.370  45
   1   0 -14 87381.0 3032.35  27
  -1   0  14 80568.5 2808.89  14
  -1   0  14 87241.9 2916.30  45
   1   0 -13 55706.0 2126.19  27
  -1   0  12 8490.12 467.104  20
  -1   0  12 9342.72 544.848  11
   1   0 -12 8014.21 557.105  27
  -1   0  11 153.407 72.4700  20
  -1   0  11 84.2541 62.5773   8
  -1   0  11 84.8062 152.064   7
  -1   0  11 71.3659 72.1849  11
   1   0 -11 187.404 95.9323  27
  -1   0  10 14310.1 881.481   7
  -1   0  10 15119.1 701.368   8
  -1   0  10 13462.1 663.047  11
   1   0 -10 13522.8 712.881  27
  -1   0   9 23834.0 994.806   8
  -1   0   9 24541.7 1186.98   7
  -1   0   9 24286.2 964.937  11
  -1   0   8 47529.2 1647.26  11
  -1   0   8 49206.1 1711.79   8
  -1   0   8 46007.3 1857.84   7
  -1   0   7 77598.7 2723.35   7
  -1   0   7 79121.8 2590.58   8
  -1   0   7 77701.4 2520.79  11
  -1   0   6 35377.8 1335.93   7
  -1   0   6 32790.4 1230.45   8
   1   0  -5 82692.3 2545.16   1
   1   0  -5 82475.6 2559.28   2
  -1   0   5 83356.7 2737.24   7
   1   0  -4 60606.5 1873.90   2
   1   0  -4 58705.3 1861.40   1
  -1   0   4 58254.6 1976.53   7
   1   0  -3 187870. 5541.16   2
   1   0  -3 174751. 5530.92   1
  -1   0   3 188996. 5602.85   7
   1   0  -2 70232.7 2202.46   2
   1   0  -2 68825.3 2193.95   1
  -1   0   2 72303.7 2201.56   7
   1   0  -1 15877.0 567.025   2
   1   0  -1 15165.4 559.132   1
  -1   0   1 15684.1 512.300   7
   1   0   0 89511.1 2763.69   1
   1   0   1 251.485 52.3166   1
   1   0   1 166.718 27.3040   7
   1   0   2 361543. 10467.1   2
   1   0   2 340902. 10457.1   1
   1   0   2 345331. 10459.7   7
   1   0   3 125298. 3823.57   1
   1   0   3 123642. 3825.54   2
   1   0   3 127852. 3886.97   7
   1   0   4 35883.4 1144.46   1
   1   0   4 35110.1 1149.54   2
   1   0   4 33221.5 1242.15   7
   1   0   5 72430.6 2299.55   2
   1   0   5 75459.1 2295.87   1
   1   0   5 73643.9 2465.45   7
   1   0   6 18563.8 631.640   1
   1   0   6 18058.0 638.192   2
   1   0   6 18097.4 825.707   7
   1   0   7 9694.78 445.626  11
   1   0   7 10119.0 577.881   7
   1   0   8 2139.16 194.763  11
   1   0   8 2205.43 277.477   7
   1   0   8 2287.73 193.559  10
   1   0   9 113508. 3498.66  11
   1   0   9 114459. 3776.38   7
   1   0  10 50336.7 1990.96   7
   1   0  10 49251.3 1716.80  11
   1   0  10 44332.8 1649.42  10
   1   0  11 10990.7 550.329  14
   1   0  11 12011.1 570.014  45
   1   0  11 10813.4 564.920  41
   1   0  11 11437.6 548.268  24
   1   0  11 11937.0 822.391   7
   1   0  11 11094.6 606.630  11
   1   0  12 1549.32 209.333  11
   1   0  12 1838.44 330.796   7
   1   0  12 1174.39 166.267  14
   1   0  12 1433.15 185.074  41
   1   0  12 1655.91 190.120  45
  -1   0 -12 1489.29 209.616  27
   1   0  12 1751.51 190.755  24
   1   0  12 1543.42 172.028  18
   1   0  13 20120.6 1209.37   7
   1   0  13 17188.3 872.740  11
   1   0  13 17632.0 792.510  14
   1   0  13 18560.8 817.025  45
  -1   0 -13 18880.7 886.709  27
   1   0  13 16990.1 777.510  24
   1   0  13 16873.8 759.555  18
   1   0  14 90250.1 3091.28  45
  -1   0 -14 96412.0 3196.18  27
   1   0  14 90404.5 3071.08  14
   1   0  14 91414.1 3053.78  24
   1   0  14 95250.8 3219.42  11
   1   0  15 94.4194 65.6719  14
  -1   0 -15 26.6098 101.090  27
   1   0  15 131.188 54.9351  24
   1   0  15 161.657 94.6636  45
  -1   0 -16 1288.39 211.529  27
   1   0  16 1117.01 165.049  14
   1   0  16 1428.11 175.797  24
   1   0  16 1172.64 172.194  31
   1   0  17 2221.38 229.496  31
   1   0  17 1731.14 204.616  14
  -1   0 -17 1876.79 236.754  27
   1   0  17 2024.36 199.521  24
   1   0  17 1747.76 216.303  21
  -1   0 -18 122.556 87.3887  27
   1   0  18 70.0108 52.5778  14
   1   0  18 164.191 68.0631  31
   1   0  18 19.9486 60.8282  21
   1   0  19 15792.7 667.450  14
   1   0  19 15852.7 690.679  31
   1   0  19 15548.7 716.343  21
   1   0  20 13704.6 605.820  38
   1   0  20 13593.9 566.392  31
   1   0  20 12552.7 595.340  21
   1   0  21 10452.2 467.920  21
   1   0  21 10244.2 469.620  25
   1   0  21 11252.4 479.436  38
  -1  -1  20 2834.83 175.746  31
  -1  -1  20 2803.31 169.982  21
   1   1 -20 3067.43 213.466  27
  -1  -1  19 17197.9 666.998  31
  -1  -1  19 15526.5 642.492  21
   1   1 -19 15746.6 721.497  27
   1   1 -18 9325.80 549.709  27
  -1  -1  17 14687.9 726.464  45
   1   1 -17 13583.7 750.865  27
  -1  -1  16 83.9461 78.1316  45
   1   1 -16 69.2503 82.0024  27
  -1  -1  15 17395.1 863.188  45
  -1  -1  15 18983.7 804.410  20
   1   1 -15 16201.7 913.441  27
  -1  -1  14 44572.7 1709.17  45
  -1  -1  14 46276.6 1744.04  11
  -1  -1  14 45973.9 2169.83   7
  -1  -1  14 43748.3 1633.39  20
   1   1 -14 43195.4 1795.12  27
  -1  -1  13 46634.2 1774.07  45
  -1  -1  13 49562.0 2229.25   7
  -1  -1  13 49693.4 1820.24  11
  -1  -1  13 46963.0 1721.80  20
   1   1 -13 45095.4 1861.02  27
  -1  -1  12 11468.4 627.731  45
  -1  -1  12 13010.8 932.587   7
  -1  -1  12 11304.8 641.829  11
  -1  -1  12 12339.3 617.958  20
   1   1 -12 11880.5 705.542  27
  -1  -1  11 19621.5 902.644  45
  -1  -1  11 21271.7 1210.65   7
  -1  -1  11 21268.9 941.729  11
  -1  -1  11 22356.9 907.285  20
   1   1 -11 20874.2 998.621  27
  -1  -1  10 7602.18 628.147   7
  -1  -1  10 7617.92 449.140   8
  -1  -1  10 7473.60 452.593  11
  -1  -1  10 7076.91 419.579  20
   1   1 -10 7065.19 483.725  27
   1   1  -9 4245.38 336.883  27
  -1  -1   9 4624.47 451.130   7
  -1  -1   9 3900.87 305.239   8
  -1  -1   9 3974.98 299.734  11
  -1  -1   8 30438.7 1330.94   7
  -1  -1   8 28678.6 1095.99  11
  -1  -1   8 28577.0 1029.21  10
  -1  -1   7 327338. 9882.00   7
  -1  -1   7 311983. 9613.80  11
  -1  -1   6 7485.82 480.842   7
   1   1  -6 6806.64 306.906   1
  -1  -1   5 93670.7 3191.50   7
   1   1  -5 98134.6 3017.32   1
  -1  -1   4 4445.80 305.648   7
   1   1  -4 4155.51 233.373   1
  -1  -1   3 9459.65 462.496   7
   1   1  -3 9990.06 420.539   1
   1   1  -2 7414.13 346.151   1
   1   1  -1 3022.83 196.062   1
  -1  -1   0 165796. 4942.67   9
   1   1   0 158593. 4988.01   1
  -1  -1  -1 123224. 3897.50   9
   1   1   1 138518. 3975.95   1
   1   1   2 354.609 71.5556   1
   1   1   3 143248. 4404.50   1
   1   1   4 63957.3 2067.95   8
   1   1   4 66332.7 2082.33   1
   1   1   5 159045. 4897.41   8
   1   1   5 160830. 4895.90   1
   1   1   6 207.379 54.0823   8
   1   1   6 123.410 45.6528   1
   1   1   7 2613.51 187.703   8
   1   1   7 2823.73 213.292  11
   1   1   7 2897.69 171.560   1
   1   1   8 42664.0 1456.70   8
   1   1   8 44963.3 1538.92  11
   1   1   8 43841.0 1390.66   1
   1   1   9 145277. 4430.42  11
   1   1   9 136364. 4297.43   8
   1   1  10 29667.5 1171.52  11
   1   1  11 76618.3 2480.66  44
   1   1  11 74729.0 2462.66  41
   1   1  11 71563.9 2434.52  43
   1   1  11 71440.0 2417.43  13
   1   1  11 69248.2 2420.25  14
  -1  -1 -12 11194.8 610.703  27
   1   1  12 10026.8 511.987  12
   1   1  12 9832.21 540.149  14
   1   1  12 10580.8 565.867  41
   1   1  12 10525.4 523.708  45
   1   1  12 10426.4 511.812  18
   1   1  12 10452.6 512.018  19
   1   1  13 1658.43 182.657  12
   1   1  13 1960.23 214.552  14
   1   1  13 1596.64 204.310  41
   1   1  13 1827.86 195.379  45
  -1  -1 -13 1505.61 221.885  27
   1   1  14 40829.0 1556.48  14
  -1  -1 -14 41865.6 1635.15  27
   1   1  14 41824.8 1550.75  24
   1   1  14 40383.2 1575.42  41
   1   1  14 41182.4 1528.24  45
   1   1  15 36342.3 1381.46  31
   1   1  15 36382.0 1436.47  14
  -1  -1 -15 39021.0 1524.72  27
   1   1  15 38632.4 1437.59  24
   1   1  15 35538.8 1447.63  41
   1   1  15 36057.4 1401.47  45
   1   1  16 3702.39 299.412  31
   1   1  16 4018.96 336.793  14
  -1  -1 -16 4516.29 384.215  27
   1   1  16 4230.30 330.638  24
   1   1  16 3971.16 317.309  45
  -1  -1 -17 21088.9 966.647  27
   1   1  17 19824.4 908.027  14
   1   1  17 20258.0 881.010  24
   1   1  17 20599.7 866.637  31
   1   1  18 2667.29 227.167  31
  -1  -1 -18 2069.71 239.058  27
   1   1  18 3007.93 242.843  24
   1   1  18 2901.75 267.548  21
   1   1  18 2452.68 246.593  14
   1   1  19 165.273 67.2335  24
   1   1  19 175.791 80.5564  21
   1   1  19 201.437 71.0364  14
   1   1  20 7428.85 401.235  38
   1   1  20 7821.27 422.184  21
   1   1  20 7314.54 385.646  14
   1   1  21 8642.53 406.246  21
   1   1  21 8004.66 382.155  38
   1   1  21 8067.69 354.712  14
  -1  -2  20 396.670 60.5782  31
   1   2 -19 17.3771 49.6826  27
  -1  -2  19 55.3216 37.1517  25
  -1  -2  19 23.3137 43.3448  31
  -1  -2  18 24527.0 896.454  21
   1   2 -18 25993.1 1042.09  27
   1   2 -17 19242.4 846.429  42
  -1  -2  17 19293.8 785.403  21
  -1  -2  17 21449.3 808.845  20
   1   2 -17 19722.9 927.500  27
   1   2 -16 2518.75 262.977  42
  -1  -2  16 2956.67 288.602  45
  -1  -2  16 2794.86 249.863  20
   1   2 -16 3012.47 313.876  27
  -1  -2  15 13480.8 729.892  45
  -1  -2  15 15897.0 780.240  11
  -1  -2  15 14294.2 1059.14   7
  -1  -2  15 13315.3 677.668  20
   1   2 -15 14185.1 799.955  27
  -1  -2  14 4227.05 364.778  45
  -1  -2  14 4738.42 592.563   7
  -1  -2  14 4364.07 384.862  11
  -1  -2  14 4330.16 341.019  20
   1   2 -14 4599.27 422.484  27
  -1  -2  13 118.675 67.6383  45
  -1  -2  13 57.6368 140.798   7
  -1  -2  13 244.691 122.803  11
  -1  -2  13 197.135 111.106  20
   1   2 -13 72.4727 85.9152  27
  -1  -2  12 39153.2 1541.78  45
  -1  -2  12 41385.7 1978.59   7
  -1  -2  12 39277.6 1573.79  11
  -1  -2  12 41232.1 1533.40  20
   1   2 -12 38959.2 1633.05  27
  -1  -2  11 9129.11 546.020  45
  -1  -2  11 11386.8 551.855  10
  -1  -2  11 9870.32 801.504   7
  -1  -2  11 9885.27 584.612  11
  -1  -2  11 9593.82 547.601  20
   1   2 -11 9627.89 620.241  27
  -1  -2  10 4592.52 343.288  45
  -1  -2  10 4414.84 353.634  11
  -1  -2  10 4218.66 490.599   7
  -1  -2  10 4936.66 330.351  10
  -1  -2  10 4799.76 345.517  20
   1   2 -10 4567.51 386.292  27
  -1  -2   9 34611.2 1312.79  45
  -1  -2   9 36996.0 1653.00   7
  -1  -2   9 34290.1 1281.89  10
  -1  -2   9 34724.2 1343.99  11
  -1  -2   9 36409.3 1336.26  20
   1   2  -9 34141.8 1396.61  27
  -1  -2   8 4306.09 441.054   7
  -1  -2   8 4525.69 292.644  10
  -1  -2   8 4603.03 318.719  20
   1   2  -8 4292.26 345.455  27
  -1  -2   7 8264.66 601.728   7
  -1  -2   7 9268.11 441.047  10
   1   2  -7 8957.35 424.934   1
  -1  -2   6 137786. 4520.05   7
  -1  -2   6 134741. 4223.89  10
   1   2  -6 136344. 4254.26   1
  -1  -2   5 33813.1 1406.91   7
  -1  -2   5 34180.6 1204.03  10
   1   2  -5 36960.6 1273.90   1
   1   2  -4 3612.77 265.430   1
   1   2  -3 76101.6 2508.57   1
  -1  -2   2 52838.1 1888.82   9
   1   2  -2 56555.8 1886.93   1
  -1  -2   1 378923. 11342.8   9
   1   2  -1 367831. 11355.0   1
  -1  -2   0 244164. 7000.66   9
   1   2   0 209993. 7001.40   1
  -1  -2  -1 149507. 4711.46   9
   1   2   1 152861. 4756.87   1
   1   2   2 1518.13 170.205   1
   1   2   3 38159.3 1332.53   8
   1   2   3 36302.0 1338.19   1
   1   2   4 7292.97 391.058   8
   1   2   4 6670.46 382.822   1
   1   2   5 133961. 4296.81   8
   1   2   5 137947. 4281.89   1
   1   2   6 29979.5 1177.50   8
   1   2   6 32521.5 1155.96   1
   1   2   7 36760.6 1421.33   8
   1   2   7 40571.3 1381.14   1
   1   2   8 1841.19 198.867   8
   1   2   8 2161.25 179.758   1
   1   2   9 45722.6 1641.37   8
   1   2  10 15618.1 712.257  14
   1   2  10 17106.2 748.693  44
   1   2  10 17504.7 746.809  43
   1   2  10 16214.0 733.185   8
   1   2  10 15688.7 704.643  19
  -1  -2 -11 25410.1 1053.24  27
   1   2  11 25950.2 1024.28  43
   1   2  11 23651.8 1013.87  44
   1   2  11 23758.3 990.406  14
   1   2  11 24302.5 966.223  13
   1   2  11 24050.9 979.670  19
  -1  -2 -12 4348.79 359.481  27
   1   2  12 3737.02 311.024  43
   1   2  12 4220.14 334.825  41
   1   2  12 3913.93 325.496  44
   1   2  12 4033.31 317.099  14
   1   2  12 3936.53 293.602  13
   1   2  12 4245.28 309.236  19
  -1  -2 -13 30622.0 1265.20  27
   1   2  13 29976.7 1232.56  44
   1   2  13 28915.9 1187.27  43
   1   2  13 28245.2 1197.48  41
   1   2  13 29628.4 1158.09  19
   1   2  13 31315.9 1172.46  12
   1   2  13 26744.1 1167.86  14
   1   2  14 376.273 115.544  14
   1   2  14 536.471 126.337  41
  -1  -2 -14 625.270 154.588  27
   1   2  14 698.487 124.742  12
   1   2  14 433.618 110.244  19
  -1  -2 -15 15930.1 831.235  27
   1   2  15 15502.7 783.629  14
   1   2  15 17033.5 745.980  12
   1   2  15 15512.3 793.843  41
   1   2  15 16102.5 733.718  19
  -1  -2 -16 2282.97 270.331  27
   1   2  16 2179.00 252.308  14
   1   2  16 2130.64 239.483  24
   1   2  16 2123.19 252.161  41
  -1  -2 -17 31378.2 1258.29  27
   1   2  17 28077.4 1200.17  14
   1   2  17 31333.3 1208.13  24
   1   2  17 27473.2 1173.22  21
  -1  -2 -18 7045.84 451.370  27
   1   2  18 7681.63 441.809  24
   1   2  18 6883.31 434.018  21
   1   2  18 7051.04 451.299  14
   1   2  19 9820.97 496.344  38
   1   2  19 9877.85 492.643  24
   1   2  19 10985.5 541.802  21
   1   2  19 10658.0 540.053  14
   1   2  20 1679.08 152.018  38
   1   2  20 1635.04 167.310  14
   1   2  20 1833.74 175.957  21
   1   2  20 1496.65 133.720  24
   1   2  21 1509.66 138.942  21
   1   2  21 1191.20 125.156  14
   1   3 -19 960.226 109.236  27
   1   3 -19 990.051 108.897  16
  -1  -3  19 1186.01 111.104  31
   1   3 -18 1407.60 163.391  27
   1   3 -17 8417.74 448.203  42
  -1  -3  17 8517.90 416.028  20
   1   3 -17 7604.23 474.545  27
   1   3 -16 13419.6 670.772  42
  -1  -3  16 12796.4 658.841  11
  -1  -3  16 13572.5 626.059  20
   1   3 -16 13377.5 712.677  27
   1   3 -15 17399.9 843.572  42
  -1  -3  15 16845.6 829.205  11
  -1  -3  15 17557.0 791.838  20
   1   3 -15 16644.6 872.319  27
   1   3 -14 19279.7 930.510  42
  -1  -3  14 18959.3 919.173  11
  -1  -3  14 17510.9 1214.13   7
  -1  -3  14 19297.5 870.036  20
   1   3 -14 17995.9 946.226  27
   1   3 -13 1444.97 227.825  42
  -1  -3  13 1134.29 315.229   7
  -1  -3  13 1240.72 205.952  11
  -1  -3  13 1513.81 206.095  20
   1   3 -13 1163.64 212.474  27
   1   3 -12 3073.98 323.928  42
  -1  -3  12 2619.06 297.939  11
  -1  -3  12 3580.60 303.668  10
  -1  -3  12 2885.90 463.543   7
  -1  -3  12 2766.80 283.861  20
   1   3 -12 2640.94 323.476  27
  -1  -3  11 35690.6 1440.11  45
  -1  -3  11 37055.8 1500.53  11
  -1  -3  11 38506.9 1898.32   7
  -1  -3  11 38320.7 1445.70  10
  -1  -3  11 35452.3 1438.59  20
   1   3 -11 37589.7 1557.15  27
  -1  -3  10 54343.2 2024.62  45
  -1  -3  10 56990.2 2493.58   7
  -1  -3  10 61171.7 2054.04  10
  -1  -3  10 56860.8 2051.60  20
   1   3 -10 56034.9 2145.01  27
  -1  -3   9 48831.3 1793.20  45
  -1  -3   9 48118.1 2186.91   7
  -1  -3   9 49860.1 1803.92  10
  -1  -3   9 51778.4 1835.95  20
   1   3  -9 51707.1 1925.69  27
  -1  -3   8 28074.3 1117.16  45
   1   3  -8 29554.6 1225.28  27
  -1  -3   8 27350.5 1435.08   7
  -1  -3   8 28965.8 1131.11  10
  -1  -3   8 28821.5 1151.45  20
  -1  -3   7 4744.09 311.924  45
   1   3  -7 4788.72 338.597   1
  -1  -3   7 3955.98 441.123   7
  -1  -3   7 4461.08 314.886  10
  -1  -3   7 4453.74 324.102  20
   1   3  -7 4128.60 342.437  27
   1   3  -6 21115.8 906.211  27
  -1  -3   6 18776.4 1050.89   7
  -1  -3   6 20241.2 828.820  10
   1   3  -6 20452.9 897.278   1
   1   3  -6 19981.9 745.806   4
  -1  -3   5 21065.5 834.242  10
   1   3  -5 20260.4 915.440   1
   1   3  -5 20574.8 766.363   4
   1   3  -4 66043.1 2377.55   1
   1   3  -4 68756.0 2188.23   4
  -1  -3   3 10667.3 635.780   9
   1   3  -3 10924.4 602.991   1
   1   3  -3 10142.1 449.240   4
  -1  -3   2 260.464 96.6377   9
   1   3  -2 501.585 80.4185   4
   1   3  -2 185.883 84.6077   1
  -1  -3   1 1316.66 199.456   9
   1   3  -1 1101.66 119.998   4
   1   3  -1 1079.59 180.394   1
  -1  -3   0 310.316 104.878   9
   1   3   0 635.592 92.8168   4
   1   3   0 647.758 148.514   1
  -1  -3  -1 181.342 89.1171   9
   1   3   1 235.703 66.9276   4
   1   3   1 244.731 112.018   1
  -1  -3  -2 76759.3 2679.42   9
   1   3   2 71514.7 2662.97   1
   1   3   2 80912.8 2488.89   4
   1   3   3 12436.3 518.786   4
   1   3   3 11571.7 642.140   1
   1   3   4 17144.0 793.881   8
   1   3   4 16604.8 790.557   1
   1   3   4 16712.2 648.813   4
   1   3   5 16788.8 790.545   8
   1   3   5 15153.2 755.250   1
   1   3   5 16527.5 630.179   4
   1   3   6 110972. 3749.91   8
   1   3   6 114785. 3532.99   4
   1   3   6 112676. 3717.46   1
   1   3   7 15581.5 787.975   8
   1   3   7 15132.9 600.902   4
   1   3   7 15435.4 736.780   1
   1   3   8 101486. 3572.73   8
   1   3   8 111488. 3521.36   1
   1   3   8 106869. 3339.95   4
   1   3   9 10304.7 552.740  43
   1   3   9 10390.7 545.083  44
   1   3   9 10603.6 531.109  14
   1   3   9 11813.7 578.969   1
   1   3   9 10073.6 609.236   8
   1   3   9 10017.3 554.622  16
   1   3   9 10376.0 530.497  19
   1   3  10 12769.2 645.983  14
   1   3  10 14380.4 688.928  43
   1   3  10 13650.5 674.220  44
  -1  -3 -10 14107.6 701.834  27
   1   3  10 14072.5 741.161   8
   1   3  10 13112.0 649.284  19
   1   3  11 630.385 133.105  14
   1   3  11 606.072 136.981  44
   1   3  11 713.186 142.235  43
  -1  -3 -11 630.695 145.225  27
   1   3  11 802.167 164.670   8
   1   3  11 814.948 144.278  19
  -1  -3 -12 37650.7 1498.37  27
   1   3  12 38935.9 1467.77  43
   1   3  12 40299.7 1493.44  44
   1   3  12 35708.7 1421.76  14
   1   3  12 34597.9 1402.44  19
  -1  -3 -13 69546.4 2494.16  27
   1   3  13 69460.7 2439.68  43
   1   3  13 69521.0 2466.47  44
   1   3  13 69400.1 2453.04  41
   1   3  13 68162.7 2413.37  14
   1   3  13 69597.5 2402.13  19
  -1  -3 -14 86342.0 2859.73  27
   1   3  14 82361.6 2796.04  41
   1   3  14 79521.4 2760.73  43
   1   3  14 87021.9 2751.16  19
   1   3  14 93120.9 2776.45  12
   1   3  14 74800.0 2740.36  14
   1   3  15 20.7992 67.7511  14
   1   3  15 9.71800 96.5431  41
   1   3  15-37.4443 77.3787  43
  -1  -3 -15 48.2462 99.0014  27
   1   3  15 124.314 58.9222  12
   1   3  15 90.5864 86.0746  19
   1   3  16 547.565 138.350  14
   1   3  16 519.080 124.129  41
  -1  -3 -16 590.661 143.111  27
   1   3  16 464.148 105.950  21
   1   3  16 595.542 124.549  19
   1   3  16 285.828 91.2924  12
   1   3  17 428.598 99.9162  12
   1   3  17 399.876 114.264  41
   1   3  17 655.162 108.769  38
  -1  -3 -17 358.506 122.821  27
   1   3  17 333.618 105.281  14
   1   3  17 297.781 104.666  24
   1   3  17 202.345 74.3591  19
   1   3  17 277.802 87.3071  21
   1   3  18 16850.8 700.828  38
   1   3  18 17622.4 788.089  14
   1   3  18 16887.7 767.929  24
   1   3  18 17195.5 755.785  21
  -1  -3 -18 17790.7 786.435  27
   1   3  19 3578.62 257.585  24
   1   3  19 3314.25 248.005  21
   1   3  19 3713.66 278.074  14
   1   3  20 7065.81 361.641  21
   1   3  20 7453.09 352.823  24
   1   3  20 7652.41 389.084  14
   1   3  21 420.641 69.9788  14
   1   3  21 469.049 64.4106  21
   1   4 -18 8294.65 376.302  16
  -1  -4  18 8593.27 362.759  31
   1   4 -17 387.697 90.1482  27
   1   4 -17 353.000 89.9300  16
  -1  -4  17 386.261 74.4807  20
  -1  -4  17 322.282 71.0750  31
   1   4 -16 3514.57 275.204  42
  -1  -4  16 3554.45 254.602  20
   1   4 -16 3682.73 299.415  27
   1   4 -15 37.7887 70.1964  42
  -1  -4  15 17.4699 78.2839  11
  -1  -4  15 108.482 88.3406  20
   1   4 -15 31.7558 77.7192  27
   1   4 -14 34644.0 1417.10  42
   1   4 -14 32933.6 1425.25  27
  -1  -4  14 34037.0 1392.02  11
  -1  -4  14 37397.3 1367.34  20
   1   4 -13 8482.07 565.362  42
  -1  -4  13 8509.03 446.244  15
   1   4 -13 8103.40 568.177  27
  -1  -4  13 8163.46 501.893  10
  -1  -4  13 7709.92 531.171  11
  -1  -4  13 8321.27 509.406  20
   1   4 -12 5543.10 454.684  42
  -1  -4  12 5564.26 358.139  30
   1   4 -12 4762.11 433.215  27
  -1  -4  12 4828.94 342.251  15
  -1  -4  12 4535.30 588.058   7
  -1  -4  12 5475.56 409.008  10
  -1  -4  12 5694.82 449.386  11
  -1  -4  12 5624.89 411.449  20
   1   4 -11 1416.11 228.533  42
  -1  -4  11 1897.14 233.775  10
  -1  -4  11 1837.27 383.653   7
  -1  -4  11 1750.33 246.130  11
  -1  -4  11 1654.39 225.429  20
   1   4 -11 1619.66 254.419  27
   1   4 -10 7217.19 529.849  42
  -1  -4  10 7355.69 735.194   7
  -1  -4  10 6996.52 481.029  10
  -1  -4  10 6951.13 472.343  20
   1   4 -10 6474.99 512.957  27
   1   4  -9 876.695 181.975  42
  -1  -4   9 748.919 155.378  10
  -1  -4   9 467.130 214.191   7
  -1  -4   9 675.096 149.708  20
   1   4  -9 772.678 174.402  27
   1   4  -8 51044.7 1891.42  42
   1   4  -8 47163.2 1869.46  27
  -1  -4   8 48910.6 2228.88   7
  -1  -4   8 50143.4 1812.68  10
  -1  -4   8 45947.5 1774.59  20
   1   4  -7 10785.6 633.816  42
   1   4  -7 10264.5 626.080  27
   1   4  -7 10950.0 641.137   1
  -1  -4   7 10557.4 828.794   7
  -1  -4   7 10735.9 585.360  10
  -1  -4   7 9784.02 563.519  20
   1   4  -6 10598.4 597.971  42
   1   4  -6 9958.57 585.622  27
   1   4  -6 9539.05 613.656   1
   1   4  -6 8764.33 442.044   4
  -1  -4   6 8242.26 719.236   7
  -1  -4   6 9391.75 529.273  10
  -1  -4   6 9122.44 518.675  20
   1   4  -5 10829.3 603.888  42
   1   4  -5 10795.7 606.245  27
   1   4  -5 10638.4 495.570   4
   1   4  -5 10026.5 649.618   1
  -1  -4   5 10347.6 555.513  10
  -1  -4   5 9822.19 539.290  20
   1   4  -4 19725.9 886.268  42
   1   4  -4 19664.0 778.260   4
   1   4  -4 19868.2 996.780   1
   1   4  -4 20348.6 892.092  27
  -1  -4   4 19144.1 829.376  10
  -1  -4   4 17370.3 807.807  20
   1   4  -3 13213.8 675.879  16
   1   4  -3 13766.0 603.019   4
   1   4  -3 13394.1 792.419   1
  -1  -4   3 13232.3 832.554   9
   1   4  -3 14032.2 693.011  42
   1   4  -3 14505.3 692.668  27
   1   4  -2 163167. 5019.24   4
   1   4  -2 152409. 5286.83   1
  -1  -4   2 165060. 5382.75   9
   1   4  -1 111090. 3552.40   4
   1   4  -1 112556. 3853.68   1
  -1  -4   1 112797. 3871.95   9
   1   4   0 3978.45 273.574   4
   1   4   0 3293.87 363.231   1
  -1  -4   0 4367.50 409.590   9
   1   4   1 19475.1 801.101   4
   1   4   1 19459.1 1016.67   1
  -1  -4  -1 20996.5 1032.15   9
   1   4   2 14353.2 833.271   1
   1   4   2 15191.0 653.174   4
  -1  -4  -2 15350.0 860.475   9
   1   4   3 51437.7 1742.47   4
   1   4   3 50684.3 1995.03   1
  -1  -4  -3 50559.9 2029.09   9
   1   4   4 67898.7 2508.25   1
   1   4   4 68434.2 2251.56   4
   1   4   5 63375.2 2446.43   1
   1   4   5 67076.0 2211.82   4
   1   4   5 72299.3 2516.39   8
   1   4   5 66901.5 2293.45  43
   1   4   6 9558.91 527.281  16
   1   4   6 8742.41 593.337   1
   1   4   6 9441.35 456.780   4
  -1  -4  -6 9188.05 512.648  27
   1   4   6 9231.59 627.136   8
   1   4   6 9693.98 505.883  35
   1   4   6 9253.16 516.552  43
   1   4   7 2179.01 231.188  16
   1   4   7 2108.86 188.054   4
   1   4   7 2231.73 272.971   1
   1   4   7 2396.14 223.892  29
  -1  -4  -7 2353.30 243.821  27
   1   4   7 2423.12 306.385   8
   1   4   7 2247.33 240.258  43
   1   4   7 2444.61 232.602  35
   1   4   8 4239.68 341.020  43
   1   4   8 4943.88 369.657  16
   1   4   8 4369.31 313.197  14
   1   4   8 4483.70 288.122   4
   1   4   8 4726.43 408.353   1
  -1  -4  -8 4563.41 348.911  27
   1   4   8 4382.23 319.372  29
   1   4   8 4429.47 429.407   8
   1   4   8 4431.38 303.103  18
   1   4   9 33415.4 1367.33  44
   1   4   9 34107.2 1398.77  43
   1   4   9 34630.0 1349.35  14
   1   4   9 38785.8 1510.59   1
   1   4   9 38513.3 1292.24   4
  -1  -4  -9 37372.2 1436.03  27
   1   4   9 34101.9 1340.35  29
   1   4   9 35091.9 1556.11   8
   1   4   9 37979.1 1450.42  16
   1   4   9 39504.1 1348.18  18
   1   4   9 32603.1 1351.96  19
  -1  -4 -10 11674.2 651.080  27
   1   4  10 11913.0 581.914  29
   1   4  10 11021.7 581.859  14
   1   4  10 9886.77 603.205  43
   1   4  10 11481.3 621.335  44
   1   4  10 12349.1 670.854  16
   1   4  10 11085.9 602.464  19
   1   4  11 3070.88 254.762  29
  -1  -4 -11 2893.14 302.834  27
   1   4  11 2869.92 270.656  14
   1   4  11 2651.66 283.087  43
   1   4  11 2933.02 297.650  44
   1   4  11 3206.40 294.456  19
  -1  -4 -12 27948.8 1203.10  27
   1   4  12 24754.1 1097.35  14
   1   4  12 27499.8 1169.13  44
   1   4  12 27657.2 1173.21  43
   1   4  12 26612.1 1132.05  19
  -1  -4 -13 4321.59 380.709  27
   1   4  13 3821.84 331.746  14
   1   4  13 3774.18 345.780  43
   1   4  13 3911.41 360.227  44
   1   4  13 4412.24 353.681  19
   1   4  13 3958.11 296.558  21
  -1  -4 -14 4934.76 410.114  27
   1   4  14 4906.05 380.357  14
   1   4  14 4887.69 392.094  43
   1   4  14 4811.00 396.197  41
   1   4  14 4466.67 393.683  44
   1   4  14 5088.62 382.967  19
   1   4  14 4823.62 333.397  21
  -1  -4 -15 16799.5 841.263  27
   1   4  15 16305.0 788.576  14
   1   4  15 17187.2 785.876  12
   1   4  15 15280.2 792.451  41
   1   4  15 16614.6 833.561  44
   1   4  15 15225.1 778.265  43
   1   4  15 14948.4 709.365  21
   1   4  15 17120.4 784.439  19
  -1  -4 -16 8850.66 558.702  27
   1   4  16 10703.3 542.645  12
   1   4  16 10370.7 563.209  14
   1   4  16 9376.41 552.083  41
   1   4  16 9825.19 533.250  19
   1   4  16 9117.30 492.095  21
   1   4  17 3823.47 302.814  41
   1   4  17 3448.63 260.695  12
   1   4  17 3506.18 293.194  14
   1   4  17 3793.98 305.418  24
   1   4  17 3278.68 261.979  19
   1   4  17 3412.62 254.125  21
  -1  -4 -17 3974.76 315.745  27
   1   4  18 4572.28 316.092  24
   1   4  18 4455.21 276.707  21
   1   4  18 4353.30 271.236  19
   1   4  18 5292.65 333.725  14
   1   4  19 3924.48 258.193  24
   1   4  19 4038.50 268.107  14
   1   4  20 3747.97 213.751  24
   1   4  20 4338.06 246.191  14
   1   5 -16 96.9242 47.6136  16
  -1  -5  16 73.4909 40.4784  20
  -1  -5  16 179.932 47.1145  31
   1   5 -15 86.4397 61.9946  16
  -1  -5  15 204.579 59.5141  31
  -1  -5  15 240.048 69.5692  20
   1   5 -14 433.953 118.415  42
   1   5 -14 446.853 117.909  27
   1   5 -14 382.453 105.122  16
  -1  -5  14 427.332 122.817  11
  -1  -5  14 309.652 83.9354  20
   1   5 -13 26883.0 1159.00  42
   1   5 -13 27352.3 1170.23  16
  -1  -5  13 26637.1 1012.12  15
   1   5 -13 27277.2 1166.63  27
  -1  -5  13 26675.4 1093.52  10
  -1  -5  13 25252.0 1110.16  11
  -1  -5  13 28228.9 1095.96  20
   1   5 -12 2003.06 261.221  42
  -1  -5  12 2148.04 199.373  30
   1   5 -12 1898.31 256.811  16
  -1  -5  12 2084.98 211.917  15
   1   5 -12 2335.14 279.089  27
  -1  -5  12 2306.82 251.306  10
  -1  -5  12 2061.13 254.586  11
  -1  -5  12 2429.95 249.488  20
   1   5 -11 60930.9 2316.73  42
  -1  -5  11 61643.7 2148.84  30
  -1  -5  11 61862.8 2163.82  15
   1   5 -11 60301.0 2313.95  16
   1   5 -11 66593.1 2350.24  27
  -1  -5  11 62027.8 2293.34  11
  -1  -5  11 63329.7 2264.28  10
  -1  -5  11 63013.8 2221.65  20
   1   5 -10 2231.45 292.300  42
  -1  -5  10 2215.46 237.491  30
   1   5 -10 2072.80 278.775  16
   1   5 -10 2191.31 287.160  27
  -1  -5  10 1950.98 386.175   7
  -1  -5  10 2145.00 265.040  10
  -1  -5  10 2051.24 242.616  20
   1   5  -9 60.9717 87.8862  42
  -1  -5   9 84.2229 81.4651  30
   1   5  -9 147.175 98.8032  16
   1   5  -9 85.5582 86.4463  27
  -1  -5   9 39.6356 135.306   7
  -1  -5   9 206.783 112.285  10
  -1  -5   9 134.312 104.044  20
   1   5  -8 17663.3 953.909  42
  -1  -5   8 19317.3 875.738  30
   1   5  -8 17917.6 953.153  16
   1   5  -8 18845.7 969.561  27
  -1  -5   8 19675.0 1287.38   7
  -1  -5   8 18896.0 920.489  10
  -1  -5   8 18994.4 885.195  20
   1   5  -7 42423.0 1529.31   3
   1   5  -7 41768.8 1719.71  42
  -1  -5   7 42786.7 1610.33  30
   1   5  -7 42753.4 1725.74  16
   1   5  -7 42627.9 1718.43  27
  -1  -5   7 41735.4 2085.36   7
  -1  -5   7 42191.7 1650.83  10
  -1  -5   7 41894.4 1607.51  20
   1   5  -6 7371.46 421.156   4
   1   5  -6 7244.27 580.321   1
   1   5  -6 7611.55 540.775  42
  -1  -5   6 7894.75 489.310  30
   1   5  -6 7316.86 536.629  16
   1   5  -6 7994.76 552.799  27
  -1  -5   6 6481.41 685.828   7
  -1  -5   6 8159.70 519.447  10
  -1  -5   6 7301.63 472.703  20
   1   5  -5 36739.1 1576.83   1
   1   5  -5 30913.5 1220.85   4
   1   5  -5 32534.9 1392.03  42
  -1  -5   5 33256.8 1308.72  30
   1   5  -5 31965.9 1381.98  16
   1   5  -5 34144.3 1398.58  27
  -1  -5   5 31848.9 1317.85  10
  -1  -5   5 31843.5 1280.10  20
   1   5  -4 1990.75 204.624   4
   1   5  -4 1959.37 314.933   1
  -1  -5   4 1937.98 225.486  30
   1   5  -4 2059.86 265.024  42
   1   5  -4 1989.74 257.981  16
  -1  -5   4 1780.09 223.422  10
  -1  -5   4 1913.38 212.201  20
  -1  -5   3 318.852 105.679  30
  -1  -5   3 457.693 106.577  20
   1   5  -3 321.524 97.6979  16
  -1  -5   3 295.191 135.508   9
  -1  -5   3 359.211 108.163  10
   1   5  -3 775.146 196.997   1
   1   5  -3 365.360 102.067   4
  -1  -5   2 13938.8 689.039  30
  -1  -5   2 13382.4 634.010  20
   1   5  -2 13434.1 729.491  16
  -1  -5   2 13499.7 921.312   9
   1   5  -2 14484.3 670.288   4
   1   5  -2 14258.3 902.992   1
  -1  -5   1 51171.7 1879.11  30
  -1  -5   1 52917.9 1808.11  20
   1   5  -1 54147.4 1961.69  16
  -1  -5   1 52887.6 2234.96   9
   1   5  -1 55650.0 2235.79   1
   1   5  -1 51984.5 1862.79   4
   1   5   0 959.393 161.001  43
   1   5   0 1187.80 186.782  16
  -1  -5   0 1298.91 173.672  30
  -1  -5   0 719.871 206.126   9
   1   5   0 1020.68 149.041   4
   1   5   0 1006.28 236.447   1
   1   5   1 3540.37 303.078  43
   1   5   1 3834.74 328.811  16
  -1  -5  -1 3785.99 299.889  30
  -1  -5  -1 4063.51 462.612   9
   1   5   1 4035.02 452.690   1
   1   5   1 3544.14 293.110   4
   1   5   2 2496.08 254.761  43
   1   5   2 2822.59 277.427  16
  -1  -5  -2 2349.60 237.783  30
  -1  -5  -2 2609.65 368.297   9
   1   5   2 2966.68 261.380   4
   1   5   2 3321.15 411.648   1
   1   5   3 28803.4 1176.16  43
  -1  -5  -3 26659.4 1118.82  30
   1   5   3 28796.7 1196.36  16
  -1  -5  -3 29412.5 1469.87   9
   1   5   3 29733.3 1133.69   4
   1   5   3 30092.0 1436.18   1
   1   5   4 14836.9 745.412  43
   1   5   4 16318.7 715.045  35
  -1  -5  -4 14570.6 699.405  30
   1   5   4 14698.9 755.216  16
  -1  -5  -4 15303.3 744.602  27
  -1  -5  -4 15124.8 982.403   9
   1   5   4 14802.7 688.915   4
   1   5   4 14202.2 902.662   1
   1   5   5 57876.8 2071.96  43
   1   5   5 55925.7 1998.44  35
  -1  -5  -5 53319.1 1974.81  30
   1   5   5 57004.1 2078.34  16
  -1  -5  -5 55590.5 2040.82  27
  -1  -5  -5 55837.1 2406.72   9
   1   5   5 62913.7 1999.81   4
   1   5   5 57700.3 2300.99   1
   1   5   6 18587.2 849.687  35
   1   5   6 20435.9 913.552  43
  -1  -5  -6 18175.8 821.151  30
   1   5   6 18745.9 900.378  16
   1   5   6 17683.1 836.756  29
  -1  -5  -6 19361.5 890.200  27
  -1  -5  -6 18802.5 1162.71   9
   1   5   6 18748.4 809.396   4
   1   5   6 20947.6 1091.86   1
  -1  -5  -7 267.896 93.7303  30
   1   5   7 347.247 114.192  16
   1   5   7 349.028 102.344  29
  -1  -5  -7 437.839 137.105  27
   1   5   7 299.622 87.9502   4
   1   5   7 635.712 175.031   1
   1   5   7 295.121 114.549  43
   1   5   8 366.796 122.689  43
  -1  -5  -8 284.401 74.4528  30
   1   5   8 306.219 106.295  29
  -1  -5  -8 342.965 119.166  27
   1   5   8 216.648 120.710   1
   1   5   8 264.053 87.5647   4
   1   5   8 247.804 104.737  19
   1   5   8 430.473 102.309  18
   1   5   8 342.980 105.676  16
   1   5   9 17909.7 794.876  14
   1   5   9 18259.0 775.077   4
   1   5   9 19422.9 1015.56   1
  -1  -5  -9 18189.5 888.500  27
   1   5   9 16594.3 807.148  29
   1   5   9 18146.0 890.031  43
   1   5   9 16139.8 822.862  44
   1   5   9 17771.7 896.195  16
   1   5   9 17689.3 843.840  19
   1   5   9 19426.7 804.509  18
   1   5  10 11830.4 591.057  14
   1   5  10 12168.4 554.691   4
   1   5  10 11415.4 598.044  29
  -1  -5 -10 10821.7 653.129  27
   1   5  10 9822.44 626.068  43
   1   5  10 11058.5 630.810  44
   1   5  10 10624.7 660.103  16
   1   5  10 10138.8 606.706  19
   1   5  11 39447.1 1438.87  29
  -1  -5 -11 38620.2 1557.16  27
   1   5  11 37233.0 1526.95  43
   1   5  11 38875.9 1524.16  44
   1   5  11 38160.4 1440.66  14
   1   5  11 35264.0 1473.49  19
  -1  -5 -12 40748.8 1626.38  27
   1   5  12 41473.4 1475.56  29
   1   5  12 38913.9 1585.92  43
   1   5  12 41032.0 1600.29  44
   1   5  12 40421.6 1518.56  14
   1   5  12 37961.1 1549.74  19
  -1  -5 -13 14521.5 779.916  27
   1   5  13 13928.7 748.788  43
   1   5  13 14563.2 759.702  44
   1   5  13 14315.7 701.810  14
   1   5  13 14313.7 732.938  19
  -1  -5 -14 690.541 158.730  27
   1   5  14 657.491 146.152  43
   1   5  14 719.782 147.876  44
   1   5  14 646.427 126.712  14
   1   5  14 772.629 155.392  19
  -1  -5 -15 43285.2 1663.62  27
   1   5  15 41104.1 1619.47  43
   1   5  15 43295.8 1642.14  41
   1   5  15 45303.8 1680.86  44
   1   5  15 44604.0 1621.33  12
   1   5  15 45483.4 1612.66  14
   1   5  15 44614.2 1624.98  19
  -1  -5 -16 2973.44 270.218  27
   1   5  16 3120.35 263.187  43
   1   5  16 2944.14 260.552  41
   1   5  16 3029.79 258.268  19
   1   5  16 2774.18 243.984  12
   1   5  16 3187.50 257.690  14
   1   5  17 20453.6 802.142  12
   1   5  17 20711.8 829.240  14
   1   5  17 21151.7 834.662  41
  -1  -5 -17 19771.7 818.394  27
   1   5  17 20665.3 846.951  24
   1   5  17 19853.0 810.740  19
   1   5  18 441.479 74.5212  19
   1   5  18 526.594 96.1762  24
   1   5  18 423.697 66.9523  12
   1   5  18 391.152 77.1127  14
   1   5  19 598.386 82.8728  24
   1   5  19 822.444 91.5265  14
  -1  -6  14 1256.65 126.362  20
   1   6 -14 1577.96 157.418  16
  -1  -6  13 1527.95 156.524  20
   1   6 -13 1666.02 187.222  16
  -1  -6  12 5343.66 319.076  15
   1   6 -12 5416.49 387.732  16
  -1  -6  12 5572.65 345.773  20
  -1  -6  12 5404.92 361.285  10
  -1  -6  12 5561.23 373.496  11
  -1  -6  11 7618.54 420.257  15
   1   6 -11 8072.58 506.707  16
  -1  -6  11 6921.17 452.534  10
  -1  -6  11 6425.87 447.113  11
  -1  -6  11 7093.88 426.010  20
   1   6 -10 23110.4 1054.19  16
  -1  -6  10 22925.2 946.141  15
  -1  -6  10 22220.4 953.594  20
  -1  -6  10 22161.0 1007.00  10
  -1  -6  10 22236.2 923.718  30
   1   6  -9 110.988 106.054  16
  -1  -6   9 130.337 87.1657  20
  -1  -6   9 18.6343 79.3991  10
  -1  -6   9 38.0318 60.2555  30
   1   6  -8 449.193 165.405  16
  -1  -6   8 314.420 99.6144  20
  -1  -6   8 233.407 155.663   7
  -1  -6   8 231.263 117.448  10
  -1  -6   8 429.077 117.761  30
   1   6  -7 4214.42 398.169  16
  -1  -6   7 3622.17 320.645  20
  -1  -6   7 3956.63 557.144   7
  -1  -6   7 4055.63 368.783  10
  -1  -6   7 3685.37 325.250  30
   1   6  -6 22328.2 924.550   4
   1   6  -6 22495.4 961.223   3
  -1  -6   6 22683.9 1011.49  30
   1   6  -6 21320.2 953.745  43
   1   6  -6 22639.1 1094.43  16
  -1  -6   6 21142.0 1387.27   7
  -1  -6   6 23140.6 1051.10  10
  -1  -6   6 22606.3 979.415  20
   1   6  -5 16065.4 1013.57   1
   1   6  -5 16144.6 752.309   4
  -1  -6   5 17363.7 834.261  30
   1   6  -5 15817.6 777.798  43
   1   6  -5 16566.8 887.874  16
  -1  -6   5 14111.2 1106.02   7
  -1  -6   5 17917.9 865.636  10
  -1  -6   5 15762.7 765.466  20
   1   6  -4 28992.1 1131.47   4
   1   6  -4 28129.8 1448.90   1
  -1  -6   4 25973.2 1156.24  30
   1   6  -4 25928.3 1127.78  43
   1   6  -4 25473.5 1218.83  16
  -1  -6   4 29031.1 1207.48  10
  -1  -6   4 26091.3 1092.38  20
   1   6  -3 2389.22 250.080   4
   1   6  -3 1967.07 349.278   1
  -1  -6   3 2564.04 277.869  30
   1   6  -3 2338.25 261.320  43
   1   6  -3 2365.74 298.476  16
  -1  -6   3 2662.24 289.675  10
  -1  -6   3 2326.91 232.225  20
   1   6  -2 4460.61 525.040   1
   1   6  -2 5024.16 373.677   4
  -1  -6   2 4057.44 358.565  30
   1   6  -2 4895.50 385.129  43
   1   6  -2 4517.79 407.530  16
  -1  -6   2 4783.50 563.610   9
  -1  -6   2 4623.71 387.440  10
  -1  -6   2 4347.38 312.144  20
  -1  -6   1 16605.5 833.867  30
   1   6  -1 16492.4 827.538  43
   1   6  -1 18705.7 920.057  16
  -1  -6   1 17459.9 847.537  10
  -1  -6   1 17292.1 1153.29   9
   1   6  -1 16871.9 812.452   4
   1   6  -1 18687.6 1148.97   1
  -1  -6   0 25703.0 1139.53  30
   1   6   0 26248.4 1149.35  43
   1   6   0 28066.5 1223.32  16
  -1  -6   0 25187.5 1473.59   9
   1   6   0 26240.9 1461.93   1
   1   6   0 28940.7 1148.32   4
  -1  -6  -1 35151.1 1431.45  30
   1   6   1 35772.9 1453.70  43
   1   6   1 38278.3 1519.00  16
  -1  -6  -1 36803.5 1828.86   9
   1   6   1 35650.5 1793.05   1
   1   6   1 36548.7 1429.37   4
   1   6   2 5043.52 571.537   1
   1   6   2 4716.42 370.329   4
   1   6   2 4738.63 387.345  43
  -1  -6  -2 4527.17 365.894  30
   1   6   2 4853.65 409.745  16
  -1  -6  -2 4367.43 542.322   9
   1   6   2 5128.69 344.111  19
   1   6   3 42719.4 1585.76   4
   1   6   3 41148.3 1952.47   1
   1   6   3 42629.9 1645.09  43
  -1  -6  -3 41170.5 1591.53  30
   1   6   3 40464.9 1651.84  16
  -1  -6  -3 42525.6 1641.78  27
  -1  -6  -3 41837.7 2013.27   9
   1   6   3 40412.9 1536.31  19
   1   6   4 482.943 134.196   4
   1   6   4 523.263 195.272   1
   1   6   4 498.125 139.992  43
  -1  -6  -4 349.125 102.121  30
   1   6   4 535.658 158.097  16
  -1  -6  -4 468.354 139.993  27
  -1  -6  -4 350.563 195.869   9
   1   6   4 402.945 104.301  19
   1   6   5 7461.74 671.641   1
   1   6   5 7979.29 483.844   4
   1   6   5 7541.80 519.283  43
  -1  -6  -5 7602.98 481.596  30
   1   6   5 7767.10 537.140  16
  -1  -6  -5 7352.64 507.508  27
   1   6   5 7682.20 496.857  29
  -1  -6  -5 6738.58 692.039   9
   1   6   5 6699.88 452.739  19
   1   6   6 31277.8 1567.75   1
   1   6   6 31978.1 1247.16   4
   1   6   6 32034.6 1335.44  43
  -1  -6  -6 28601.3 1229.58  30
   1   6   6 31939.8 1353.02  16
   1   6   6 31109.2 1284.60  29
  -1  -6  -6 31063.0 1321.22  27
  -1  -6  -6 30511.2 1672.33   9
   1   6   6 31043.5 1253.70  19
   1   6   7 9714.49 544.510   4
   1   6   7 9226.21 739.344   1
   1   6   7 11201.2 648.566  43
  -1  -6  -7 7762.68 515.373  30
   1   6   7 10949.3 652.367  16
   1   6   7 10624.9 601.433  29
  -1  -6  -7 9795.98 615.525  27
  -1  -6  -7 9215.86 840.112   9
   1   6   7 10906.6 595.329  19
   1   6   8 2920.86 384.920   1
   1   6   8 2505.08 242.917   4
   1   6   8 2087.75 237.717  44
   1   6   8 2293.78 271.488  43
  -1  -6  -8 2258.68 241.009  30
   1   6   8 2660.71 301.331  16
  -1  -6  -8 2487.24 285.546  27
   1   6   8 2076.75 245.880  29
  -1  -6  -8 2603.64 433.564   9
   1   6   8 2636.30 248.794  18
   1   6   8 2282.56 250.351  19
   1   6   9 5557.31 382.589   3
   1   6   9 5868.74 384.158   4
   1   6   9 6810.24 583.510   1
  -1  -6  -9 6062.99 392.258  30
   1   6   9 5714.67 448.465  43
   1   6   9 5770.43 419.746  44
   1   6   9 5764.83 414.986  29
  -1  -6  -9 6491.60 479.891  27
  -1  -6  -9 6068.08 679.079   9
   1   6   9 5533.10 452.329  16
   1   6   9 5859.16 427.796  19
   1   6  10 11891.1 696.402  43
   1   6  10 11901.9 663.820  44
   1   6  10 13189.6 661.169  29
  -1  -6 -10 13247.0 729.827  27
   1   6  10 13454.8 613.501   4
  -1  -6 -10 11100.3 962.529   9
   1   6  10 12529.4 726.865  16
   1   6  10 12520.8 676.648  19
   1   6  11 23195.3 923.034  29
  -1  -6 -11 20627.8 996.939  27
   1   6  11 18929.8 959.278  43
   1   6  11 19817.0 941.347  44
   1   6  11 22587.1 976.979  19
   1   6  12 35469.7 1318.75  29
  -1  -6 -12 34743.0 1449.89  27
   1   6  12 36828.9 1315.52  14
   1   6  12 36779.2 1426.53  44
   1   6  12 35928.9 1441.19  43
   1   6  12 36381.3 1415.65  19
  -1  -6 -13 207.527 117.542  27
   1   6  13 140.398 70.6365  14
   1   6  13 207.161 85.9595  44
   1   6  13 238.128 101.356  43
   1   6  13 328.138 112.360  19
  -1  -6 -14 1322.10 182.176  27
   1   6  14 1508.67 155.073  14
   1   6  14 1440.03 188.711  41
   1   6  14 971.449 156.426  43
   1   6  14 1255.72 174.664  44
   1   6  14 1136.85 168.085  19
  -1  -6 -15 2377.95 222.141  27
   1   6  15 2541.47 197.032  14
   1   6  15 2820.72 231.799  12
   1   6  15 2658.03 231.634  41
   1   6  15 2493.97 227.467  43
   1   6  15 2488.84 224.704  19
  -1  -6 -16 9291.07 446.799  27
   1   6  16 10106.0 465.685  41
   1   6  16 10314.5 475.754  19
   1   6  16 9204.12 452.403  12
   1   6  17 12284.0 479.285  41
   1   6  17 11034.4 471.466  12
   1   6  17 12645.9 503.499  19
   1   6  17 12558.8 521.550  24
   1   6  18 6534.82 300.502  24
  -1  -7  12 728.333 78.0933  15
  -1  -7  12 629.913 78.6410  20
  -1  -7  11 3443.16 211.162  15
   1   7 -11 3390.32 245.806  16
  -1  -7  11 3032.96 200.702  20
  -1  -7  11 2888.53 173.761  32
  -1  -7  10 22911.8 858.357  15
   1   7 -10 22143.6 917.755  16
  -1  -7  10 22109.8 907.576  10
  -1  -7  10 20730.9 830.548  20
  -1  -7   9 18604.0 788.815  15
   1   7  -9 19509.4 864.415  16
  -1  -7   9 19627.2 780.166  30
  -1  -7   9 18416.9 841.221  10
  -1  -7   9 18830.3 773.110  20
   1   7  -8 6901.63 466.173  16
  -1  -7   8 7596.70 434.546  15
  -1  -7   8 6988.75 416.177  30
  -1  -7   8 7363.12 468.959  10
  -1  -7   8 6737.15 391.583  20
  -1  -7   7 1282.98 177.558  15
   1   7  -7 1355.03 205.710  16
  -1  -7   7 1293.24 174.363  30
  -1  -7   7 1139.72 180.639  10
  -1  -7   7 1173.42 157.460  20
  -1  -7   6 1064.02 150.577  20
  -1  -7   6 1419.62 192.010  30
   1   7  -6 1346.88 209.412  16
  -1  -7   6 1267.74 198.967  10
   1   7  -6 916.636 145.361   3
   1   7  -5 9056.63 482.538   4
   1   7  -5 7807.02 486.171   3
   1   7  -5 8164.21 472.402  43
  -1  -7   5 8453.92 520.516  30
   1   7  -5 8536.75 565.066  16
   1   7  -5 7802.29 450.549  29
  -1  -7   5 9090.57 563.878  10
  -1  -7   5 8453.34 459.553  20
   1   7  -4 4040.49 330.808   3
   1   7  -4 3692.79 301.456   4
   1   7  -4 2662.78 264.935  43
  -1  -7   4 3476.04 320.323  30
   1   7  -4 3263.22 338.594  16
   1   7  -4 3389.30 287.217  29
  -1  -7   4 3263.49 327.636  10
  -1  -7   4 3672.39 274.907  20
   1   7  -3 4207.60 330.949   4
   1   7  -3 3819.42 494.047   1
   1   7  -3 3596.56 314.178  43
  -1  -7   3 3706.71 338.993  30
   1   7  -3 3215.52 338.811  16
   1   7  -3 3374.33 301.834  29
  -1  -7   3 3149.95 319.949  10
  -1  -7   3 3697.53 268.580  20
   1   7  -2 12707.6 695.012  43
   1   7  -2 14157.3 782.389  16
  -1  -7   2 13227.5 722.848  30
  -1  -7   2 13868.8 739.774  10
   1   7  -2 14458.8 718.740   4
   1   7  -2 13890.5 986.020   1
   1   7  -1 4201.80 360.082  43
  -1  -7   1 4386.77 372.081  30
   1   7  -1 3650.67 370.463  16
  -1  -7   1 4207.74 369.385  10
  -1  -7   1 3479.66 510.439   9
   1   7  -1 4125.31 540.090   1
   1   7  -1 4274.51 353.633   4
   1   7   0 12545.4 684.097  43
  -1  -7   0 11177.7 657.811  30
   1   7   0 10997.2 693.399  16
  -1  -7   0 12903.7 713.718  27
  -1  -7   0 12378.7 973.240   9
  -1  -7   0 12372.3 681.484  10
   1   7   0 11878.4 935.690   1
   1   7   0 12389.4 666.677   4
   1   7   1 4677.29 390.029  43
  -1  -7  -1 4748.57 385.650  30
   1   7   1 4402.65 400.639  16
  -1  -7  -1 4671.67 402.118  27
  -1  -7  -1 5206.98 400.715  10
  -1  -7  -1 4059.67 542.442   9
   1   7   1 4993.75 578.724   1
   1   7   1 5066.09 389.734   4
   1   7   2 49631.3 1864.25  43
  -1  -7  -2 47691.8 1825.89  30
   1   7   2 50532.7 1906.37  16
   1   7   2 45503.9 1809.75  29
  -1  -7  -2 46931.3 1855.69  27
  -1  -7  -2 48991.9 1827.28  10
  -1  -7  -2 47587.6 2276.04   9
   1   7   2 50339.2 2273.06   1
   1   7   2 50401.0 1833.33   4
   1   7   3 11397.7 889.275   1
   1   7   3 12115.4 641.683   4
   1   7   3 12191.4 685.424  43
  -1  -7  -3 11117.8 635.097  30
   1   7   3 11690.3 691.640  16
  -1  -7  -3 11064.8 660.468  27
   1   7   3 11028.0 638.939  29
  -1  -7  -3 11455.2 937.825   9
  -1  -7  -3 11194.7 625.086  10
   1   7   3 9913.60 547.468  19
   1   7   4 31.4228 101.224   1
   1   7   4 33.8901 72.3488   4
   1   7   4 133.349 100.333  43
  -1  -7  -4 113.730 103.592  30
   1   7   4 146.772 97.4076  16
  -1  -7  -4 112.978 87.4401  27
   1   7   4 82.8970 76.4103  29
  -1  -7  -4 102.923 89.3593  10
  -1  -7  -4-91.8527 198.669   9
   1   7   4-80.3915 85.6779  19
   1   7   5 446.562 119.448   4
   1   7   5 696.800 218.138   1
   1   7   5 176.242 108.542  43
  -1  -7  -5 552.154 135.519  30
   1   7   5 496.303 163.287  16
  -1  -7  -5 395.638 139.128  27
   1   7   5 353.935 115.054  29
  -1  -7  -5 596.888 131.563  10
   1   7   5 533.335 120.998  19
   1   7   6 2634.52 262.806   4
   1   7   6 2492.26 376.891   1
   1   7   6 2510.11 238.419  44
   1   7   6 2686.14 301.281  43
  -1  -7  -6 2424.18 257.880  30
   1   7   6 3141.38 329.600  16
  -1  -7  -6 2732.95 297.850  27
   1   7   6 2499.80 272.251  29
  -1  -7  -6 3801.04 571.260   9
  -1  -7  -6 2626.34 256.983  10
   1   7   6 2902.69 276.190  19
   1   7   7 20137.3 878.381   4
   1   7   7 20108.3 947.016  43
   1   7   7 19874.3 852.702  44
  -1  -7  -7 18820.2 865.043  30
   1   7   7 20061.3 963.195  16
  -1  -7  -7 19152.4 941.084  27
   1   7   7 19468.4 905.466  29
  -1  -7  -7 19714.8 846.137  10
   1   7   7 19836.1 844.329  18
   1   7   7 18090.5 859.828  19
   1   7   8 13845.2 729.775  43
   1   7   8 13300.9 643.840  44
   1   7   8 12408.4 662.890  29
  -1  -7  -8 13205.6 720.302  27
  -1  -7  -8 13532.1 645.996  30
   1   7   8 12452.7 649.054   3
   1   7   8 13212.6 644.990   4
   1   7   8 13648.5 736.930  16
   1   7   8 11695.4 640.114  19
   1   7   9 12222.0 682.824  43
   1   7   9 13256.8 641.557  44
  -1  -7  -9 13005.3 706.634  27
   1   7   9 12803.0 648.302  29
  -1  -7  -9 12972.9 608.360  30
   1   7   9 12179.1 611.933   3
   1   7   9 13268.4 619.936   4
   1   7   9 12954.4 709.087  16
   1   7   9 12785.2 650.933  19
   1   7  10 13708.6 721.366  43
   1   7  10 15268.5 691.345  44
  -1  -7 -10 13262.3 594.116   5
  -1  -7 -10 13462.5 719.283  27
   1   7  10 14687.3 673.229  29
   1   7  10 14747.5 698.894  19
   1   7  10 16019.0 773.586  16
   1   7  11 1882.96 182.399  29
  -1  -7 -11 1893.70 230.089  27
   1   7  11 2235.80 222.777  19
   1   7  11 1932.31 201.654  44
   1   7  11 1875.96 222.226  43
   1   7  12 656.701 94.9053  29
  -1  -7 -12 386.309 113.059  27
   1   7  12 406.790 103.230  19
   1   7  12 504.045 120.980  43
   1   7  12 483.960 106.546  44
  -1  -7 -13 8193.13 462.329  27
   1   7  13 9077.09 479.375  43
  -1  -7 -14 5023.92 302.688  27
   1   7  14 5452.66 319.863  43
   1   7  14 5175.11 306.776  41
   1   7  14 5846.72 323.038  19
   1   7  14 5719.73 322.395  12
   1   7  15 11739.0 464.399  41
   1   7  15 10991.8 474.506  12
   1   7  16 143.084 37.3490  24
   1   7  16 281.687 51.7740  19
  -1  -8   9 14195.1 546.820  27
  -1  -8   9 13618.7 519.475  15
   1   8  -9 12724.5 532.421  16
  -1  -8   8 2448.26 192.999  27
   1   8  -8 2303.94 189.986  16
  -1  -8   8 2544.17 182.065  15
  -1  -8   8 2210.29 154.026  30
  -1  -8   7 9591.14 470.083  27
  -1  -8   7 8690.83 427.582  15
   1   8  -7 9103.33 467.786  16
  -1  -8   7 9099.20 424.517  30
  -1  -8   6 1654.33 183.372  27
  -1  -8   6 1593.42 161.383  15
   1   8  -6 1421.28 175.451  16
  -1  -8   6 1342.86 168.812  10
  -1  -8   6 1387.23 152.553  30
  -1  -8   5 1413.55 176.551  27
  -1  -8   5 1244.80 149.550  15
   1   8  -5 1341.25 177.840  16
  -1  -8   5 1396.54 181.241  10
  -1  -8   5 1444.03 166.892  30
  -1  -8   4 140.862 77.3706  30
  -1  -8   4 120.462 65.5655  15
   1   8  -4 232.299 95.3776  16
  -1  -8   4 220.069 83.5138  27
   1   8  -4 154.876 47.7145  29
  -1  -8   4 100.141 64.1914  10
   1   8  -4-41.4858 78.4418   3
   1   8  -4 264.216 88.5819   4
  -1  -8   4 267.323 83.4961   5
   1   8  -3 13415.5 599.277  43
  -1  -8   3 13478.1 647.755  30
  -1  -8   3 13391.4 611.608  15
   1   8  -3 12732.8 668.410  16
  -1  -8   3 13916.4 673.904  27
   1   8  -3 12365.6 588.111  29
  -1  -8   3 13625.4 671.344  10
   1   8  -3 14275.4 624.895   4
   1   8  -3 10819.3 599.606   3
  -1  -8   3 12767.7 588.114   5
   1   8  -2 9481.28 492.929  43
  -1  -8   2 8871.19 511.730  30
  -1  -8   2 8915.16 472.680  15
   1   8  -2 9058.57 541.539  16
  -1  -8   2 9772.80 547.340  27
   1   8  -2 8939.46 483.258  29
  -1  -8   2 10818.5 564.746  10
   1   8  -2 7636.00 482.546   3
   1   8  -2 8879.50 491.730   4
   1   8  -1 18496.5 835.413  43
  -1  -8   1 18955.4 865.607  30
  -1  -8   1 18794.8 809.031  15
   1   8  -1 21333.4 929.867  16
   1   8  -1 19571.6 848.850  29
  -1  -8   1 20586.9 907.587  27
  -1  -8   1 21014.4 900.162  10
   1   8  -1 18539.3 867.750   3
   1   8  -1 20357.2 864.296   4
   1   8   0 1014.99 157.889  43
  -1  -8   0 813.666 150.704  30
   1   8   0 705.407 154.335  16
  -1  -8   0 1060.37 139.131  15
  -1  -8   0 915.191 164.463  27
   1   8   0 955.612 158.996  29
  -1  -8   0 855.112 147.799  10
   1   8   0 827.836 146.176   4
   1   8   0 911.502 161.443   3
   1   8   1 1012.31 165.747  43
  -1  -8  -1 1267.55 183.191  30
  -1  -8  -1 1077.88 144.983  15
   1   8   1 1134.67 181.042  16
  -1  -8  -1 1152.69 182.213  27
   1   8   1 1163.35 171.549  29
  -1  -8  -1 1362.41 184.860  10
   1   8   1 1278.44 177.846   4
   1   8   1 1090.56 178.130   3
   1   8   2 4995.84 362.743  43
  -1  -8  -2 4395.94 345.781  30
  -1  -8  -2 4388.27 279.122  15
   1   8   2 4028.93 356.156  16
   1   8   2 4715.58 352.408  29
  -1  -8  -2 4980.87 354.763  10
   1   8   2 4431.76 355.246   3
   1   8   2 4922.71 355.386   4
   1   8   3 2345.10 251.333  43
  -1  -8  -3 2227.01 235.017  30
   1   8   3 2227.27 256.313  16
   1   8   3 2430.83 249.801  29
  -1  -8  -3 2393.22 256.018  27
  -1  -8  -3 2319.88 232.650  10
   1   8   3 2404.22 253.287   3
   1   8   3 2488.10 246.412   4
   1   8   4 12111.7 609.522  43
  -1  -8  -4 9425.92 541.698  30
   1   8   4 10946.2 610.241  16
   1   8   4 9516.17 546.125  29
  -1  -8  -4 10748.7 595.644  27
  -1  -8  -4 10632.9 542.137  10
   1   8   4 9863.68 559.539   3
   1   8   4 10918.1 565.623   4
   1   8   5 9386.01 514.000   4
   1   8   5 9779.06 539.205   3
   1   8   5 10095.6 554.660  43
  -1  -8  -5 8659.08 502.225  30
   1   8   5 9625.53 563.557  16
   1   8   5 9174.76 519.529  29
  -1  -8  -5 9742.84 558.220  27
  -1  -8  -5 9507.41 491.300  10
   1   8   5 10018.0 487.615  18
   1   8   6 723.656 142.323  43
  -1  -8  -6 678.384 123.990  30
   1   8   6 851.279 163.238  16
   1   8   6 873.092 146.363  29
  -1  -8  -6 915.401 158.656  27
   1   8   6 1002.88 150.981   3
   1   8   6 996.706 148.250   4
   1   8   6 883.188 120.493  19
   1   8   6 1044.69 122.839  18
   1   8   7-33.9230 73.6751  43
  -1  -8  -7-26.7592 46.3109  30
   1   8   7 11.5423 72.6751  16
  -1  -8  -7 40.9278 62.9322  27
   1   8   7 33.9272 51.1068  29
   1   8   7-37.2108 61.8948   4
  -1  -8  -7 68.1160 52.0923   5
   1   8   7 48.8607 71.6400   3
   1   8   7 54.2562 63.2066  19
   1   8   8 4430.32 327.633  43
  -1  -8  -8 4750.10 338.364  27
   1   8   8 4707.57 311.214  29
  -1  -8  -8 4474.85 275.986  30
   1   8   8 4502.66 291.734   4
   1   8   8 4265.87 291.288   3
  -1  -8  -8 3956.99 265.890   5
   1   8   8 5149.91 356.638  16
   1   8   8 4476.43 285.916  19
   1   8   9 12577.2 586.944  43
   1   8   9 12522.9 533.275  19
   1   8   9 11957.8 534.834  29
  -1  -8  -9 11205.1 570.467  27
   1   8  10 2528.48 216.684  43
   1   8  10 2509.45 192.142  19
  -1  -8 -10 2056.01 201.062  27
   1   8  10 2221.27 175.102  29
   1   8  11 18278.1 722.689  43
   1   8  11 19339.8 697.023  19
   1   8  12 4938.96 253.208  19
   1   8  12 4386.53 246.923  41
   1   8  12 4731.71 264.430  43
   1   8  13 2939.41 172.750  43
   1   8  13 3203.71 171.461  19
  -1  -9   3 3106.86 209.493  27
   1   9  -3 3572.08 220.027  16
  -1  -9   3 3271.72 203.905  30
  -1  -9   2 3170.17 217.646  27
   1   9  -2 2981.56 211.314  16
  -1  -9   2 2891.64 176.782   5
  -1  -9   2 2899.13 200.523  30
   1   9  -1 4752.46 255.267  29
  -1  -9   1 5128.35 299.399  27
   1   9  -1 5656.39 311.230  16
  -1  -9   1 5089.99 266.699   5
  -1  -9   1 5123.28 289.149  30
  -1  -9   0 3102.36 232.213  27
   1   9   0 3579.13 219.223  29
   1   9   0 3732.74 251.336  16
  -1  -9   0 3677.43 222.230   5
  -1  -9   0 3085.16 222.856  30
   1   9   1 8861.26 398.585  43
  -1  -9  -1 8516.39 416.877  30
   1   9   1 9718.56 454.421  16
   1   9   1 9127.61 413.879  29
  -1  -9  -1 9185.92 441.917  27
  -1  -9  -1 9414.02 414.508   5
   1   9   2 2500.60 186.330  43
  -1  -9  -2 2717.81 200.670  30
   1   9   2 2401.86 200.977  16
  -1  -9  -2 2510.93 204.179  27
   1   9   2 2504.86 191.127  29
   1   9   2 2023.64 150.381  18
  -1  -9  -2 2482.08 185.462   5
  -1  -9  -3 9635.73 442.162  30
  -1  -9  -3 9081.05 428.109   5
  -1  -9  -3 9346.75 459.831  27
   1   9   3 9990.71 448.390  29
   1   9   3 9799.99 443.112  43
   1   9   3 10000.5 474.599  16
  -1  -9  -4 6930.69 350.173  30
  -1  -9  -4 7017.76 349.510   5
  -1  -9  -4 7251.29 380.113  27
   1   9   4 7607.61 368.886  29
   1   9   4 7272.53 366.215  43
   1   9   4 8467.60 406.527  16
  -1  -9  -5 5021.25 263.821  30
  -1  -9  -5 4562.52 258.335   5
   1   9   5 5477.67 293.569  43
   1   9   5 5541.24 310.903  16
   1   9   5 5149.64 280.909  29
  -1  -9  -5 4809.53 288.072  27
  -1  -9  -6 1823.54 137.517   5
  -1  -9  -6 1628.45 148.636  27
   1   9   6 1849.65 148.112  29
   1   9   6 2062.38 171.497  16
   1   9   6 2007.77 162.740  43
   1   9   7 9356.48 407.354  43
   1   9   7 8877.70 383.573  29
   1   9   8 358.483 65.4411  43
   2  -9  -3 3568.79 203.458  26
   2  -9  -3 3351.27 185.161   5
   2  -9  -3 3168.88 191.437   6
   2  -9  -3 3818.99 208.504  30
   2  -9  -2 121.555 39.7561  30
   2  -9  -2 44.2667 36.5239   5
  -2   9   2 53.8020 32.3828  29
  -2   9   2 41.9264 37.9108  43
   2  -9  -2-5.73007 32.8339   6
   2  -9  -1 343.301 63.0030  30
   2  -9  -1 285.727 54.0727   5
  -2   9   1 187.533 44.6069  29
  -2   9   1 254.849 59.8998  43
   2  -9  -1 132.140 46.2589   6
  -2   9   0 309.086 62.6092  43
   2  -9   0 216.229 49.2573  30
  -2   9   0 110.326 44.0069  29
   2  -9   0 172.590 48.7330   6
   2  -9   0 142.865 41.6588  26
   2  -9   0 310.760 59.0493   5
  -2   9  -1 251.841 59.2228  43
   2  -9   1 179.504 47.9372   6
   2  -9   1 193.527 40.0774   5
   2  -8 -10 1030.41 112.772  27
  -2   8  10 864.758 94.4775  44
   2  -8  -9 170.377 63.6932  27
  -2   8   9 78.9692 42.3193  19
   2  -8  -8 16993.9 672.974  27
   2  -8  -8 17359.2 604.242  26
  -2   8   8 18372.8 654.665  44
   2  -8  -7 4019.08 218.642   5
   2  -8  -7 3980.67 263.561  30
  -2   8   7 3741.43 235.128  43
   2  -8  -7 4185.58 290.301  27
   2  -8  -7 3750.52 226.558   6
   2  -8  -6 7545.67 415.538  30
  -2   8   6 8108.18 404.807  43
   2  -8  -6 7568.80 374.408   5
   2  -8  -6 8434.17 453.268  27
   2  -8  -5 563.322 113.920  30
  -2   8   5 490.015 92.0452  29
   2  -8  -5 630.255 124.493  27
  -2   8   5 656.044 112.205  43
  -2   8   5 681.379 110.928   4
   2  -8  -5 665.455 109.224   5
   2  -8  -4 676.532 127.908  30
  -2   8   4 739.574 119.397  16
   2  -8  -4 615.465 127.135  27
  -2   8   4 483.660 102.353  43
   2  -8  -4 551.405 107.517   5
  -2   8   4 666.944 113.318   4
   2  -8  -3 116.808 83.3450  30
  -2   8   3 122.369 71.5191  16
   2  -8  -3 200.543 85.9552  27
  -2   8   3 108.328 71.1343  43
  -2   8   3 190.873 79.0793   4
   2  -8  -3 155.679 66.3824   5
   2  -8  -2 2282.26 218.874   5
  -2   8   2 2081.47 203.777   4
  -2   8   2 2052.22 217.307  43
   2  -8  -2 2251.13 230.532  30
   2  -8  -2 1818.76 207.040  27
   2  -8  -2 1875.35 164.357  22
  -2   8   2 1840.90 195.152  16
  -2   8   1 22078.3 974.480  43
   2  -8  -1 24751.9 994.080  30
  -2   8   1 24393.0 966.741  16
   2  -8  -1 23366.6 978.527  27
   2  -8  -1 22856.6 892.581  22
   2  -8  -1 23205.3 959.459   5
  -2   8   1 24283.7 952.812   4
  -2   8   0 24512.4 1055.75  43
   2  -8   0 28558.8 1082.26  30
  -2   8   0 26568.3 1044.93  16
   2  -8   0 26206.0 1059.08  27
   2  -8   0 26421.0 1002.93  22
   2  -8   0 27129.6 1052.95   5
  -2   8   0 24415.3 1012.77   4
  -2   8  -1 2561.83 253.837  43
   2  -8   1 2979.08 260.526  30
  -2   8  -1 3014.44 258.778  16
   2  -8   1 3113.66 265.183  27
   2  -8   1 3187.14 250.806  22
   2  -8   1 2965.28 253.178   5
  -2   8  -1 2879.10 242.416   4
  -2   8  -2-10.6333 74.3470  43
   2  -8   2 154.074 77.0756  30
   2  -8   2-32.8144 50.5382  15
  -2   8  -2 80.1458 76.4454  16
   2  -8   2 157.599 72.2572  27
   2  -8   2 58.3244 66.0683  22
   2  -8   2 17.9285 56.7627   5
  -2   8  -2 22.0069 50.2034   4
  -2   8  -3 1144.32 167.208  43
   2  -8   3 1138.84 147.000  30
   2  -8   3 1036.40 127.521  15
  -2   8  -3 988.606 142.629  16
   2  -8   3 1166.36 154.968  27
   2  -8   3 1341.18 162.340  22
  -2   8  -3 1030.81 133.236   4
   2  -8   3 1218.51 149.619   5
  -2   8  -4 16698.9 744.565  43
   2  -8   4 16956.0 695.041  30
   2  -8   4 17017.2 704.561  27
   2  -8   4 17295.2 727.075  22
  -2   8  -4 15370.3 671.754   4
   2  -8   4 17339.4 697.334   5
  -2   8  -4 16296.0 713.309  16
   2  -8   4 15389.7 667.965  15
  -2   8  -5 1975.47 205.442  43
   2  -8   5 2710.59 197.792   5
   2  -8   5 2517.01 216.366  22
   2  -8   5 2244.36 191.296  15
  -2   8  -5 2600.66 217.465  16
   2  -8   5 2584.26 199.035   6
  -2   8  -6 229.191 65.9431  16
   2  -8   6 443.730 87.7175  15
  -2   8  -6 275.983 80.0204  43
   2  -8   6 256.815 81.7730  22
  -2   8  -7 1612.16 146.718  16
   2  -8   7 1534.05 144.351  15
  -2   8  -7 1346.81 147.443  43
   2  -8   7 1780.01 161.758  22
   2  -8   8 4990.01 267.462  15
   2  -8   8 5386.69 280.098  22
   2  -8   9 102.647 36.3029  22
   2  -8   9 104.057 43.8850  15
   2  -7 -13 3821.98 239.693  27
  -2   7  13 3670.61 217.054  44
   2  -7 -12 6542.55 367.433  27
  -2   7  12 6012.33 329.217  44
   2  -7 -11 56.6178 62.4499  27
  -2   7  11 47.3026 55.6778  19
  -2   7  11 230.566 70.4406  44
   2  -7 -10 40411.1 1477.47  27
   2  -7 -10 40822.7 1324.81  26
  -2   7  10 39945.3 1426.69  44
   2  -7  -9 9232.24 546.321  27
  -2   7   9 9649.35 465.254  43
   2  -7  -8 235.379 101.753  27
   2  -7  -8 300.518 103.917  30
   2  -7  -8 204.441 65.1474   5
  -2   7   8 320.117 85.5605   4
  -2   7   8 207.911 78.9645  43
  -2   7   7 1821.62 185.076  29
   2  -7  -7 2113.09 250.552  27
   2  -7  -7 1964.21 224.358  30
   2  -7  -7 2048.53 202.291   5
  -2   7   7 2219.27 206.065   4
  -2   7   7 2080.54 217.249  43
  -2   7   6 12976.5 654.991  43
   2  -7  -6 12304.4 688.661  27
   2  -7  -6 11956.9 656.833  30
  -2   7   6 12727.3 610.567   4
   2  -7  -6 12104.7 614.431   5
  -2   7   6 13589.6 671.712  16
  -2   7   5 14431.8 724.012  43
   2  -7  -5 14521.3 738.472  30
   2  -7  -5 14402.3 755.984  27
  -2   7   5 13470.2 663.936   4
   2  -7  -5 13894.5 691.286   5
  -2   7   5 14775.5 727.958  16
   2  -7  -4 11763.8 651.262  30
  -2   7   4 11349.5 627.360  16
   2  -7  -4 11377.8 658.011  27
  -2   7   4 11018.6 629.144  43
   2  -7  -4 11580.6 621.551   5
  -2   7   4 10750.3 578.534   4
  -2   7   3 45.4168 75.3299  43
   2  -7  -3 32.1383 83.6608  30
  -2   7   3-10.5016 75.2459  16
   2  -7  -3-9.50917 83.8218  27
   2  -7  -3-63.9800 57.8777  22
  -2   7   3 35.6126 73.4366   4
   2  -7  -3 12.2374 93.5434   5
  -2   7   2 5370.52 426.876  43
   2  -7  -2 6127.40 449.383  30
  -2   7   2 5765.13 427.524  16
   2  -7  -2 5765.22 438.365  27
   2  -7  -2 6088.15 383.310  22
   2  -7  -2 5800.98 423.793   5
   2  -7  -1 24147.1 1055.78  30
  -2   7   1 22653.7 1017.78  16
   2  -7  -1 22098.3 1021.12  27
  -2   7   1 20423.6 1004.41  43
   2  -7  -1 22614.0 1016.53   5
   2  -7   0 22.3052 76.9587  30
   2  -7   0 77.8563 87.7353  15
  -2   7   0 26.1583 91.0954  16
   2  -7   0 50.0639 76.7301  27
  -2   7   0 99.6902 93.4403  43
   2  -7   0 17.3771 85.3057   5
   2  -7   1 4661.57 382.035  27
   2  -7   1 4661.34 336.135  15
  -2   7  -1 4127.91 366.169  16
   2  -7   1 4784.66 377.335   5
   2  -7   1 4533.56 386.715  30
   2  -7   2 10191.9 534.547  20
   2  -7   2 10786.4 626.016  30
  -2   7  -2 10463.1 623.714  16
   2  -7   2 11139.0 583.704  15
   2  -7   2 10248.9 607.855  27
   2  -7   2 10832.9 603.294   5
   2  -7   2 11145.4 606.519  10
   2  -7   3 276.549 89.7647  20
   2  -7   3 293.671 114.865  30
   2  -7   3 231.348 98.0612  15
  -2   7  -3 215.527 101.481  16
   2  -7   3 249.782 99.5171  27
   2  -7   3 235.258 95.4435   5
  -2   7  -3 120.177 77.7570   4
   2  -7   3 194.994 80.2647  10
   2  -7   4 18674.6 820.400  20
   2  -7   4 20245.4 885.778  30
  -2   7  -4 16836.4 868.248  16
   2  -7   4 20218.9 882.019  15
   2  -7   4 19428.2 879.350  27
   2  -7   4 18265.3 837.766   5
  -2   7  -4 16624.5 798.356   4
   2  -7   4 19184.9 891.688  10
   2  -7   5 5862.80 384.529  20
   2  -7   5 6283.95 408.226  30
  -2   7  -5 5449.25 418.852  16
   2  -7   5 6042.24 415.852  15
   2  -7   5 6241.88 418.415  27
   2  -7   5 5932.77 387.142   5
  -2   7  -5 5308.23 360.947   4
   2  -7   5 6088.74 437.730  10
   2  -7   6 10827.4 573.518  20
   2  -7   6 11562.5 569.356  30
   2  -7   6 12305.2 612.621  27
   2  -7   6 11842.6 617.736  15
  -2   7  -6 11320.6 635.833  16
   2  -7   6 11661.8 569.597   5
  -2   7  -6 10944.9 542.395   4
   2  -7   6 11189.6 634.280  10
   2  -7   7 2703.71 252.662  20
   2  -7   7 3503.61 275.696  27
   2  -7   7 3076.50 295.295  10
   2  -7   7 2984.14 233.341   5
  -2   7  -7 2996.20 287.777  16
   2  -7   7 3210.81 283.003  15
   2  -7   8 8815.81 488.319  15
  -2   7  -8 8398.98 501.333  16
   2  -7   8 8061.85 508.012  10
   2  -7   8 8571.00 468.381  20
   2  -7   9 139.167 69.3586  15
  -2   7  -9 181.942 86.0014  16
   2  -7   9 164.483 71.0432  20
   2  -7   9 118.525 76.4370  10
   2  -7   9 104.192 77.5417  11
   2  -7  10 103.400 52.6243  32
   2  -7  10 244.462 77.6867  20
   2  -7  10 90.1739 53.9889  15
  -2   7 -10 149.601 72.1761  16
   2  -7  10 216.708 75.3543  22
   2  -7  10 89.7904 74.6513  11
   2  -7  11 666.094 107.394  15
  -2   7 -11 457.417 88.1897  16
   2  -7  11 526.248 78.4237  32
   2  -7  11 713.728 97.0871  22
   2  -7  11 522.055 87.8305  20
   2  -7  12 5788.73 288.621  15
   2  -7  12 6625.16 299.955  20
  -2   6  15 17615.8 619.464  44
   2  -6 -15 16811.5 660.105  27
  -2   6  14 4179.95 256.482  14
  -2   6  14 5363.20 310.070  44
  -2   6  14 4484.29 262.099  19
   2  -6 -14 5054.74 334.618  27
  -2   6  13 3354.68 259.472  44
  -2   6  13 2716.03 224.878  19
   2  -6 -13 3509.69 293.616  27
   2  -6 -12 9878.23 550.039  27
  -2   6  12 8375.23 462.547  19
  -2   6  12 9801.37 508.432  44
   2  -6 -11 1737.51 229.666  27
   2  -6 -10 12091.3 696.788  27
   2  -6  -9 17017.5 852.196  27
   2  -6  -9 14689.5 753.746  30
  -2   6   9 15400.2 713.813  43
  -2   6   8 13087.5 650.688  43
   2  -6  -8 11453.3 654.777  30
   2  -6  -8 11874.5 712.760  27
   2  -6  -8 14297.5 1100.15   9
  -2   6   8 12951.2 890.712   8
   2  -6  -8 13210.8 608.077   5
  -2   6   8 11741.3 577.137   4
  -2   6   7 547.413 129.624  43
   2  -6  -7 588.116 152.376  30
  -2   6   7 634.076 153.701  16
   2  -6  -7 655.700 160.599  27
  -2   6   7 415.259 174.740   8
   2  -6  -7 703.462 273.760   9
  -2   6   7 272.509 154.550   1
   2  -6  -7 494.857 114.554   5
   2  -6  -7 498.492 227.651   2
   2  -6  -6 9743.67 747.477   2
   2  -6  -6 10294.5 570.488   5
  -2   6   6 10967.1 609.673  43
   2  -6  -6 10219.0 614.083  30
   2  -6  -6 10434.3 643.930  27
   2  -6  -6 8563.11 862.416   9
  -2   6   6 9998.66 786.370   8
  -2   6   6 10949.5 620.170  16
  -2   6   5 8061.94 520.386  43
   2  -6  -5 7912.19 527.579  30
  -2   6   5 7982.27 520.613  16
   2  -6  -5 7738.30 539.420  27
   2  -6  -5 8113.01 814.959   9
  -2   6   5 8060.48 687.242   8
   2  -6  -5 7392.32 654.135   2
   2  -6  -5 8415.51 514.066   5
  -2   6   4 25826.1 1186.20  43
   2  -6  -4 29164.6 1236.37  30
  -2   6   4 29021.1 1215.09  16
   2  -6  -4 28155.5 1235.10  27
   2  -6  -4 28321.4 1652.77   9
  -2   6   4 28577.6 1461.67   8
   2  -6  -4 27585.1 1452.44   2
   2  -6  -4 29028.3 1198.92   5
  -2   6   3 5461.30 425.849  43
   2  -6  -3 5153.22 425.647  30
  -2   6   3 5887.01 433.328  16
   2  -6  -3 5672.07 440.654  27
   2  -6  -3 5539.43 659.328   9
  -2   6   3 5220.57 530.280   8
   2  -6  -3 5169.14 403.850   5
   2  -6  -3 4605.70 533.493   2
  -2   6   2 1786.56 246.991  43
   2  -6  -2 2503.56 288.739  30
  -2   6   2 2154.73 262.424  16
   2  -6  -2 2452.55 279.048  27
   2  -6  -2 2314.37 368.819   2
   2  -6  -2 2411.38 267.585   5
  -2   6   2 2766.95 376.731   8
   2  -6  -2 2525.60 437.632   9
   2  -6  -1 45575.6 1779.01  30
  -2   6   1 48087.2 1774.72  16
   2  -6  -1 45700.1 1754.63  27
   2  -6  -1 45203.1 2061.16   2
   2  -6  -1 45537.2 1756.36   5
   2  -6  -1 45476.6 2207.76   9
  -2   6   1 41282.4 1923.69   8
   2  -6   0 22211.5 930.801  20
   2  -6   0 22493.0 1049.46  30
   2  -6   0 22635.1 954.677  15
  -2   6   0 23836.2 1054.17  16
   2  -6   0 22668.4 1029.39  27
   2  -6   0 21416.8 1371.68   9
  -2   6   0 19663.4 1140.60   8
   2  -6   0 23465.5 990.319  10
   2  -6   0 21773.9 1269.63   2
   2  -6   0 21295.3 1010.54   5
   2  -6   1 737.664 202.597   2
   2  -6   1 876.436 168.122   5
   2  -6   1 953.858 150.698  20
   2  -6   1 870.663 182.650  30
   2  -6   1 1472.75 199.805  15
  -2   6  -1 512.296 150.112  16
   2  -6   1 908.749 164.226  27
   2  -6   1 1052.30 146.213  25
   2  -6   1 1019.61 182.201  10
   2  -6   1 1064.46 284.641   9
   2  -6   2 41507.1 1853.93   2
   2  -6   2 39771.8 1544.63   5
   2  -6   2 43880.8 1519.25  20
   2  -6   2 37729.0 1566.50  30
   2  -6   2 43114.1 1563.09  15
  -2   6  -2 40347.6 1592.20  16
   2  -6   2 39536.8 1557.25  27
   2  -6   2 37076.3 1425.44  25
   2  -6   2 36029.4 1521.70  10
   2  -6   2 36169.0 1939.31   9
   2  -6   3 37269.1 1780.47   2
   2  -6   3 39652.4 1529.36   5
   2  -6   3 40400.3 1503.79  20
   2  -6   3 40130.7 1575.05  30
   2  -6   3 37700.2 1530.20  15
  -2   6  -3 39133.5 1584.57  16
   2  -6   3 40217.6 1555.77  27
   2  -6   3 38936.1 1434.79  25
   2  -6   3 39455.5 1987.66   9
   2  -6   3 39170.0 1556.43  10
   2  -6   4 2665.37 375.419   2
   2  -6   4 2474.92 263.731   5
   2  -6   4 2526.61 265.113  20
   2  -6   4 2556.63 286.065  30
  -2   6  -4 2992.37 320.681  16
   2  -6   4 2934.15 296.949  15
   2  -6   4 2493.21 274.647  27
   2  -6   4 3011.35 251.031  25
   2  -6   4 2236.03 419.930   9
   2  -6   4 2618.89 440.389   7
   2  -6   4 2599.84 294.750  10
   2  -6   5 1716.21 205.566   5
   2  -6   5 1477.77 283.939   2
   2  -6   5 1615.67 218.979  20
   2  -6   5 1483.88 209.487  30
   2  -6   5 1261.02 162.887  32
   2  -6   5 1108.24 191.319  15
  -2   6  -5 1670.69 250.095  16
   2  -6   5 1240.37 191.058  27
   2  -6   5 1517.09 176.371  25
   2  -6   5 1544.60 226.169  10
   2  -6   5 1421.74 346.945   7
   2  -6   6 4102.94 337.611  20
   2  -6   6 3650.45 291.792  32
   2  -6   6 3708.52 315.541  30
   2  -6   6 3456.36 293.639   5
  -2   6  -6 2729.60 405.389   1
   2  -6   6 3550.36 414.814   2
   2  -6   6 3462.63 328.266  15
  -2   6  -6 2966.81 326.652  16
   2  -6   6 3458.53 271.251  25
   2  -6   6 3804.45 525.943   7
   2  -6   6 3493.85 346.362  10
   2  -6   7 2481.07 262.121  20
   2  -6   7 2020.18 221.742  32
   2  -6   7 1939.49 205.303  30
   2  -6   7 1924.96 206.625   5
  -2   6  -7 1634.37 184.035   4
   2  -6   7 1909.79 240.417  15
  -2   6  -7 2109.09 274.841  16
   2  -6   7 2138.73 209.133  25
   2  -6   7 1792.75 253.867  10
   2  -6   7 2524.57 438.754   7
  -2   6  -8 12207.3 691.819  42
   2  -6   8 12435.2 635.087  32
   2  -6   8 11865.7 585.666   5
   2  -6   8 12287.8 671.190  15
  -2   6  -8 13439.8 740.231  16
   2  -6   8 12148.8 716.716  10
   2  -6   8 13148.1 685.018  20
   2  -6   9 3340.42 288.732  32
  -2   6  -9 2989.51 308.427  42
  -2   6  -9 3307.07 333.254  16
   2  -6   9 3053.31 296.172  15
   2  -6   9 3401.17 339.077  10
   2  -6   9 3543.76 316.247  20
   2  -6  10 1419.88 179.826  32
  -2   6 -10 1061.13 183.377  42
  -2   6 -10 1357.04 212.123  16
   2  -6  10 1731.28 215.753  15
   2  -6  10 1831.57 238.895  10
   2  -6  10 1361.54 187.638  20
   2  -6  11 77.1239 65.0275  32
  -2   6 -11-1.06654 81.1018  42
   2  -6  11 115.655 76.5086  15
  -2   6 -11 39.8144 70.0008  16
   2  -6  11 100.348 74.5408  20
   2  -6  11-18.9310 95.8812  10
   2  -6  11 172.838 106.801  11
   2  -6  12 47091.3 1760.62  10
   2  -6  12 45560.8 1746.83  11
   2  -6  12 45890.9 1650.37  32
  -2   6 -12 44459.5 1708.22  42
   2  -6  12 46328.8 1668.29  15
  -2   6 -12 44760.4 1710.56  16
   2  -6  12 49074.4 1629.32  22
   2  -6  12 52083.9 1694.17  20
   2  -6  13 12577.9 568.707  32
   2  -6  13 12067.3 632.357  10
   2  -6  13 12791.9 635.496  11
  -2   6 -13 11617.4 592.959  16
   2  -6  13 13120.5 576.791  15
   2  -6  13 12508.8 570.057  20
   2  -6  14 69.8533 46.2409  15
  -2   6 -14 85.8250 55.3300  16
   2  -6  14 35.8808 42.7121  20
   2  -6  14 140.227 58.7638  32
   2  -6  15 10934.6 436.299  20
   2  -6  15 10359.5 438.210  32
   2  -5 -17 5277.27 297.189  27
  -2   5  17 4894.81 256.172  14
   2  -5 -16 8707.50 467.872  27
  -2   5  16 8740.15 416.346  14
   2  -5 -15 10.7689 70.3872  27
  -2   5  15 54.7836 55.9379  14
  -2   5  15 59.1365 59.3990  44
  -2   5  15 50.7373 46.9297  19
   2  -5 -14 54444.1 1896.04  27
  -2   5  14 50673.2 1770.93  14
  -2   5  14 54433.7 1808.01  44
  -2   5  13 1115.39 171.149  44
  -2   5  13 998.994 151.202  19
   2  -5 -13 1144.96 198.267  27
  -2   5  12 2380.87 262.196  44
   2  -5 -12 2282.63 277.370  27
   2  -5 -11 1461.34 233.819  27
  -2   5  11 1716.34 295.722   8
   2  -5 -10 4487.91 405.710  27
  -2   5  10 3678.60 439.958   8
   2  -5  -9 24854.7 1134.82  27
  -2   5   9 23697.5 1281.11   8
   2  -5  -9 22831.3 1041.38  30
   2  -5  -8 20045.3 945.180  30
  -2   5   8 20172.4 897.062  43
   2  -5  -8 19866.0 993.521  27
  -2   5   8 21073.7 1176.16   8
   2  -5  -8 20491.0 856.627   5
   2  -5  -7 21438.0 1136.14   2
   2  -5  -7 21701.1 929.354   5
   2  -5  -7 21558.1 1003.03  30
  -2   5   7 23235.8 984.795  43
   2  -5  -7 22060.0 1054.91  27
  -2   5   7 21503.7 1207.61   8
  -2   5   7 23458.0 1019.14  16
   2  -5  -6 15246.9 928.143   2
   2  -5  -6 15725.0 741.098   5
  -2   5   6 15631.5 763.247  43
   2  -5  -6 16010.5 797.918  30
   2  -5  -6 15724.8 820.501  27
  -2   5   6 15208.5 961.533   8
  -2   5   6 15451.9 778.150  16
  -2   5   5 609.453 141.424  43
   2  -5  -5 674.135 146.893  30
  -2   5   5 670.483 143.447  16
   2  -5  -5 991.830 183.167  27
   2  -5  -5 852.377 150.785   5
   2  -5  -5 689.388 192.009   2
  -2   5   5 412.695 170.838   8
  -2   5   4 8990.01 545.256  43
   2  -5  -4 10216.9 594.040  30
  -2   5   4 9146.10 559.114  16
   2  -5  -4 10278.8 600.642  27
  -2   5   4 10063.2 721.615   8
   2  -5  -4 10374.4 872.927   9
   2  -5  -4 8689.43 685.579   2
   2  -5  -4 10306.0 565.077   5
   2  -5  -3 18569.3 881.496  30
  -2   5   3 17448.1 851.428  16
   2  -5  -3 18735.1 876.724  27
   2  -5  -3 17755.9 1182.72   9
  -2   5   3 18755.8 1030.09   8
   2  -5  -3 18049.9 846.514   5
   2  -5  -3 19269.7 1076.75   2
   2  -5  -2 52718.2 1966.01  30
  -2   5   2 51946.5 1934.99  16
   2  -5  -2 52575.5 1947.92  27
   2  -5  -2 51564.8 2356.49   9
   2  -5  -2 53793.0 2227.50   2
   2  -5  -2 51828.9 1934.74   5
   2  -5  -1 7610.42 628.281   2
   2  -5  -1 7405.49 478.386   5
   2  -5  -1 6876.24 403.179  20
   2  -5  -1 7425.20 490.634  30
  -2   5   1 6590.69 454.788  16
   2  -5  -1 7912.88 485.802  27
   2  -5  -1 6690.36 409.384  25
   2  -5  -1 7134.17 682.355   9
  -2   5   1 7233.22 560.122   8
   2  -5   0 5880.40 426.883   5
   2  -5   0 5506.04 542.213   2
   2  -5   0 6018.34 376.593  20
   2  -5   0 5816.76 427.688  30
   2  -5   0 5702.32 379.598  15
  -2   5   0 5730.07 415.236  16
   2  -5   0 6518.93 431.473  27
   2  -5   0 5572.52 366.665  25
   2  -5   0 5296.19 577.604   9
  -2   5   0 6271.39 505.431   8
   2  -5   0 6385.46 409.030  10
   2  -5   1 9237.23 689.771   2
   2  -5   1 8687.28 525.790   5
   2  -5   1 8140.11 468.061  20
   2  -5   1 9199.64 550.689  30
   2  -5   1 8650.08 501.656  15
  -2   5  -1 8578.08 534.069  16
   2  -5   1 8550.44 515.422  27
   2  -5   1 8223.04 468.875  25
   2  -5   1 9863.94 788.151   9
  -2   5  -1 8652.10 597.156   8
   2  -5   1 8952.76 517.104  10
   2  -5   2 17266.4 1000.23   2
   2  -5   2 16351.6 801.421   5
   2  -5   2 18794.7 800.966  20
   2  -5   2 17185.4 840.601  30
   2  -5   2 17883.4 826.555  15
  -2   5  -2 16501.2 835.063  16
   2  -5   2 17922.4 829.196  27
   2  -5   2 17447.2 769.451  25
   2  -5   2 17338.4 1111.60   9
  -2   5  -2 16431.4 892.445   8
   2  -5   2 18062.4 829.303  10
   2  -5   3 97185.5 3171.27  20
   2  -5   3 97828.0 3238.91  30
   2  -5   3 93144.6 3173.54   5
   2  -5   3 93804.5 3449.88   2
   2  -5   3 96902.7 3223.64  15
  -2   5  -3 94151.4 3245.88  16
   2  -5   3 95873.6 3137.17  25
   2  -5   3 84639.1 3581.60   9
   2  -5   3 99253.0 3226.99  10
   2  -5   4 35028.8 1754.17   9
   2  -5   4 35869.7 1419.84  10
  -2   5  -4 34061.5 1385.79  42
   2  -5   4 38358.9 1435.30  30
   2  -5   4 34373.9 1317.70  32
   2  -5   4 34679.3 1576.71   2
   2  -5   4 34168.5 1345.77   5
  -2   5  -4 33951.2 1424.23  16
   2  -5   4 34431.4 1398.94  15
   2  -5   4 34894.1 1326.42  25
   2  -5   4 36471.8 1377.52  20
   2  -5   5 2121.88 253.781  10
   2  -5   5 2307.48 391.889   9
   2  -5   5 2414.05 401.024   7
  -2   5  -5 2331.40 268.211  42
   2  -5   5 2250.45 253.858  30
   2  -5   5 2624.54 247.721  32
   2  -5   5 2359.25 334.566   2
   2  -5   5 2387.05 235.776   5
  -2   5  -5 2128.72 264.637  16
   2  -5   5 2623.84 275.068  15
   2  -5   5 2698.26 247.985  25
   2  -5   5 2523.92 265.210  20
   2  -5   6 220.065 122.610  10
   2  -5   6 277.788 201.986   9
   2  -5   6 117.204 135.546   7
  -2   5  -6 377.240 131.271  42
   2  -5   6 67.3664 74.8545  30
   2  -5   6 117.948 71.2034  32
   2  -5   6 95.8710 74.8785   2
   2  -5   6 137.876 79.1012   5
  -2   5  -6 4.59077 83.1360  16
   2  -5   6 52.4360 75.0260  15
   2  -5   6 200.359 90.3264  25
   2  -5   6 93.5851 101.441  20
   2  -5   7 758.980 176.028  10
   2  -5   7 655.231 224.131   7
  -2   5  -7 411.673 127.824  42
   2  -5   7 548.620 134.097  32
   2  -5   7 623.907 125.413   5
   2  -5   7 866.036 218.013   2
   2  -5   7 816.277 160.812  15
  -2   5  -7 870.463 186.727  16
   2  -5   7 557.112 109.677  25
   2  -5   7 559.380 141.647  20
   2  -5   8 10508.3 651.658  10
   2  -5   8 9644.07 863.824   7
  -2   5  -8 10451.0 641.976  42
   2  -5   8 10099.9 595.781  32
   2  -5   8 10259.8 539.524   5
   2  -5   8 9871.45 602.176  15
  -2   5  -8 10417.0 660.027  16
   2  -5   8 11643.3 584.580  25
   2  -5   8 10400.7 613.463  20
   2  -5   9 17103.6 1193.04   7
   2  -5   9 18282.2 919.220  10
   2  -5   9 17452.9 775.841  31
   2  -5   9 17872.4 850.905  32
  -2   5  -9 16058.1 866.433  42
   2  -5   9 14822.1 800.918  15
  -2   5  -9 16288.2 887.071  16
   2  -5   9 16977.8 783.241  25
   2  -5   9 17973.6 856.411  20
   2  -5  10 4007.83 389.808  10
   2  -5  10 3658.16 527.405   7
   2  -5  10 4005.85 350.881  32
   2  -5  10 4192.21 322.916  31
  -2   5 -10 3935.08 385.795  42
   2  -5  10 4434.03 362.318  15
  -2   5 -10 3956.91 389.454  16
   2  -5  10 3991.44 320.771  25
   2  -5  10 4924.45 381.830  20
   2  -5  11 3495.63 367.147  10
   2  -5  11 3248.20 347.479  11
   2  -5  11 3448.49 494.190   7
   2  -5  11 3463.72 318.331  32
   2  -5  11 3467.74 289.663  31
  -2   5 -11 3337.52 344.480  42
   2  -5  11 3321.80 308.432  15
  -2   5 -11 3213.70 346.404  16
   2  -5  11 3408.87 287.744  25
   2  -5  11 3185.37 304.260  20
   2  -5  12 1256.83 226.824  11
   2  -5  12 1359.04 228.022  10
   2  -5  12 1137.17 161.510  31
   2  -5  12 1071.13 175.271  32
  -2   5 -12 1424.33 216.536  42
   2  -5  12 1016.26 164.778  15
  -2   5 -12 1245.23 211.666  16
   2  -5  12 1236.10 165.273  25
   2  -5  12 1525.78 200.279  20
   2  -5  13 14309.0 782.267  10
   2  -5  13 14372.6 781.665  11
   2  -5  13 14133.1 672.841  31
   2  -5  13 15171.9 722.593  32
  -2   5 -13 14453.8 767.721  42
   2  -5  13 14573.2 699.970  15
  -2   5 -13 13414.7 755.447  16
   2  -5  13 15058.2 670.588  25
   2  -5  13 15601.2 654.797  22
   2  -5  13 15718.9 714.047  20
   2  -5  14 16948.6 835.582  10
   2  -5  14 16792.4 833.831  11
   2  -5  14 16195.9 759.311  32
   2  -5  14 16605.8 731.218  31
  -2   5 -14 17723.9 833.494  42
  -2   5 -14 16493.7 813.627  16
   2  -5  14 17192.8 746.338  15
   2  -5  14 18162.9 724.738  25
   2  -5  14 18715.4 766.280  20
   2  -5  15 2314.47 238.662  11
  -2   5 -15 2011.97 218.277  42
  -2   5 -15 1960.16 216.463  16
   2  -5  15 2268.74 185.728  15
   2  -5  15 2068.62 198.134  32
   2  -5  15 2152.79 185.893  31
   2  -5  15 1857.77 161.904  25
   2  -5  15 2105.29 186.993  20
   2  -5  16 8742.21 403.088  31
   2  -5  16 9630.02 446.879  32
  -2   5 -16 8574.61 463.659  42
   2  -5  16 8983.69 406.763  20
  -2   5 -16 8770.98 449.594  16
  -2   5 -17 1791.84 159.399  42
   2  -5  17 1871.21 148.607  32
   2  -4 -18 15660.9 664.067  27
  -2   4  18 16604.4 624.161  14
   2  -4 -17 1414.93 171.534  27
  -2   4  17 1065.77 130.582  14
  -2   4  16 20828.3 797.181  45
   2  -4 -16 20048.5 916.851  27
  -2   4  16 20562.1 848.323  14
  -2   4  15 2100.87 211.504  44
   2  -4 -15 2176.22 260.612  27
  -2   4  15 2200.23 225.300  14
  -2   4  14 858.829 145.504  44
  -2   4  14 763.385 115.680  19
   2  -4 -14 806.457 177.251  27
  -2   4  13 16893.6 823.585  44
  -2   4  13 17144.3 769.739  19
   2  -4 -13 18715.7 932.001  27
   2  -4 -12 47821.9 1881.47  27
  -2   4  12 48332.5 1783.23  44
  -2   4  12 44471.7 1975.18   8
   2  -4 -11 8120.50 582.904  27
  -2   4  11 9914.04 722.363   8
   2  -4 -10 11357.9 696.489  27
  -2   4  10 11184.8 783.749   8
   2  -4  -9 497.772 133.759  27
  -2   4   9 496.513 163.151   8
   2  -4  -9 645.070 144.428  30
   2  -4  -8 14885.9 800.662  27
   2  -4  -8 15221.7 827.968   2
  -2   4   8 15307.0 921.773   8
   2  -4  -8 15029.2 753.457  30
   2  -4  -7 10139.8 587.271  30
  -2   4   7 10891.5 600.081  16
   2  -4  -7 9729.00 608.297  27
   2  -4  -7 11193.2 689.154   2
   2  -4  -7 11066.9 544.244   5
   2  -4  -6 86996.7 3149.89   2
   2  -4  -6 87444.3 2920.01   5
  -2   4   6 89545.4 2946.08  43
   2  -4  -6 90111.8 3000.43  30
   2  -4  -6 90797.4 3040.52  27
  -2   4   6 88559.6 3220.29   8
  -2   4   6 87985.2 2978.60  16
  -2   4   5 8125.66 482.065  43
   2  -4  -5 8485.92 509.670  30
  -2   4   5 8548.72 500.694  16
   2  -4  -5 9598.74 544.246  27
   2  -4  -5 9272.57 625.500   2
   2  -4  -5 9554.50 495.361   5
  -2   4   5 8548.65 623.549   8
  -2   4   4 13408.5 638.141  43
   2  -4  -4 13139.7 655.793  30
  -2   4   4 12256.9 628.047  16
   2  -4  -4 13496.5 669.993  27
  -2   4   4 12768.0 770.498   8
   2  -4  -4 11991.1 755.452   2
   2  -4  -4 12616.7 619.289   5
  -2   4   3 5278.76 455.260   8
   2  -4  -3 6564.55 414.019  30
  -2   4   3 6107.20 390.320  16
   2  -4  -3 5920.02 394.264  27
   2  -4  -3 5120.91 342.057  25
   2  -4  -3 6008.37 493.250   2
   2  -4  -3 6028.10 384.798   5
   2  -4  -2 38526.9 1451.69  30
  -2   4   2 38088.3 1575.02   8
   2  -4  -2 39537.1 1443.34  27
   2  -4  -2 36391.3 1377.37  25
   2  -4  -2 40795.6 1654.14   2
   2  -4  -2 38984.9 1437.88   5
   2  -4  -1 2123.14 226.064  30
  -2   4   1 1950.51 253.764   8
   2  -4  -1 2211.83 337.043   9
   2  -4  -1 1936.63 208.310  27
   2  -4  -1 2068.35 202.188  25
   2  -4  -1 2187.88 226.375   5
   2  -4  -1 2457.94 312.297   2
   2  -4   0 166286. 5167.03  20
   2  -4   0 171387. 5261.17  30
   2  -4   0 166301. 5511.49   2
   2  -4   0 163019. 5251.61   5
   2  -4   0 167509. 5182.13  25
   2  -4   0 166847. 5622.13   9
  -2   4   0 163049. 5353.32   8
   2  -4   0 161793. 5194.80  10
   2  -4   1 33011.3 1211.63  20
   2  -4   1 33511.8 1273.45  30
   2  -4   1 33292.4 1457.46   2
   2  -4   1 32616.6 1262.16   5
   2  -4   1 31572.7 1230.20  15
   2  -4   1 32196.6 1205.99  25
  -2   4  -1 32909.6 1335.15   8
   2  -4   1 31843.5 1527.66   9
   2  -4   1 33404.3 1246.74  10
   2  -4   2 112152. 3481.00  20
   2  -4   2 109552. 3534.23  30
   2  -4   2 110894. 3740.91   2
   2  -4   2 106399. 3499.76   5
   2  -4   2 109876. 3519.53  15
   2  -4   2 106212. 3461.95  25
   2  -4   2 103694. 3829.44   9
  -2   4  -2 106517. 3573.69   8
   2  -4   2 104650. 3500.23  10
   2  -4   3 1144.95 157.325  20
   2  -4   3 1372.02 166.048  32
   2  -4   3 1304.63 183.361  30
   2  -4   3 1161.05 156.021   5
   2  -4   3 1549.75 238.598   2
   2  -4   3 1542.56 196.300  15
  -2   4  -3 1214.34 182.111  16
   2  -4   3 1224.19 159.907  25
  -2   4  -3 1369.45 187.598   8
   2  -4   3 1160.21 165.689  10
   2  -4   3 1040.74 239.798   9
   2  -4   4 56896.1 2312.57   9
  -2   4  -4 56514.8 1992.61   8
   2  -4   4 54739.1 1996.71  10
  -2   4  -4 59973.8 2008.15  42
   2  -4   4 56677.3 1947.29  32
   2  -4   4 57653.8 2002.33  30
   2  -4   4 56551.0 2152.81   2
   2  -4   4 55637.5 1949.46   5
   2  -4   4 55073.9 2011.65  15
  -2   4  -4 53306.9 2006.78  16
   2  -4   4 55563.4 1943.97  25
   2  -4   4 59966.5 1989.00  20
   2  -4   5 1594.34 208.579  10
   2  -4   5 1487.45 281.513   9
  -2   4  -5 1428.30 189.107  42
   2  -4   5 1458.48 179.819  30
   2  -4   5 1548.42 241.241   2
   2  -4   5 1453.25 172.512   5
   2  -4   5 1472.36 200.732  15
  -2   4  -5 1340.56 201.903  16
   2  -4   5 1336.62 166.873  24
   2  -4   5 1306.29 168.678  25
   2  -4   5 1389.64 182.452  20
   2  -4   6 28380.3 1454.63   7
   2  -4   6 28945.5 1444.97   9
   2  -4   6 27095.4 1172.48  10
  -2   4  -6 28265.6 1165.25  42
   2  -4   6 28800.6 1090.69  31
   2  -4   6 27747.2 1261.24   2
   2  -4   6 27587.9 1087.98   5
   2  -4   6 27153.6 1145.50  15
  -2   4  -6 28570.5 1196.16  16
   2  -4   6 27388.4 1088.10  24
   2  -4   6 27294.7 1101.70  25
   2  -4   6 31163.5 1175.75  20
   2  -4   7 378.978 112.749  20
   2  -4   7 382.582 103.063  31
   2  -4   7 65.6163 64.5442   2
   2  -4   7 205.145 85.4129   5
   2  -4   7 208.260 102.285  15
   2  -4   7 252.764 88.4949  25
   2  -4   7 111.669 69.5988  24
   2  -4   7 225.887 108.120  10
   2  -4   7 255.269 136.488   7
   2  -4   8 62.6292 70.3997  20
   2  -4   8 116.525 80.9967  31
   2  -4   8 86.1471 81.4398   2
   2  -4   8 69.5664 67.6824  15
   2  -4   8 331.929 112.756  25
   2  -4   8 6.96269 64.0059  24
   2  -4   8 221.768 120.207  10
   2  -4   8 151.164 129.721   7
   2  -4   9 1676.04 204.023  31
   2  -4   9 1506.32 216.192  20
   2  -4   9 1573.17 208.169  15
   2  -4   9 1722.49 191.470  24
   2  -4   9 1657.43 202.316  25
   2  -4   9 1292.67 226.043  10
   2  -4   9 1575.35 346.645   7
   2  -4  10 19950.3 892.899  31
   2  -4  10 19282.5 898.668  20
   2  -4  10 19129.1 891.096  15
   2  -4  10 17833.2 808.079  24
   2  -4  10 19131.1 867.278  25
   2  -4  10 19291.3 966.747  10
   2  -4  10 19644.2 1275.62   7
   2  -4  11 35159.4 1383.51  31
   2  -4  11 36602.8 1399.95  20
   2  -4  11 33932.4 1378.61  15
   2  -4  11 34049.9 1359.66  25
   2  -4  11 32526.7 1455.43  10
   2  -4  11 35262.2 1856.85   7
   2  -4  11 33785.3 1470.13  11
   2  -4  12 54054.4 2106.36  10
   2  -4  12 55179.2 2544.62   7
   2  -4  12 54556.3 2102.56  11
   2  -4  12 54323.1 1991.77  31
   2  -4  12 55484.1 1906.05  38
   2  -4  12 54256.5 1988.37  15
   2  -4  12 53331.0 1970.86  25
   2  -4  12 56173.4 1998.80  20
   2  -4  13 2969.46 340.474  10
   2  -4  13 3209.65 489.626   7
   2  -4  13 3114.15 340.676  11
   2  -4  13 3080.84 295.946  31
   2  -4  13 3133.30 257.362  38
   2  -4  13 2925.45 277.736  15
   2  -4  13 3075.50 286.341  25
   2  -4  13 3016.39 282.598  20
   2  -4  14 545.818 156.648  10
   2  -4  14 857.825 198.730  11
   2  -4  14 989.849 170.324  32
   2  -4  14 923.407 158.921  31
   2  -4  14 758.416 118.948  38
   2  -4  14 781.438 140.854  15
   2  -4  14 1033.57 165.253  25
   2  -4  14 1124.29 163.592  20
   2  -4  15 12514.9 702.408  10
   2  -4  15 12265.0 701.425  11
   2  -4  15 12357.8 627.431  31
   2  -4  15 13180.8 647.556  32
   2  -4  15 12880.1 564.922  38
  -2   4 -15 11806.1 679.675  42
   2  -4  15 11492.1 575.236  15
   2  -4  15 12528.2 615.261  25
   2  -4  15 12493.1 596.979  20
   2  -4  16 42847.5 1612.84  11
   2  -4  16 39929.9 1499.58  31
   2  -4  16 41288.5 1512.86  32
  -2   4 -16 39554.3 1571.88  42
   2  -4  16 41656.5 1486.56  25
   2  -4  16 44250.9 1471.21  20
  -2   4 -17 161.154 75.4563  42
  -2   4 -17 285.977 91.1209  16
   2  -4  17 119.148 54.4593  32
   2  -4  17 130.264 62.3992  31
   2  -4  17 267.514 64.0650  25
   2  -4  17 339.306 109.279  11
   2  -4  18 3759.77 231.461  32
   2  -4  18 3513.44 227.943  31
  -2   4 -18 3537.18 256.018  42
   2  -4  18 3401.50 204.447  25
  -2   4 -18 3335.03 236.145  16
  -2   3  19 3884.37 207.236  21
  -2   3  19 4217.56 221.215  14
   2  -3 -19 4153.21 256.043  27
  -2   3  18 144.156 53.6793  45
  -2   3  18 104.960 55.5660  14
   2  -3 -18 95.1404 71.8646  27
  -2   3  17 15896.4 659.996  45
  -2   3  17 14744.9 664.856  14
   2  -3 -17 14628.9 731.799  27
  -2   3  16 32175.3 1239.10  45
  -2   3  16 32418.4 1260.47  14
   2  -3 -16 34471.8 1369.22  27
   2  -3 -15 1637.53 246.682  27
  -2   3  15 1980.63 208.851  44
   2  -3 -14 16200.3 873.435  27
  -2   3  14 16211.5 766.046  44
   2  -3 -13 9515.50 638.196  27
  -2   3  13 9231.46 674.901   8
  -2   3  13 9895.23 558.489  44
   2  -3 -12 9297.10 625.146  27
  -2   3  12 9267.58 681.517   8
  -2   3  12 9962.55 564.217  44
  -2   3  11 12132.7 779.454   8
   2  -3 -11 10571.3 678.890  27
  -2   3  10 35972.3 1572.60   8
   2  -3 -10 32673.2 1422.17  27
  -2   3   9 16113.9 913.638   8
   2  -3  -9 15275.6 811.769  27
   2  -3  -8 751.589 138.128  30
  -2   3   8 575.838 158.668   8
   2  -3  -8 764.668 147.445   2
   2  -3  -8 748.812 153.666  27
   2  -3  -7 2532.91 244.410  30
  -2   3   7 2682.41 322.477   8
   2  -3  -7 2348.87 258.888   2
   2  -3  -7 2548.72 266.297  27
   2  -3  -6 75899.2 2588.08  30
  -2   3   6 75373.8 2762.44   8
   2  -3  -6 77120.3 2695.93   2
   2  -3  -6 79236.2 2635.87  27
   2  -3  -5 107707. 3612.00   2
  -2   3   5 106842. 3659.05   8
   2  -3  -5 107889. 3490.95  30
   2  -3  -4 19183.5 925.461   2
  -2   3   4 20275.1 956.605   8
   2  -3  -3 4305.03 362.391   2
  -2   3   3 3760.64 343.991   8
   2  -3  -2 2339.56 261.130   2
  -2   3   2 1946.04 233.495   8
   2  -3  -1 54215.0 2070.32   2
  -2   3   1 59054.3 2041.89   8
   2  -3   0 2048.68 252.154   2
  -2   3   0 1764.96 206.987   8
   2  -3   0 2269.74 279.758   9
   2  -3   0 1766.16 162.156  10
   2  -3   1 52598.3 1883.14   2
   2  -3   1 49887.0 1934.03   9
  -2   3  -1 48659.0 1761.52   8
   2  -3   1 48788.2 1682.00  10
   2  -3   2 137744. 4306.92   2
  -2   3  -2 127223. 4152.30   8
   2  -3   2 133159. 4372.55   9
   2  -3   2 129001. 4115.73  10
   2  -3   3 64130.8 2316.54   2
   2  -3   3 68230.7 2428.48   9
  -2   3  -3 64498.3 2181.69   8
   2  -3   3 65580.9 2185.28  10
   2  -3   4 49657.6 1862.13   2
   2  -3   4 53763.5 1991.07   9
  -2   3  -4 49812.9 1705.65   8
   2  -3   4 49498.9 1754.39  10
   2  -3   5 16428.2 795.896   2
   2  -3   5 16196.8 893.944   7
   2  -3   5 16090.0 881.840   9
   2  -3   5 15377.3 715.768  10
   2  -3   6 69284.8 2230.02  20
   2  -3   6 63637.3 2306.43   2
   2  -3   6 62915.1 2205.71  15
   2  -3   6 62853.9 2173.39  25
   2  -3   6 64186.5 2488.03   7
   2  -3   6 66795.9 2482.17   9
   2  -3   6 65827.6 2248.01  10
   2  -3   7 41247.2 1473.34  20
   2  -3   7 40780.0 1440.46  31
   2  -3   7 40216.0 1536.61   2
   2  -3   7 39245.4 1446.83  15
   2  -3   7 36522.3 1394.91  12
   2  -3   7 39079.4 1422.39  25
   2  -3   7 36793.9 1394.41  24
   2  -3   7 40811.1 1501.34  10
   2  -3   7 37917.0 1721.26   7
   2  -3   8 11180.9 621.798  10
   2  -3   8 11156.4 803.563   7
   2  -3   8 11096.4 539.461  38
   2  -3   8 11687.9 588.251  31
   2  -3   8 10768.4 614.262   2
   2  -3   8 10818.1 541.783  12
   2  -3   8 11750.4 588.927  15
   2  -3   8 11179.4 566.926  25
   2  -3   8 11101.3 555.356  24
   2  -3   8 10818.8 590.007  20
   2  -3   9 13005.9 903.967   7
   2  -3   9 13108.8 700.568  10
   2  -3   9 12189.3 636.465  31
   2  -3   9 12236.8 596.210  38
   2  -3   9 12377.3 633.055  15
   2  -3   9 11792.4 585.543  12
   2  -3   9 12075.2 595.337  24
   2  -3   9 12388.7 625.536  25
   2  -3   9 13235.2 659.968  20
   2  -3  10 11987.3 677.926  10
   2  -3  10 11466.6 876.979   7
   2  -3  10 11277.5 617.015  31
   2  -3  10 11452.3 584.150  38
   2  -3  10 11084.1 599.068  15
   2  -3  10 10883.2 552.716  12
   2  -3  10 10818.7 599.315  25
   2  -3  10 11180.6 570.419  24
   2  -3  10 12534.2 633.316  20
   2  -3  11 1202.06 213.693  10
   2  -3  11 1498.39 332.396   7
   2  -3  11 751.554 174.286  11
   2  -3  11 804.090 162.005  31
   2  -3  11 845.134 145.161  38
   2  -3  11 1072.60 173.959  15
   2  -3  11 1095.57 153.385  12
   2  -3  11 953.241 145.476  24
   2  -3  11 645.905 144.528  25
   2  -3  11 1102.81 149.413  21
   2  -3  11 1161.79 173.203  20
   2  -3  12 6988.12 517.729  10
   2  -3  12 6249.95 496.360  11
   2  -3  12 6507.58 690.582   7
   2  -3  12 6754.46 460.089  31
   2  -3  12 6055.77 415.976  38
   2  -3  12 7068.20 451.585  15
   2  -3  12 6915.69 417.096  21
   2  -3  12 6848.44 459.805  25
   2  -3  12 6807.71 414.698  24
   2  -3  12 7142.99 445.991  20
   2  -3  13 538.656 245.415   7
   2  -3  13 432.090 144.926  11
   2  -3  13 236.986 132.151  10
   2  -3  13 435.600 122.774  31
   2  -3  13 400.947 119.626  38
   2  -3  13 505.781 128.893  15
   2  -3  13 372.351 103.341  24
   2  -3  13 474.646 124.767  25
   2  -3  13 551.713 129.108  21
   2  -3  13 414.283 105.081  20
   2  -3  14 34026.2 1839.56   7
   2  -3  14 34910.6 1473.71  11
   2  -3  14 32689.0 1442.66  10
   2  -3  14 32936.2 1359.42  31
   2  -3  14 33147.3 1324.99  38
   2  -3  14 33526.4 1309.69  15
   2  -3  14 34502.5 1291.54  21
   2  -3  14 34703.9 1371.11  25
   2  -3  14 36216.9 1329.82  20
   2  -3  15 2833.67 317.746  10
   2  -3  15 3317.24 346.475  11
   2  -3  15 3301.61 299.613  32
   2  -3  15 2791.42 276.574  31
   2  -3  15 2918.79 268.607  38
   2  -3  15 2909.36 248.992  15
   2  -3  15 2832.44 284.787  25
   2  -3  15 3019.82 251.032  21
   2  -3  15 3204.44 261.249  20
   2  -3  16 4329.75 394.337  11
   2  -3  16 4705.97 335.041  38
   2  -3  16 4885.38 361.630  25
   2  -3  16 5360.69 326.444  20
   2  -3  16 4803.81 356.765  32
   2  -3  16 4746.78 361.587  31
   2  -3  17 7026.33 403.003  38
   2  -3  17 6843.69 417.831  25
   2  -3  17 7365.20 488.937  11
   2  -3  17 7517.25 441.784  31
   2  -3  17 7181.26 422.981  32
   2  -3  18 94.4346 61.7843  31
   2  -3  18 81.0424 45.6664  32
   2  -3  18 135.681 54.4475  38
   2  -3  18 22.8720 45.7779  25
   2  -3  19 2773.65 208.047  31
   2  -3  19 2747.02 189.821  32
   2  -3  19 2591.62 174.868  38
  -2   3 -19 2704.54 225.906  42
   2  -3  19 2839.62 200.001  25
   2  -3  20 5785.38 282.106  31
  -2   3 -20 5838.70 301.954  42
   2  -2 -19 9731.80 486.154  27
  -2   2  19 10124.5 415.711  14
  -2   2  19 10420.3 441.818  45
   2  -2 -18 793.275 140.875  27
  -2   2  18 979.928 120.193  14
  -2   2  18 835.328 127.390  45
   2  -2 -17 6367.30 456.218  27
  -2   2  17 7192.40 412.220  14
  -2   2  17 7537.56 429.336  45
   2  -2 -16 6119.69 474.271  27
  -2   2  16 7020.14 432.181  14
  -2   2  16 7175.56 447.493  45
   2  -2 -15 68688.2 2522.46  27
  -2   2  14 11100.6 568.802  44
   2  -2 -14 10022.2 664.089  27
  -2   2  13 20548.2 908.720  44
   2  -2 -13 20211.9 1042.45  27
  -2   2  12 3632.84 395.254   8
  -2   2  12 4008.55 315.794  44
   2  -2 -12 4210.00 403.398  27
  -2   2  11 9982.57 675.338   8
  -2   2  11 9670.55 533.171  44
   2  -2 -11 10359.5 645.291  27
  -2   2  10 33380.4 1474.52   8
   2  -2 -10 33291.7 1394.03  27
  -2   2   9 31004.1 1368.50   8
   2  -2  -9 30062.2 1271.34  27
  -2   2   8 34568.9 1469.97   8
   2  -2  -8 34669.4 1374.25  27
   2  -2  -7 5690.18 392.572  27
  -2   2   7 6146.46 462.475   8
   2  -2  -7 5443.45 371.649   2
  -2   2   6 10256.1 606.002   8
   2  -2  -6 9517.64 528.868   2
  -2   2   5 11602.2 643.627   8
   2  -2  -5 11127.6 584.887   2
  -2   2   4 52837.7 1960.49   8
   2  -2  -4 55455.1 1930.91   2
  -2   2   3 38284.6 1514.98   8
   2  -2  -3 42712.5 1523.60   2
  -2   2   2 68428.1 2323.06   8
   2  -2  -2 66547.7 2318.80   2
  -2   2   1 1575.04 183.978   8
   2  -2  -1 1459.89 184.090   2
  -2   2   0 264.840 81.0365   8
   2  -2   0 192.388 85.0947   2
   2  -2   1 60323.0 2104.55   9
  -2   2  -1 59468.3 2008.38   8
   2  -2   1 59709.1 2085.50   2
   2  -2   2 6123.98 398.858   9
  -2   2  -2 5912.86 332.519   8
   2  -2   2 5911.66 386.968   2
   2  -2   3 32076.0 1273.82   9
  -2   2  -3 33365.2 1152.16   8
   2  -2   3 32334.0 1169.10  10
   2  -2   3 34202.4 1268.44   2
   2  -2   4 31280.0 1238.63   7
   2  -2   4 31096.0 1221.71   9
  -2   2  -4 29102.3 1037.01   8
   2  -2   4 31419.7 1119.74  10
   2  -2   4 30990.1 1191.97   2
   2  -2   5 1568.59 167.681  10
   2  -2   5 1360.85 191.153   9
   2  -2   5 1622.16 219.588   7
  -2   2  -5 1421.98 105.087   8
   2  -2   5 1517.02 182.778   2
   2  -2   6 2574.90 230.367  10
   2  -2   6 2260.01 277.110   7
   2  -2   6 2307.12 229.414   2
   2  -2   7 29532.3 1334.63   7
   2  -2   7 31650.0 1171.78  10
   2  -2   7 27981.0 1147.45   2
   2  -2   8 76301.1 2423.67  31
   2  -2   8 72397.3 2420.98   2
   2  -2   8 65333.9 2360.45  18
   2  -2   8 72980.3 2452.14  10
   2  -2   8 72327.4 2699.49   7
   2  -2   9 1155.63 159.287  18
   2  -2   9 1329.29 165.226  20
   2  -2   9 1256.21 156.230  21
   2  -2   9 1096.65 164.038  31
   2  -2   9 1551.73 171.600   2
   2  -2   9 851.883 135.377  15
   2  -2   9 923.485 139.593  12
   2  -2   9 1157.76 150.282  24
   2  -2   9 1155.11 181.256  10
   2  -2   9 1094.70 166.749  11
   2  -2   9 1325.62 260.679   7
   2  -2  10 24875.7 1060.45  31
   2  -2  10 25386.9 1028.37  20
   2  -2  10 28017.2 1042.05  15
   2  -2  10 25981.3 982.657  14
   2  -2  10 24528.1 989.480  12
   2  -2  10 25204.4 1018.05  21
   2  -2  10 23575.4 992.933  24
   2  -2  10 24650.4 1333.22   7
   2  -2  10 26227.6 1104.80  11
   2  -2  10 24911.9 1094.92  10
   2  -2  11 1327.17 188.862  31
   2  -2  11 1468.36 181.804  20
   2  -2  11 1276.23 170.452  21
   2  -2  11 1323.64 172.819  15
   2  -2  11 1441.53 181.150  12
   2  -2  11 1164.44 157.056  24
   2  -2  11 1421.26 300.253   7
   2  -2  11 1269.00 201.381  10
   2  -2  11 1060.67 183.865  11
   2  -2  12 7975.12 507.764  31
   2  -2  12 8722.33 486.010  20
   2  -2  12 8617.67 490.200  15
   2  -2  12 8714.28 466.731  12
   2  -2  12 8234.23 493.885  21
   2  -2  12 8573.27 482.894  24
   2  -2  12 8971.20 580.264  10
   2  -2  12 9343.38 794.688   7
   2  -2  12 8750.75 575.093  11
   2  -2  13 31547.2 1316.42  31
   2  -2  13 33250.8 1260.67  20
   2  -2  13 33097.9 1267.71  15
   2  -2  13 33991.8 1302.37  21
   2  -2  13 32054.8 1257.31  24
   2  -2  13 30930.8 1379.45  10
   2  -2  13 33845.9 1414.34  11
   2  -2  13 33611.1 1765.66   7
   2  -2  14 20441.6 1026.45  10
   2  -2  14 22910.4 1076.04  11
   2  -2  14 22405.5 1388.17   7
   2  -2  14 20665.5 963.206  31
   2  -2  14 20319.6 943.336  38
   2  -2  14 22068.4 909.054  15
   2  -2  14 22176.0 917.768  24
   2  -2  14 20444.2 934.821  21
   2  -2  14 22702.6 912.979  20
   2  -2  15 72857.0 3071.11   7
   2  -2  15 73101.6 2601.64  11
   2  -2  15 67937.3 2450.26  38
   2  -2  15 70522.8 2384.57  24
   2  -2  15 69440.0 2435.89  21
   2  -2  15 71181.6 2374.45  20
   2  -2  15 68317.8 2470.34  31
   2  -2  15 73864.6 2471.91  32
   2  -2  16-15.0360 94.0864  11
   2  -2  16 109.865 75.8471  38
   2  -2  16 22.6511 81.3414  25
   2  -2  16 72.4741 72.2792  21
   2  -2  16 36.1731 59.8405  32
   2  -2  16 147.376 96.8325  31
   2  -2  17 230.812 112.578  11
   2  -2  17 210.044 86.0599  38
   2  -2  17 212.086 91.8759  25
   2  -2  17 87.9511 63.7729  21
   2  -2  17 274.344 109.196  31
   2  -2  17 260.200 80.2658  32
   2  -2  18 2389.02 213.322  32
   2  -2  18 2845.33 250.667  31
   2  -2  18 2312.22 220.972  38
   2  -2  18 2152.33 200.624  21
   2  -2  18 2179.32 220.823  25
   2  -2  19 2177.50 206.782  31
   2  -2  19 2505.27 209.033  38
   2  -2  19 2415.64 212.267  25
   2  -2  19 2417.69 187.638  21
   2  -2  20 12811.4 530.649  31
   2  -2  20 11771.0 514.747  25
   2  -2  20 11445.7 500.722  38
   2  -1 -20 1275.88 122.968  27
  -2   1  20 1196.25 102.690  21
   2  -1 -19 2757.33 233.984  27
  -2   1  19 3077.75 216.603  45
   2  -1 -18 20229.4 920.081  27
  -2   1  18 21399.8 804.636  14
  -2   1  18 22999.2 889.341  45
   2  -1 -17 3955.07 348.867  27
  -2   1  17 4364.28 290.926  14
  -2   1  17 3878.32 309.379  45
   2  -1 -16 1101.97 210.739  27
  -2   1  16 1001.78 152.223  14
  -2   1  16 967.345 164.527  45
   2  -1 -15 3773.27 375.848  27
   2  -1 -14 5070.88 446.898  27
   2  -1 -13 13288.5 784.492  27
  -2   1  12 52252.5 2018.91   8
   2  -1 -12 49684.0 1977.77  27
  -2   1  11 84.5679 63.6518   8
   2  -1 -11 107.917 106.505  27
  -2   1  10 222.022 124.374   8
   2  -1 -10 45.5681 82.9389  27
  -2   1   9 26526.3 1187.33   8
   2  -1  -9 25091.6 1104.64  27
  -2   1   8 41236.0 1645.71   8
   2  -1  -8 41315.6 1562.18  27
  -2   1   7 26226.3 1157.83   8
   2  -1  -7 26999.0 1012.77   2
  -2   1   6 289346. 9880.62   8
   2  -1  -6 340744. 9776.29   2
  -2   1   5 6412.27 425.563   8
   2  -1  -5 5548.67 347.723   2
  -2   1   4 28967.4 1160.20   8
   2  -1  -4 28663.1 1094.52   2
  -2   1   3 61031.6 2151.90   8
   2  -1  -3 64040.4 2120.05   2
  -2   1   2 64249.0 2276.13   8
   2  -1  -2 66298.3 2231.48   1
  -2   1   1 31247.2 1182.73   8
   2  -1  -1 33724.2 1190.81   2
   2  -1  -1 30617.3 1150.23   1
  -2   1   0 18925.9 786.701   8
   2  -1   0 20109.8 807.553   2
   2  -1   0 19867.8 788.477   1
   2  -1   1 27779.5 948.211   7
   2  -1   1 28213.6 1018.27   9
  -2   1  -1 26663.7 1022.13   8
   2  -1   1 30369.4 1081.49   2
   2  -1   1 29084.4 1054.63   1
   2  -1   2 3586.55 216.685   7
   2  -1   2 3508.58 225.032   9
  -2   1  -2 3736.33 230.842   8
   2  -1   2 3251.92 253.785   2
   2  -1   2 3086.41 248.300   1
   2  -1   3 63604.6 2024.46   7
   2  -1   3 61758.4 2001.18   9
  -2   1  -3 60162.4 1958.61   8
   2  -1   3 60487.9 2056.11   2
   2  -1   3 59250.3 2039.32   1
   2  -1   4 181538. 4959.35  10
   2  -1   4 168015. 5015.86   7
   2  -1   4 168188. 4973.59   9
  -2   1  -4 152567. 4845.43   8
   2  -1   4 159132. 4991.26   2
   2  -1   5 39012.2 1319.03  10
   2  -1   5 38122.5 1407.55   7
  -2   1  -5 36694.9 1151.09   8
   2  -1   5 37365.6 1342.41   2
   2  -1   6 84930.2 2768.27  10
   2  -1   6 84089.7 2906.07   7
   2  -1   6 86342.9 2781.42   2
   2  -1   7 22975.5 918.429  10
   2  -1   7 22077.7 1043.62   7
   2  -1   7 23002.4 902.031  11
   2  -1   7 22959.7 900.703   2
   2  -1   8 12108.6 604.957  10
   2  -1   8 12941.6 761.468   7
   2  -1   8 12360.2 598.388  11
   2  -1   8 13393.5 583.303   2
   2  -1   9 2788.75 240.562  31
   2  -1   9 2695.71 208.266   2
   2  -1   9 2157.29 206.528  18
   2  -1   9 2474.49 241.488  10
   2  -1   9 2570.64 242.015  11
   2  -1   9 2589.55 329.727   7
   2  -1  10 51810.9 1766.29  31
   2  -1  10 46898.5 1704.78  18
   2  -1  10 50254.5 1733.93  21
   2  -1  10 49084.8 1699.48  14
   2  -1  10 49166.6 1716.57  13
   2  -1  10 45223.1 1672.04  12
   2  -1  10 50680.9 1714.65  24
   2  -1  10 48329.2 2047.03   7
   2  -1  10 46602.3 1762.77  11
   2  -1  10 46880.1 1769.36  10
   2  -1  11 6374.55 413.140  31
   2  -1  11 6530.94 411.874  21
   2  -1  11 6271.90 393.003  18
   2  -1  11 6122.49 382.614  14
   2  -1  11 5876.70 370.541  12
   2  -1  11 5999.74 367.697  15
   2  -1  11 6383.25 392.625  24
   2  -1  11 6478.63 445.035  10
   2  -1  11 6473.35 597.856   7
   2  -1  11 5768.29 425.363  11
   2  -1  12 9414.98 536.521  31
   2  -1  12 9555.93 526.440  18
   2  -1  12 9280.41 528.599  21
   2  -1  12 9022.31 481.323  15
   2  -1  12 8805.53 486.258  12
   2  -1  12 9645.65 511.382  14
   2  -1  12 9631.20 518.113  24
   2  -1  12 9442.72 581.417  10
   2  -1  12 8585.68 748.020   7
   2  -1  12 9280.79 579.211  11
   2  -1  13 661.729 137.951  31
   2  -1  13 762.442 146.316  21
   2  -1  13 622.221 128.432  18
   2  -1  13 675.160 130.394  12
   2  -1  13 760.047 138.282  14
   2  -1  13 688.929 124.725  24
   2  -1  13 685.262 234.739   7
   2  -1  13 620.450 149.957  11
   2  -1  14 7711.72 502.897  31
   2  -1  14 7869.23 499.076  21
   2  -1  14 8622.87 488.221  14
   2  -1  14 8379.32 458.651  12
   2  -1  14 8458.85 492.365  24
   2  -1  14 8230.48 773.202   7
   2  -1  14 8181.75 563.708  11
   2  -1  15 35522.3 1466.72  31
   2  -1  15 38477.1 1445.97  32
   2  -1  15 37065.6 1469.08  21
   2  -1  15 38580.8 1434.24  14
   2  -1  15 39345.7 1448.40  24
   2  -1  15 36878.8 1567.94  11
   2  -1  15 41321.0 2019.68   7
   2  -1  16 14475.8 701.214  32
   2  -1  16 14765.4 747.843  31
   2  -1  16 14385.4 730.842  38
   2  -1  16 14913.6 694.739  14
   2  -1  16 15043.7 703.102  24
   2  -1  16 14499.6 736.414  21
   2  -1  16 16041.7 844.557  11
   2  -1  17 6198.13 366.787  14
   2  -1  17 5343.40 358.757  32
   2  -1  17 5247.85 389.880  31
   2  -1  17 5625.97 398.145  21
   2  -1  17 5541.64 354.129  24
   2  -1  17 5450.40 392.653  38
   2  -1  18 189.077 62.9123  14
   2  -1  18 85.9505 73.5035  38
   2  -1  18 107.219 56.3113  32
   2  -1  18 201.030 78.7362  31
   2  -1  19 1648.62 182.682  31
   2  -1  19 1828.22 192.128  38
   2  -1  19 1527.65 179.616  25
   2  -1  19 1496.98 173.401  21
   2  -1  20 6096.82 343.738  31
   2  -1  20 5997.51 348.431  38
   2  -1  20 6284.25 355.506  25
   2  -1  20 6729.07 351.020  21
   2  -1  21 7058.24 321.451  31
   2  -1  21 6761.00 333.981  38
   2  -1  21 6920.90 316.046  21
   2  -1  21 7203.50 341.370  25
   2   0 -20 1554.10 133.642  27
   2   0 -19 14701.8 648.527  27
  -2   0  18 11812.6 555.835  45
   2   0 -18 10129.9 567.140  27
  -2   0  17 34489.1 1286.74  45
   2   0 -17 30963.9 1325.70  27
  -2   0  16 51059.7 1710.80  14
  -2   0  16 49276.0 1825.67  45
   2   0 -16 46883.7 1890.88  27
  -2   0  15 5214.08 349.520  14
   2   0 -15 5733.40 466.181  27
  -2   0  15 6074.73 431.060  45
   2   0 -14 60.5562 100.658  27
  -2   0  14 168.029 104.377  45
  -2   0  14 47.4939 57.6559  20
  -2   0  13 37327.0 1422.25  20
   2   0 -13 37461.8 1581.98  27
  -2   0  12 28622.9 1149.91  20
   2   0 -12 27012.1 1261.99  27
  -2   0  12 28562.7 1272.80   8
   2   0 -11 61443.6 2295.44  27
  -2   0  11 62355.6 2319.27   8
   2   0 -10 26336.7 1156.93  27
  -2   0  10 25341.4 1175.67   8
   2   0  -9 1491.27 206.687  27
  -2   0   9 959.104 175.323   8
   2   0  -8 2172.80 242.082  27
  -2   0   8 2352.81 271.644   8
  -2   0   7 66689.3 2457.38   8
  -2   0   7 72950.1 2507.69   7
   2   0  -6 13470.7 570.984   1
   2   0  -6 12552.0 580.161   2
   2   0  -5 24857.3 859.480   1
  -2   0   5 27310.0 951.605   7
   2   0  -4 20093.9 755.418   1
  -2   0   4 21152.3 763.225   7
   2   0  -3 8363.32 453.575   2
   2   0  -3 10788.6 476.911   1
   2   0  -2 3049.60 236.094   2
   2   0  -2 2574.78 211.923   1
   2   0  -1 61058.3 2036.84   2
   2   0  -1 60744.5 2020.84   1
   2   0   0 175750. 5641.26   2
   2   0   0 188895. 5643.78   1
   2   0   1 24085.9 916.950   1
   2   0   2 32728.4 1235.74   2
   2   0   2 36719.6 1248.54   1
   2   0   3 31577.0 1110.71   1
   2   0   3 32906.7 1057.73   7
   2   0   4 6009.96 350.505   2
   2   0   4 6499.92 354.386   1
   2   0   4 6424.30 352.035   7
   2   0   5 24395.5 937.118   2
   2   0   5 24551.6 924.631   1
   2   0   5 24105.0 970.937   7
   2   0   6 159314. 4986.36   2
   2   0   6 154702. 4959.96   1
   2   0   6 170083. 4990.82  10
   2   0   6 158557. 4943.47  11
   2   0   6 158004. 5095.31   7
   2   0   7 11300.9 527.382   1
   2   0   7 12750.1 558.781   2
   2   0   7 11964.4 563.210  10
   2   0   7 12029.6 665.558   7
   2   0   7 12525.6 550.090  11
   2   0   8 23978.2 934.823   1
   2   0   8 25818.2 964.762   2
   2   0   8 25867.4 1166.13   7
   2   0   8 27000.3 1001.35  11
   2   0   9 38196.9 1411.11  11
   2   0   9 38602.9 1630.63   7
   2   0  10 12166.0 786.079   7
   2   0  10 11333.9 592.965  11
   2   0  10 12695.7 587.312  31
   2   0  10 11569.6 574.793  41
   2   0  10 11367.6 564.939  14
   2   0  10 10798.2 549.269  13
   2   0  10 11003.8 553.858  24
   2   0  10 11670.2 577.591  21
   2   0  10 10916.6 544.993  18
   2   0  11 44985.8 1913.54   7
   2   0  11 41341.8 1593.43  11
   2   0  11 41992.6 1544.20  31
   2   0  11 42762.6 1564.98  41
   2   0  11 46964.4 1573.69  14
   2   0  11 41934.4 1516.29  12
   2   0  11 41243.0 1534.03  13
   2   0  11 41824.2 1536.67  24
   2   0  11 43591.9 1564.26  21
   2   0  11 41219.8 1521.21  18
   2   0  11 40147.2 1479.85  19
   2   0  12 57454.3 2336.01   7
   2   0  12 54416.3 1967.88  11
   2   0  12 54164.1 1848.31  32
   2   0  12 53977.1 1891.78  31
   2   0  12 49630.0 1897.80  41
   2   0  12 54979.9 1863.17  12
   2   0  12 49798.7 1865.61  13
   2   0  12 55241.3 1891.75  14
   2   0  12 52759.3 1879.51  24
   2   0  12 50597.8 1884.96  21
   2   0  12 53052.1 1821.95  19
   2   0  12 51232.0 1855.01  18
   2   0  13 3583.57 349.008  11
   2   0  13 3316.54 262.624  32
   2   0  13 3213.37 283.932  31
   2   0  13 2958.69 293.462  41
   2   0  13 3369.30 274.207  12
   2   0  13 3445.01 290.793  14
   2   0  13 3466.32 296.169  24
   2   0  13 3035.37 282.531  21
   2   0  13 2797.14 263.007  18
   2   0  14 6599.91 428.287  31
   2   0  14 5929.38 383.327  32
   2   0  14 6097.19 423.875  21
   2   0  14 6167.12 404.970  18
   2   0  14 5872.05 407.225  14
   2   0  14 5906.49 381.857  12
   2   0  14 5724.95 411.182  24
   2   0  14 7344.05 512.617  11
   2   0  15 132.201 74.1375  32
   2   0  15 148.240 77.3475  31
   2   0  15 341.544 107.601  18
   2   0  15 155.350 94.4218  21
   2   0  15 312.890 116.932  14
   2   0  15 209.101 91.7487  24
   2   0  15 267.126 75.8876  12
   2   0  16 32956.3 1304.89  14
   2   0  16 32633.7 1310.11  31
   2   0  16 33675.2 1307.52  24
   2   0  16 32316.8 1318.12  21
   2   0  17 6243.74 426.033  38
   2   0  17 5930.77 400.178  14
   2   0  17 6030.27 413.953  31
   2   0  17 6951.66 423.369  24
   2   0  17 5840.56 415.257  21
   2   0  18 25510.2 1000.81  14
   2   0  18 25128.8 1015.55  31
   2   0  18 22415.8 1009.13  21
   2   0  18 25446.4 987.300  24
   2   0  18 23628.1 1020.39  38
   2   0  19 2563.35 213.382  14
   2   0  19 2456.72 219.341  31
   2   0  19 2157.07 219.356  21
   2   0  19 2224.96 190.191  24
   2   0  19 2434.83 230.124  38
   2   0  20 101.192 59.7866  38
   2   0  20 81.5670 48.4940  14
   2   0  20 6.96521 44.1598  25
   2   0  20 114.403 49.0132  31
   2   0  20 21.6852 56.0430  21
   2   0  21 124.780 51.7704  38
   2   0  21 241.381 57.2698  25
   2   0  21 225.397 61.8901  21
  -2  -1  19 4243.66 221.220  31
   2   1 -19 4104.65 270.996  27
  -2  -1  19 4078.55 209.321  21
   2   1 -18 722.135 126.135  27
   2   1 -17 20166.0 932.376  27
  -2  -1  17 21248.7 893.082  45
  -2  -1  16 23001.6 1002.18  45
  -2  -1  16 24705.3 924.565  20
   2   1 -15 507.506 154.895  27
  -2  -1  15 198.912 85.4756  45
  -2  -1  15 438.088 120.098  20
   2   1 -14 960.144 201.050  27
  -2  -1  14 975.923 175.921  45
  -2  -1  14 959.654 152.018  20
   2   1 -13 2868.36 333.754  27
  -2  -1  13 2730.51 284.344  45
  -2  -1  13 2929.44 280.293  20
  -2  -1  12 4102.53 331.957  20
   2   1 -12 3592.65 373.633  27
  -2  -1  11 33525.0 1614.17   7
  -2  -1  11 31553.8 1391.61   8
  -2  -1  11 34232.0 1293.99  11
  -2  -1  11 32944.5 1305.87  20
   2   1 -11 30915.7 1384.89  27
   2   1 -10 69089.2 2572.83  27
  -2  -1  10 72566.3 2807.48   7
  -2  -1  10 70329.7 2607.77   8
  -2  -1  10 75760.0 2468.46  11
   2   1  -9 30331.4 1291.57  27
  -2  -1   9 31676.9 1458.58   7
  -2  -1   9 28397.3 1308.95   8
  -2  -1   9 33377.4 1205.50  11
   2   1  -8 14178.1 720.630  27
  -2  -1   8 13513.4 810.765   7
  -2  -1   8 14536.3 637.965  11
  -2  -1   7 4363.52 388.322   7
   2   1  -7 3730.36 250.821   1
  -2  -1   6 9010.44 542.840   7
   2   1  -6 7693.20 411.848   1
  -2  -1   5 151369. 4799.67   7
   2   1  -5 148838. 4693.05   1
  -2  -1   4 125218. 3918.48   7
   2   1  -4 119747. 3879.71   1
  -2  -1   3 51388.4 1677.59   7
   2   1  -3 48817.3 1697.79   1
   2   1  -3 46185.3 1692.06   2
  -2  -1   2 36421.3 1221.96   7
   2   1  -2 34214.4 1291.23   2
   2   1  -2 35188.5 1296.10   1
   2   1  -1 10956.9 530.211   1
   2   1  -1 10932.2 532.124   2
   2   1   0 22906.6 909.491   1
   2   1   0 22730.1 903.877   2
   2   1   1 208040. 6125.14   1
   2   1   1 187278. 6097.30   2
   2   1   2 19991.7 797.389   1
   2   1   2 17875.2 773.081   2
   2   1   3 41604.7 1474.09   1
   2   1   3 41265.8 1472.82   2
   2   1   4 336.070 94.3034   2
   2   1   4 218.789 76.5918   1
   2   1   5 245.438 73.7944   2
   2   1   5 351.673 91.8251   1
   2   1   6 73159.0 2424.03   1
   2   1   7 210716. 6503.85   1
   2   1   8 6085.14 349.950   1
   2   1   9 5974.55 329.113   1
   2   1  10 60.0538 58.1874  41
   2   1  10 118.374 83.0598  43
   2   1  10 252.379 86.0459  14
   2   1  10 144.571 54.5330  13
   2   1  10 249.010 85.2372  28
   2   1  10 182.960 73.3973  18
   2   1  10 87.4411 60.9297  21
   2   1  10 216.630 63.5565  19
   2   1  10 153.423 64.4132  12
   2   1  11 125.757 65.4025  12
   2   1  11 126.821 57.0286  41
   2   1  11 99.8430 65.7805  14
   2   1  11 350.304 89.3014  31
   2   1  11 79.7737 61.2571  24
   2   1  11 185.763 61.0836  18
   2   1  11 106.823 53.7102  19
   2   1  11 136.455 71.3608  21
   2   1  12 20364.9 936.409  41
   2   1  12 21084.4 912.394  13
   2   1  12 23024.4 941.678  14
   2   1  12 21809.2 913.061  12
   2   1  12 20797.9 893.611  31
   2   1  12 22286.2 934.043  24
   2   1  12 20009.1 875.276  19
   2   1  12 22649.7 943.303  21
   2   1  12 20972.1 895.202  18
   2   1  13 45847.8 1772.72  41
   2   1  13 51255.2 1746.27  12
   2   1  13 47877.3 1751.75  14
   2   1  13 46149.2 1731.63  13
   2   1  13 46434.4 1708.16  31
   2   1  13 48643.9 1763.34  24
   2   1  13 47690.1 1753.22  21
   2   1  13 48544.9 1719.85  18
   2   1  13 45944.1 1693.33  19
   2   1  14 11531.5 670.122  41
   2   1  14 13028.7 643.252  12
   2   1  14 12745.9 666.746  14
   2   1  14 12881.5 640.315  31
   2   1  14 12305.5 661.891  24
   2   1  14 13346.3 677.548  21
   2   1  14 12326.4 624.223  18
   2   1  14 12357.6 614.451  19
   2   1  15 10930.8 649.565  41
   2   1  15 10882.7 589.015  12
   2   1  15 11866.8 640.210  14
   2   1  15 11994.9 614.940  31
   2   1  15 12142.2 651.768  24
   2   1  15 11899.3 640.517  21
   2   1  15 12300.8 588.213  19
   2   1  15 11076.2 590.529  18
   2   1  16 13595.3 717.233  14
   2   1  16 15973.4 702.755  12
   2   1  16 14184.2 693.292  31
   2   1  16 14076.9 724.731  24
   2   1  16 14034.7 726.491  21
   2   1  16 14320.6 679.078  18
   2   1  17 16829.0 803.106  38
   2   1  17 17826.3 755.144  12
   2   1  17 17623.6 823.000  14
   2   1  17 16776.5 774.649  31
   2   1  17 18104.9 823.709  24
   2   1  17 17476.5 827.615  21
   2   1  18 5428.97 373.856  38
   2   1  18 5464.37 378.462  14
   2   1  18 5465.09 349.607  31
   2   1  18 5471.18 371.438  24
   2   1  18 5088.59 376.084  21
   2   1  19 19539.9 798.399  24
   2   1  19 19055.3 831.224  21
   2   1  19 18724.2 813.868  38
   2   1  19 18879.9 810.895  14
   2   1  20 531.402 100.769  38
   2   1  20 540.908 83.2152  24
   2   1  20 288.228 78.0186  25
   2   1  20 459.626 97.6917  21
   2   1  20 474.577 92.3112  14
   2   1  21 1302.71 116.656  14
   2   1  21 1487.43 146.467  21
   2   1  21 1247.25 123.935  25
   2   1  21 1497.47 134.241  38
   2   2 -19 14196.5 580.440  27
  -2  -2  19 15150.3 546.859  31
   2   2 -18 3071.46 242.898  27
   2   2 -17 1690.37 158.056  23
  -2  -2  17 1915.60 147.524  21
   2   2 -17 2046.46 223.532  27
  -2  -2  16 67.5514 59.2824  45
  -2  -2  16 266.660 81.1599  20
   2   2 -16 305.372 117.733  27
  -2  -2  15 28820.4 1183.68  45
  -2  -2  15 28265.3 1138.30  20
   2   2 -15 30073.9 1275.67  27
  -2  -2  14 23592.3 1027.12  45
  -2  -2  14 22800.9 996.089  20
   2   2 -14 23307.3 1113.35  27
   2   2 -13 71600.7 2400.97  42
  -2  -2  13 62700.6 2374.99  45
  -2  -2  13 69279.2 2400.15  20
   2   2 -13 67830.1 2520.21  27
   2   2 -12 6417.98 442.143  42
  -2  -2  12 5957.78 432.792  45
  -2  -2  12 6481.78 641.334   7
  -2  -2  12 6127.59 432.935  20
   2   2 -12 5523.59 475.609  27
   2   2 -11 206.349 93.5019  42
  -2  -2  11 201.436 92.9752  45
  -2  -2  11 61.3145 130.509   7
  -2  -2  11 332.760 103.508  11
  -2  -2  11-16.3251 82.5656  20
   2   2 -11 106.249 114.983  27
   2   2 -10 2518.57 260.397  42
  -2  -2  10 2433.72 245.162  45
  -2  -2  10 2028.69 330.098   7
  -2  -2  10 2461.98 245.890  11
  -2  -2  10 2260.15 290.258   8
  -2  -2  10 2259.03 251.598  20
   2   2 -10 2300.67 284.014  27
   2   2  -9 52361.2 1870.70  42
  -2  -2   9 47475.9 1803.26  45
  -2  -2   9 51634.4 2154.80   7
  -2  -2   9 53989.1 1835.56  11
  -2  -2   9 51160.2 1861.48  20
   2   2  -9 49773.7 1927.95  27
   2   2  -8 15323.8 741.703  42
  -2  -2   8 16526.8 947.837   7
  -2  -2   8 16413.3 724.097  11
  -2  -2   8 16305.6 757.766  20
   2   2  -8 14892.3 782.182  27
   2   2  -7 37884.2 1507.76  27
  -2  -2   7 40156.1 1678.94   7
  -2  -2   7 39914.8 1377.31  10
   2   2  -7 39729.3 1436.98   1
  -2  -2   6 4210.34 389.702   7
  -2  -2   6 4225.18 260.946  10
   2   2  -6 3959.50 234.307   3
   2   2  -6 4224.77 313.406   1
  -2  -2   5 9797.35 596.710   7
   2   2  -5 9550.31 418.726   4
   2   2  -5 9181.19 420.716   3
   2   2  -5 9714.13 526.732   1
  -2  -2   4 41480.3 1550.19   7
   2   2  -4 38742.3 1486.03   1
   2   2  -4 40952.4 1358.15   3
   2   2  -4 38802.3 1338.66   4
   2   2  -3 112435. 3518.39   4
   2   2  -3 112008. 3687.35   1
   2   2  -3 114002. 3535.00   3
   2   2  -2 14561.4 715.244   1
   2   2  -2 14964.7 604.906   3
   2   2  -2 15142.7 593.040   4
   2   2  -1 7701.10 360.308   4
   2   2  -1 7777.70 470.232   1
   2   2  -1 7201.01 362.188   3
   2   2   0 3528.92 298.648   1
   2   2   0 3283.31 217.849   3
   2   2   0 3072.74 205.649   4
  -2  -2  -1 16762.0 666.795   9
   2   2   1 15370.7 770.406   1
   2   2   1 16475.8 661.185   3
   2   2   1 17865.1 659.792   4
  -2  -2  -2 80652.0 2721.76   9
   2   2   2 92230.3 2740.31   4
   2   2   2 85759.5 2900.55   1
   2   2   2 87067.9 2741.70   3
  -2  -2  -3 41217.2 1450.61   9
   2   2   3 43893.9 1448.37   4
   2   2   3 43476.0 1605.30   1
   2   2   3 44921.2 1463.44   3
   2   2   4 77560.5 2723.24   1
   2   2   4 80971.5 2585.19   3
   2   2   4 83020.8 2575.63   4
   2   2   5 5909.83 389.826   1
   2   2   5 6355.19 312.040   3
   2   2   6 21858.5 955.348   1
   2   2   6 22923.6 841.436   3
   2   2   6 23248.8 834.393   4
   2   2   7 18205.9 804.170   1
   2   2   7 17605.1 678.359   3
   2   2   7 17411.1 672.865   4
   2   2   8 38421.7 1309.82   4
   2   2   8 38878.0 1315.39   3
   2   2   8 39185.2 1448.23   1
   2   2   9 33102.3 1206.21  14
   2   2   9 31322.7 1182.38   1
   2   2   9 29024.5 1147.00  28
   2   2   9 29694.8 1169.57  44
   2   2   9 30392.7 1166.26  35
   2   2   9 29766.5 1174.72  43
   2   2   9 30471.9 1155.28  19
   2   2  10 77539.4 2620.27  29
   2   2  10 79640.1 2678.43  28
   2   2  10 81680.3 2707.62  43
   2   2  10 79695.7 2696.56  44
   2   2  10 78729.4 2684.88  35
   2   2  10 83376.4 2665.53  18
   2   2  10 81574.8 2675.13  19
   2   2  10 84210.0 2677.64  21
   2   2  10 82261.3 2664.66  13
   2   2  10 73838.2 2656.61  12
   2   2  10 80091.0 2701.66  14
   2   2  11 268.035 103.736  14
   2   2  11 174.579 75.3420  13
   2   2  11 234.248 95.8251  43
   2   2  11 137.845 87.0022  28
   2   2  11 387.970 95.7573  29
   2   2  11 328.136 106.013  12
   2   2  11 241.982 67.9278  18
   2   2  11 442.369 109.081  21
   2   2  11 31.2090 72.9936  19
   2   2  12 439.920 108.246  43
   2   2  12 502.302 127.581  41
   2   2  12 593.719 125.852  12
   2   2  12 292.693 101.223  19
   2   2  12 303.470 77.0910  21
   2   2  12 379.873 107.852  18
   2   2  12 424.938 117.700  14
   2   2  12 364.070 91.7283  13
   2   2  13 21035.9 985.963  41
   2   2  13 22188.6 987.447  43
   2   2  13 22473.2 927.480  18
   2   2  13 21322.3 939.940  21
   2   2  13 21437.0 932.670  19
   2   2  13 21556.1 935.690  13
   2   2  13 21710.2 960.934  14
   2   2  13 20839.8 945.325  12
   2   2  14 20668.0 892.579  38
   2   2  14 20102.3 953.933  41
   2   2  14 21195.1 944.889  24
   2   2  14 20112.7 907.880  21
   2   2  14 18854.5 875.992  19
   2   2  14 20224.2 871.541  18
   2   2  14 19281.4 909.981  14
   2   2  14 20493.0 899.596  13
   2   2  14 20143.1 909.826  12
   2   2  15 9330.69 586.641  41
   2   2  15 9103.75 526.343  38
   2   2  15 9413.37 568.913  24
   2   2  15 9559.57 556.611  21
   2   2  15 9459.10 531.919  19
   2   2  15 9822.86 520.771  18
   2   2  15 10282.4 559.634  12
   2   2  15 9131.03 557.482  14
   2   2  16 16092.7 740.165  38
   2   2  16 15070.9 795.637  41
   2   2  16 15693.2 776.374  24
   2   2  16 14495.7 706.447  19
   2   2  16 14735.5 747.001  21
   2   2  16 15286.3 692.182  18
   2   2  16 16448.9 747.741  12
   2   2  16 15253.6 763.183  14
   2   2  17 1456.73 173.229  12
   2   2  17 1175.15 166.294  38
   2   2  17 1058.38 187.564  41
   2   2  17 1161.42 180.739  24
   2   2  17 1325.38 188.331  21
   2   2  17 1400.82 168.641  19
   2   2  17 1235.97 189.548  14
   2   2  18 378.077 89.0472  12
   2   2  18 616.618 136.777  14
   2   2  18 299.721 95.3380  24
   2   2  18 429.463 106.360  21
   2   2  18 498.370 112.430  38
   2   2  19 12916.2 603.927  38
   2   2  19 13898.1 648.313  14
   2   2  19 14180.1 652.663  21
   2   2  19 14138.3 639.242  24
   2   2  20 10188.2 450.445  38
   2   2  20 10036.5 478.438  14
   2   2  20 9733.40 455.649  24
   2   2  20 10857.6 493.586  21
   2   2  21 1974.13 155.690  14
   2   2  21 2096.47 166.298  21
   2   3 -18 16659.5 657.810  27
   2   3 -17 7498.53 372.752  23
  -2  -3  17 8307.29 370.359  20
   2   3 -17 7882.86 433.923  27
  -2  -3  16 40.9190 55.3190  20
   2   3 -16 131.963 87.5502  27
  -2  -3  15 21359.5 880.105  20
   2   3 -15 20381.0 960.681  27
   2   3 -14 19526.0 873.787  42
  -2  -3  14 20344.6 883.797  20
   2   3 -14 18871.1 953.091  27
   2   3 -13 1453.56 195.886  42
  -2  -3  13 1937.52 235.269  45
  -2  -3  13 1894.24 228.817  20
   2   3 -13 2147.49 278.331  27
   2   3 -12 56573.8 2039.64  42
  -2  -3  12 53493.1 1977.85  45
  -2  -3  12 54838.2 2015.04  20
   2   3 -12 53599.8 2107.02  27
  -2  -3  11 110.731 73.3530  45
   2   3 -11 238.379 117.992  42
  -2  -3  11-61.6033 158.091   7
  -2  -3  11 253.443 111.186  11
  -2  -3  11 46.8985 84.7859  20
   2   3 -11 111.628 99.8469  27
   2   3 -10 14968.1 777.090  42
  -2  -3  10 14060.9 706.755  45
  -2  -3  10 14228.6 991.607   7
  -2  -3  10 14469.4 731.577  11
  -2  -3  10 13395.2 728.987  20
   2   3 -10 15369.2 833.235  27
   2   3  -9 16105.2 819.662  42
  -2  -3   9 14187.8 722.409  45
   2   3  -9 15174.0 835.482  27
  -2  -3   9 15628.0 1024.80   7
  -2  -3   9 17125.3 787.982  11
  -2  -3   9 17024.0 747.293  10
  -2  -3   9 16055.2 792.705  20
   2   3  -8 37627.3 1434.58  33
   2   3  -8 39651.4 1517.49  42
  -2  -3   8 35683.4 1403.72  45
   2   3  -8 40436.4 1566.42  27
  -2  -3   8 38257.3 1770.65   7
  -2  -3   8 39661.1 1421.07  10
  -2  -3   8 37514.2 1475.89  20
   2   3  -7 37184.0 1424.15   1
   2   3  -7 38084.6 1381.21  33
   2   3  -7 36003.8 1421.66  42
  -2  -3   7 33518.0 1317.66  45
   2   3  -7 36270.7 1454.04  27
  -2  -3   7 35577.3 1657.21   7
  -2  -3   7 36185.6 1340.34  10
  -2  -3   7 37162.7 1407.03  20
   2   3  -6 102688. 3436.87   1
   2   3  -6 102692. 3252.84   3
   2   3  -6 100774. 3235.99   4
   2   3  -6 104271. 3345.28  33
   2   3  -6 105489. 3435.69  27
   2   3  -6 102745. 3398.55  42
  -2  -3   6 103916. 3668.45   7
  -2  -3   6 103420. 3314.69  10
  -2  -3   6 97392.1 3363.59  20
   2   3  -5 1142.43 127.828   4
   2   3  -5 1212.44 143.077   3
   2   3  -5 1283.93 193.004   1
   2   3  -5 953.817 164.726  27
  -2  -3   5 1082.08 221.111   7
  -2  -3   5 1345.58 171.994  20
   2   3  -5 1395.54 188.167  42
   2   3  -4 16102.5 663.187   4
   2   3  -4 15861.8 820.653   1
   2   3  -4 16209.6 682.186   3
   2   3  -3 7312.90 379.043   4
   2   3  -3 7614.07 515.482   1
   2   3  -3 6694.10 381.242   3
   2   3  -2 2858.73 216.329   4
   2   3  -2 2716.19 297.423   1
   2   3  -2 3152.04 238.048   3
   2   3  -1 12512.2 561.547   4
   2   3  -1 11343.0 693.667   1
  -2  -3   0 324919. 9454.25   9
   2   3   0 316453. 9556.60   1
  -2  -3  -1 5569.19 382.850   9
   2   3   1 5919.87 457.673   1
   2   3   1 4854.23 307.419   4
  -2  -3  -2 9304.13 520.959   9
   2   3   2 8912.97 449.256   4
  -2  -3  -3 14424.0 693.932   9
   2   3   3 14072.1 605.876   4
   2   3   3 14091.5 764.951   1
  -2  -3  -4 59593.4 2103.91   9
   2   3   4 54279.1 2142.15   1
   2   3   4 60569.6 1982.81   3
   2   3   4 59998.2 1965.06   4
   2   3   5 33306.9 1197.35   4
   2   3   5 35478.5 1400.85   1
   2   3   5 33637.0 1211.45   3
   2   3   6 56293.8 1977.77   1
   2   3   6 52131.4 1763.55   3
   2   3   6 50821.2 1747.48   4
   2   3   7 113.203 77.0638  43
   2   3   7 61.8950 59.3309  35
   2   3   7 54.6227 74.4749  19
   2   3   7 29.0535 52.1309   4
   2   3   7 178.257 74.0069   3
   2   3   7 19.0230 67.1576   1
   2   3   8 64612.6 2194.24  14
   2   3   8 65057.6 2172.76  13
   2   3   8 63701.9 2117.32   4
   2   3   8 65913.1 2323.23   1
   2   3   8 66740.4 2135.07   3
   2   3   8 62555.3 2171.64  28
   2   3   8 65667.3 2189.31  29
   2   3   8 63429.7 2204.18  35
   2   3   8 63208.8 2185.08  44
   2   3   8 66501.9 2233.98  43
   2   3   8 60882.5 2182.37  19
   2   3   8 64510.4 2189.99  18
   2   3   8 65880.9 2223.62  16
   2   3   9 13357.5 646.214  13
   2   3   9 14534.3 689.116  14
   2   3   9 15237.5 754.885   1
   2   3   9 15030.1 621.328   3
   2   3   9 14725.0 612.913   4
   2   3   9 13971.3 666.666  28
   2   3   9 14543.2 667.639  29
   2   3   9 13955.3 687.258  35
   2   3   9 14555.4 706.274  43
   2   3   9 13636.7 673.257  44
   2   3   9 14387.9 699.212  16
   2   3   9 14228.4 639.674  21
   2   3   9 14424.4 672.922  18
   2   3   9 15400.1 692.962  19
   2   3  10 35523.8 1317.37  29
   2   3  10 35507.3 1339.83  28
   2   3  10 35877.4 1382.36  43
   2   3  10 33877.8 1356.05  35
   2   3  10 34396.8 1346.44  44
   2   3  10 33936.1 1306.52  13
   2   3  10 35748.4 1361.45  14
   2   3  10 35239.6 1328.99  18
   2   3  10 34104.7 1328.87  19
   2   3  10 35249.6 1302.44  21
   2   3  11 22714.6 949.263  29
   2   3  11 22444.3 990.841  28
   2   3  11 24176.7 1041.40  43
   2   3  11 24048.4 1024.29  44
   2   3  11 23465.0 968.187  13
   2   3  11 24068.9 1011.35  14
   2   3  11 24471.0 984.160  18
   2   3  11 21049.8 970.607  19
   2   3  11 24271.8 973.857  21
   2   3  12 18247.3 792.675  29
   2   3  12 18386.5 820.799  13
   2   3  12 19267.5 868.046  14
   2   3  12 18024.1 855.002  12
   2   3  12 18194.9 881.322  43
   2   3  12 18476.1 882.846  44
   2   3  12 18399.6 791.609  38
   2   3  12 18444.5 848.475  19
   2   3  12 18982.6 832.147  21
   2   3  12 18652.7 827.129  18
   2   3  13-47.1529 94.2056  14
   2   3  13 85.3912 74.6185  13
   2   3  13-26.7188 54.3965  38
   2   3  13-41.9864 80.1572  41
   2   3  13-2.93043 122.594  43
   2   3  13-59.6651 61.0857  12
   2   3  13 37.0407 59.7202  18
   2   3  13-27.4603 67.6281  21
   2   3  13-23.3812 81.9301  19
   2   3  14 20849.7 898.014  13
   2   3  14 20762.6 947.445  12
   2   3  14 20585.9 944.561  14
   2   3  14 20832.0 877.167  38
   2   3  14 20221.9 985.732  41
   2   3  14 20850.4 981.208  43
   2   3  14 20395.3 932.763  19
   2   3  14 20742.5 914.481  21
   2   3  14 21520.8 894.367  18
   2   3  15 848.458 158.464  12
   2   3  15 786.121 128.722  38
   2   3  15 951.739 180.704  41
   2   3  15 933.643 175.150  24
   2   3  15 957.562 163.498  19
   2   3  15 1458.35 171.068  18
   2   3  15 912.885 158.361  21
   2   3  15 991.285 171.255  14
   2   3  16 49235.1 1781.14  38
   2   3  16 47498.7 1902.43  41
   2   3  16 53501.7 1906.41  24
   2   3  16 51132.8 1842.69  19
   2   3  16 50559.7 1841.90  21
   2   3  16 52577.4 1891.96  14
   2   3  16 54902.4 1880.61  12
   2   3  17 3370.30 254.832  38
   2   3  17 3491.47 318.128  41
   2   3  17 3370.85 283.077  21
   2   3  17 3656.15 312.828  24
   2   3  17 3963.27 291.997  19
   2   3  17 3256.70 274.457  12
   2   3  17 2968.78 284.618  14
   2   3  18 5868.87 401.365  41
   2   3  18 6167.51 380.368  21
   2   3  18 5678.22 384.981  24
   2   3  18 6369.97 355.900  19
   2   3  18 6093.36 356.023  12
   2   3  18 6204.87 401.560  14
   2   3  19 1027.62 146.381  14
   2   3  19 1369.45 150.738  21
   2   3  19 1317.28 158.720  24
   2   3  20 10771.8 483.995  14
   2   3  20 10446.6 456.687  21
   2   3  20 9563.11 453.295  24
   2   3  21 168.945 47.0051  14
   2   4 -17 9000.30 385.060  23
  -2  -4  17 10537.9 404.347  31
   2   4 -16 9653.10 478.640  27
  -2  -4  16 8943.91 416.156  20
   2   4 -15 9566.16 527.485  27
   2   4 -15 9418.80 493.345  16
  -2  -4  15 9384.77 469.757  20
   2   4 -14 3888.04 338.294  27
  -2  -4  14 3799.99 294.519  20
   2   4 -14 4110.99 328.231  16
   2   4 -13 1333.88 225.940  27
   2   4 -13 1169.02 188.193  42
  -2  -4  13 1140.57 148.380  30
  -2  -4  13 1109.35 173.468  20
   2   4 -12 8009.61 525.662  42
  -2  -4  12 8210.30 504.984  20
   2   4 -12 7384.27 540.306  27
   2   4 -11 9563.57 607.554  42
  -2  -4  11 10213.7 579.438  11
  -2  -4  11 9884.06 581.411  20
   2   4 -11 9437.83 629.616  27
   2   4 -10 6596.38 498.416  42
  -2  -4  10 7181.64 477.836  11
  -2  -4  10 7676.62 714.066   7
  -2  -4  10 6809.29 450.179  10
  -2  -4  10 6632.21 467.617  20
   2   4 -10 7598.96 547.351  27
   2   4  -9 45850.1 1844.81  42
  -2  -4   9 49214.9 2217.91   7
  -2  -4   9 46728.1 1756.97  10
  -2  -4   9 47848.6 1810.99  20
   2   4  -9 48620.7 1892.74  27
   2   4  -8 3834.30 361.861  42
  -2  -4   8 4039.82 500.486   7
  -2  -4   8 3906.84 327.505  10
  -2  -4   8 3456.99 320.430  20
   2   4  -8 3968.11 376.514  27
   2   4  -7 20309.3 969.806  42
   2   4  -7 21138.0 992.035  27
  -2  -4   7 19083.6 1180.44   7
  -2  -4   7 20370.5 900.797  10
  -2  -4   7 18301.6 891.374  20
   2   4  -6 20912.7 820.368   4
   2   4  -6 19640.4 1001.88   1
   2   4  -6 20032.2 837.164   3
   2   4  -6 20532.2 965.264  42
   2   4  -6 19852.6 870.814  33
   2   4  -6 19156.6 948.175  27
  -2  -4   6 21570.7 1212.43   7
  -2  -4   6 18662.1 875.120  10
  -2  -4   6 20041.2 903.201  20
   2   4  -5 53010.8 1791.80   3
   2   4  -5 51863.2 2022.34   1
   2   4  -5 50907.8 1756.61   4
   2   4  -5 49831.4 1898.12  42
   2   4  -5 51937.6 1816.71  33
   2   4  -5 50180.8 1875.37  16
   2   4  -5 53051.9 1920.17  27
  -2  -4   5 49240.9 2165.25   7
  -2  -4   5 49002.7 1819.46  10
  -2  -4   5 47742.4 1816.27  20
   2   4  -4 13674.9 712.279  42
   2   4  -4 13011.4 639.635  33
   2   4  -4 12792.3 676.186  16
   2   4  -4 13471.8 699.228  27
  -2  -4   4 11860.3 628.368  20
   2   4  -4 13790.2 620.071   4
   2   4  -4 13855.8 817.329   1
   2   4  -4 13211.5 630.730   3
   2   4  -3 10311.0 542.154  33
   2   4  -3 10423.5 575.743  16
   2   4  -3 10951.7 591.063  27
  -2  -4   3 9047.41 520.282  20
   2   4  -3 10318.2 521.204   4
   2   4  -3 10925.6 714.813   1
   2   4  -3 10717.4 546.431   3
   2   4  -2 44804.3 1623.07  33
   2   4  -2 44816.5 1657.95  16
   2   4  -2 49997.9 1693.45  27
   2   4  -2 44498.0 1609.39  29
  -2  -4   2 40258.6 1582.85  20
   2   4  -2 47564.2 1618.69   4
   2   4  -2 45285.8 1875.02   1
   2   4  -1 66457.4 2259.17  33
   2   4  -1 65306.1 2281.93  16
  -2  -4   1 68307.3 2507.12   9
   2   4  -1 66465.3 2245.94   4
   2   4  -1 63796.6 2520.10   1
   2   4  -1 68404.1 2293.62  27
   2   4  -1 64320.2 2256.18  29
   2   4   0 86990.4 2900.99  33
   2   4   0 87735.8 2916.45  29
   2   4   0 85442.4 2899.94   4
   2   4   0 88371.8 3216.77   1
  -2  -4   0 95114.3 3161.72   9
   2   4   1 15081.8 681.033  29
   2   4   1 13332.1 659.323   4
   2   4   1 13360.3 861.507   1
  -2  -4  -1 15346.1 823.871   9
   2   4   2 47370.7 1672.60  29
   2   4   2 45717.5 1675.25   4
   2   4   2 45890.4 1957.44   1
  -2  -4  -2 48096.6 1857.69   9
   2   4   3 1505.45 180.997  29
  -2  -4  -3 1937.00 267.171   9
   2   4   3 1813.12 192.777   4
   2   4   3 1976.96 298.255   1
   2   4   4 41.8546 56.0732   4
   2   4   4 110.382 104.230   1
   2   4   4-5.00870 69.9421  35
   2   4   4-40.6195 64.5896  29
   2   4   4 23.9578 72.4729  19
  -2  -4  -4 219.162 121.740   9
   2   4   4 96.1415 53.3741  13
   2   4   4 55.2573 81.4439  16
   2   4   5 39345.8 1428.06   4
   2   4   5 43351.7 1716.63   1
   2   4   5 42392.3 1498.56  16
   2   4   5 39726.2 1426.24  13
   2   4   5 39065.8 1471.05  43
   2   4   5 38207.2 1443.32  35
   2   4   5 36853.4 1439.54  29
  -2  -4  -5 43325.7 1698.86   9
   2   4   5 38657.9 1472.29  19
   2   4   6 23131.6 906.920   4
   2   4   6 23106.0 918.450   3
   2   4   6 23414.7 1123.08   1
   2   4   6 22428.7 903.357  13
   2   4   6 23636.8 971.911  16
   2   4   6 21351.8 926.859  35
   2   4   6 22232.3 956.486  43
   2   4   6 21628.5 885.867  28
   2   4   6 20337.4 914.087  29
  -2  -4  -6 23297.3 1144.57   9
   2   4   6 22845.0 958.563  19
   2   4   7 23342.9 1005.58  43
   2   4   7 22840.8 980.256  35
   2   4   7 22542.5 947.806  44
   2   4   7 23712.5 943.981  28
   2   4   7 22296.9 968.117  29
   2   4   7 23834.9 949.692  13
   2   4   7 23159.0 1002.29  16
   2   4   7 27206.9 969.936  14
   2   4   7 24055.8 934.338   4
   2   4   7 24179.1 950.908   3
   2   4   7 23484.9 1140.36   1
   2   4   7 20529.3 962.997  19
   2   4   8 15825.2 775.591  43
   2   4   8 15337.7 728.447  44
   2   4   8 15355.5 753.532  35
   2   4   8 16953.5 732.694  14
   2   4   8 17101.5 731.776  13
   2   4   8 15790.8 719.310  28
   2   4   8 15708.4 744.014  29
   2   4   8 17429.8 913.169   1
   2   4   8 15988.5 711.129   3
   2   4   8 16469.5 702.669   4
   2   4   8 16373.9 753.433  18
   2   4   8 14945.5 751.073  19
   2   4   8 15332.5 768.063  16
   2   4   9-20.1868 69.9466  43
   2   4   9 64.4826 82.1379  44
   2   4   9-8.83166 64.8784  35
   2   4   9 69.3149 75.9532  16
   2   4   9 27.2177 52.3510  13
   2   4   9 48.4799 74.8603  14
   2   4   9 39.2512 55.9885  28
   2   4   9 23.6545 60.7942  29
   2   4   9 96.0469 60.6897   4
   2   4   9 27.2869 46.6666   3
   2   4   9 52.4390 65.7641  18
   2   4   9-4.37562 62.0861  19
   2   4  10-41.9511 68.6029  43
   2   4  10 62.3012 70.7968  44
   2   4  10 29.3000 69.2166  35
   2   4  10-22.1287 63.7758  28
   2   4  10 197.812 92.9413  29
   2   4  10 141.313 67.7214   4
   2   4  10 80.6942 88.8818   1
   2   4  10 127.276 72.6133  13
   2   4  10 58.9720 69.0379  14
   2   4  10 147.022 94.5452  16
   2   4  10 129.397 80.6248  18
   2   4  11 22517.9 967.133  29
   2   4  11 23775.7 1052.68  43
   2   4  11 22606.2 1007.16  44
   2   4  11 22399.3 966.535  18
   2   4  11 22086.7 994.588  19
   2   4  11 22693.5 939.583  13
   2   4  11 23306.7 993.783  14
   2   4  12 6991.72 419.719  13
   2   4  12 8073.75 483.804  14
   2   4  12 6033.24 476.435  43
   2   4  12 7075.08 481.866  44
   2   4  12 6776.83 425.297  29
   2   4  12 6821.51 411.152  21
   2   4  12 7151.13 439.046  18
   2   4  12 6475.03 460.921  19
   2   4  13 18384.6 858.233  14
   2   4  13 17883.5 870.763  12
   2   4  13 18356.1 902.191  43
   2   4  13 18872.3 801.566  29
   2   4  13 18086.7 798.267  21
   2   4  13 18660.1 818.114  18
   2   4  13 17586.3 857.960  19
   2   4  14 6825.36 461.416  12
   2   4  14 5973.62 425.046  14
   2   4  14 6692.84 481.839  41
   2   4  14 5938.10 452.527  43
   2   4  14 6364.31 398.457  21
   2   4  14 7304.85 468.240  19
   2   4  14 6056.93 383.059  18
   2   4  15 6043.78 420.267  12
   2   4  15 5984.05 412.392  14
   2   4  15 5311.20 426.450  41
   2   4  15 5891.33 431.179  43
   2   4  15 5644.56 367.517  21
   2   4  15 5854.27 411.642  19
   2   4  16 244.756 87.2351  12
   2   4  16 417.833 123.473  41
   2   4  16 371.917 115.009  24
   2   4  16 306.991 84.8466  21
   2   4  16 430.996 107.653  19
   2   4  16 494.112 129.942  14
   2   4  17 18720.0 850.098  41
   2   4  17 19357.8 840.888  24
   2   4  17 17829.4 753.850  21
   2   4  17 17704.4 787.092  19
   2   4  17 18766.4 807.385  12
   2   4  17 19308.8 825.032  14
   2   4  18 17084.8 758.436  41
   2   4  18 17298.9 748.375  24
   2   4  18 17133.7 701.819  19
   2   4  18 16725.4 701.651  12
   2   4  18 17346.9 738.438  14
   2   4  19 6217.42 344.964  24
   2   4  19 6319.47 292.978  19
   2   4  19 6402.37 343.741  14
   2   4  19 5343.08 280.448  12
   2   4  20 31.8469 36.6683  24
   2   4  20 54.3670 45.8347  14
  -2  -5  15 14709.6 580.688  20
   2   5 -15 13533.4 584.909  23
  -2  -5  14 5193.69 310.544  20
   2   5 -14 5714.65 331.733  16
   2   5 -13 2.41307 63.3568  27
   2   5 -13 85.6755 57.2560  16
  -2  -5  13-6.24462 61.0523  20
   2   5 -12 115.167 93.4170  27
  -2  -5  12 104.759 54.3446  15
   2   5 -12 356.532 115.117  16
  -2  -5  12 325.435 84.1692  30
  -2  -5  12 133.861 73.9284  20
   2   5 -11 29675.9 1241.57  27
   2   5 -11 26735.0 1178.97  16
  -2  -5  11 26876.9 1090.22  30
  -2  -5  11 28725.1 1146.07  20
  -2  -5  10 6579.76 426.720  30
   2   5 -10 6426.62 489.247  27
  -2  -5  10 5785.85 421.284  20
  -2  -5  10 7390.05 464.990  11
  -2  -5  10 6875.33 448.057  10
   2   5 -10 5673.56 453.601  16
   2   5  -9 46481.5 1795.76  27
  -2  -5   9 42346.8 1668.56  20
  -2  -5   9 47539.6 2186.51   7
  -2  -5   9 45187.1 1700.23  10
   2   5  -9 43164.4 1747.22  16
   2   5  -8 28467.0 1243.79  27
  -2  -5   8 24950.9 1109.82  20
  -2  -5   8 28001.7 1545.80   7
  -2  -5   8 26251.4 1145.09  10
   2   5  -8 26167.5 1195.02  16
   2   5  -7 382.883 137.934  27
  -2  -5   7 428.333 130.291  20
  -2  -5   7 261.275 90.6359  10
  -2  -5   7 677.647 281.082   7
   2   5  -7 286.675 120.176  16
   2   5  -6 3223.23 334.288  16
  -2  -5   6 2937.28 287.454  20
   2   5  -6 2956.21 330.238  27
  -2  -5   6 3154.87 473.284   7
  -2  -5   6 3066.65 303.515  10
   2   5  -6 3277.00 277.509   3
   2   5  -6 3457.81 269.532   4
   2   5  -6 3023.93 373.437   1
   2   5  -5 13668.6 761.469  16
  -2  -5   5 13580.6 696.600  20
   2   5  -5 14364.5 783.690  27
  -2  -5   5 14045.7 1012.75   7
  -2  -5   5 13450.6 722.812  10
   2   5  -5 14173.3 671.412   4
   2   5  -5 14620.8 901.995   1
   2   5  -5 15543.5 715.898   3
   2   5  -4 26852.3 1167.61  16
  -2  -5   4 23573.9 1053.28  20
   2   5  -4 26866.0 1180.04  27
   2   5  -4 26099.7 1055.33  29
  -2  -5   4 24516.7 1105.27  10
   2   5  -4 28216.2 1378.40   1
   2   5  -4 28037.0 1114.88   3
   2   5  -4 27866.3 1084.98   4
   2   5  -3 830.372 143.613  29
  -2  -5   3 940.200 155.497  20
   2   5  -3 983.069 185.816  16
   2   5  -3 898.555 230.204   1
   2   5  -3 776.068 138.755   4
   2   5  -3 970.498 168.542   3
   2   5  -2 1426.25 191.967  29
  -2  -5   2 1452.32 174.024  20
   2   5  -2 1390.71 209.757  16
   2   5  -2 1380.63 189.898   4
   2   5  -2 1602.49 296.344   1
   2   5  -2 1724.77 218.683   3
   2   5  -1 15475.7 754.840  43
   2   5  -1 16651.3 825.676  16
   2   5  -1 16773.2 794.909  29
  -2  -5   1 17775.1 1050.70   9
   2   5  -1 17203.5 1066.85   1
   2   5  -1 17863.8 804.079   4
   2   5   0 11691.7 611.860  43
  -2  -5   0 11303.5 611.954  30
   2   5   0 12501.2 666.392  16
   2   5   0 11916.3 636.178  29
  -2  -5   0 13341.9 860.035   9
   2   5   0 11621.4 622.010   4
   2   5   0 11888.9 850.917   1
   2   5   1 55413.7 2012.59  43
   2   5   1 60060.5 1990.89  35
  -2  -5  -1 55418.9 2009.97  30
   2   5   1 58295.5 2073.09  16
   2   5   1 55485.7 2034.95  29
  -2  -5  -1 62465.8 2380.73   9
   2   5   1 56656.2 2398.37   1
   2   5   1 54780.1 2030.63   4
   2   5   2 12671.2 625.119  35
   2   5   2 12918.7 659.111  43
  -2  -5  -2 12702.3 641.718  30
   2   5   2 13122.4 686.432  16
   2   5   2 13201.9 676.040  29
  -2  -5  -2 14549.6 888.215   9
   2   5   2 12264.7 660.051   4
   2   5   2 12670.0 897.800   1
   2   5   3 26477.4 1110.76   4
   2   5   3 25626.7 1380.88   1
   2   5   3 27254.4 1079.93  35
   2   5   3 27156.7 1117.39  43
  -2  -5  -3 25699.6 1075.52  30
   2   5   3 25931.7 1128.62  16
   2   5   3 28053.3 1079.29  13
   2   5   3 25338.2 1103.57  29
  -2  -5  -3 29658.0 1393.62   9
   2   5   3 26858.1 1062.16  19
   2   5   4 4626.63 354.322   4
   2   5   4 5002.11 510.375   1
   2   5   4 4859.81 347.422  35
   2   5   4 4810.13 367.868  43
  -2  -5  -4 4215.54 324.212  30
   2   5   4 4754.54 375.172  16
   2   5   4 5411.77 350.975  13
  -2  -5  -4 4906.51 366.979  27
   2   5   4 4517.96 358.145  29
  -2  -5  -4 4892.85 496.115   9
   2   5   4 4808.44 349.262  19
   2   5   5 4162.91 324.588   4
   2   5   5 4810.54 497.113   1
   2   5   5 3826.30 314.428  35
   2   5   5 3642.92 325.502  43
  -2  -5  -5 3169.17 278.684  30
   2   5   5 4094.50 301.919  13
   2   5   5 4053.62 352.238  16
  -2  -5  -5 3921.27 323.598  27
   2   5   5 3550.92 318.180  29
  -2  -5  -5 4308.16 460.126   9
   2   5   5 4029.09 321.606  19
   2   5   6 20319.3 880.107   4
   2   5   6 19991.8 896.518   3
   2   5   6 19241.8 1116.99   1
   2   5   6 20501.8 939.572  43
   2   5   6 20131.2 903.088  35
  -2  -5  -6 18806.7 848.096  30
   2   5   6 20807.6 855.538  13
   2   5   6 21199.3 951.158  16
  -2  -5  -6 20241.2 914.128  27
   2   5   6 18517.5 895.654  29
  -2  -5  -6 22855.8 1205.17   9
   2   5   6 19877.5 901.987  19
   2   5   7 20151.4 918.578  35
   2   5   7 19938.5 875.156  44
   2   5   7 20462.6 945.837  43
   2   5   7 20782.0 855.339  13
   2   5   7 18756.6 927.115  16
  -2  -5  -7 21528.6 937.948  27
   2   5   7 19205.3 908.197  29
   2   5   7 19835.3 873.231   4
   2   5   7 20544.9 1132.26   1
   2   5   7 20734.5 902.206   3
  -2  -5  -7 20716.3 1186.59   9
   2   5   7 19899.8 916.749  19
   2   5   8 53301.9 1823.81   4
   2   5   8 53064.8 1844.09   3
   2   5   8 49181.9 2104.17   1
   2   5   8 44679.2 1795.89  44
   2   5   8 48415.1 1868.07  35
   2   5   8 51961.8 1926.44  43
   2   5   8 52745.6 1870.01  18
   2   5   8 52012.4 1877.77  19
   2   5   8 50952.5 1917.46  16
  -2  -5  -8 51491.8 1881.69  27
   2   5   8 51792.6 1879.68  29
   2   5   9 16112.2 734.035   4
   2   5   9 17373.8 764.945   3
   2   5   9 16047.8 949.241   1
  -2  -5  -9 16618.1 813.583  27
   2   5   9 15180.8 773.084  29
   2   5   9 15437.1 757.601  44
   2   5   9 16576.5 842.220  43
   2   5   9 16090.7 775.312  18
   2   5   9 15830.5 786.214  19
   2   5   9 15946.4 827.259  16
   2   5  10 1796.93 191.491  14
   2   5  10 1544.18 225.953  16
   2   5  10 1297.97 166.533   4
   2   5  10 1359.92 170.215   3
  -2  -5 -10 1529.33 210.427  27
   2   5  10 922.144 164.655  29
   2   5  10 1361.19 217.557  43
   2   5  10 1512.42 204.471  44
   2   5  10 1540.25 211.161  19
   2   5  10 1167.55 185.311  18
  -2  -5 -11 6825.54 454.519  27
   2   5  11 5496.00 397.237  29
   2   5  11 5442.36 437.195  43
   2   5  11 5154.75 400.011  44
   2   5  11 5793.96 384.358  14
   2   5  11 5408.27 377.407  18
   2   5  11 5598.23 421.056  19
   2   5  12 65871.9 2254.69  29
   2   5  12 61343.3 2290.63  44
   2   5  12 63467.6 2343.97  43
   2   5  12 65321.4 2242.81  14
   2   5  12 63991.6 2299.72  19
   2   5  12 66764.1 2238.34  18
   2   5  13 33719.8 1278.32  29
   2   5  13 32021.4 1293.67  14
   2   5  13 34007.7 1396.99  43
   2   5  13 33450.9 1354.58  19
   2   5  13 35867.4 1281.76  18
   2   5  14 15754.9 772.311  12
   2   5  14 15049.0 716.165  14
   2   5  14 15541.5 787.832  43
   2   5  14 16164.4 770.064  19
   2   5  15 17.0092 51.5992  14
   2   5  15 18.3648 78.0268  43
   2   5  15-49.5180 95.0904  41
   2   5  15 118.737 91.4745  19
   2   5  15 16.9382 70.9141  12
   2   5  16 3709.14 303.913  41
   2   5  16 3758.29 298.284  24
   2   5  16 3220.46 272.283  19
   2   5  16 3471.80 265.511  14
   2   5  16 3721.38 287.040  12
   2   5  17 1678.14 185.605  41
   2   5  17 1956.33 191.265  24
   2   5  17 1515.76 166.512  19
   2   5  17 1886.87 177.950  14
   2   5  17 1839.43 179.240  12
   2   5  18 4582.43 290.124  41
   2   5  18 4652.04 268.943  12
   2   5  18 5209.89 285.155  14
   2   5  18 5463.55 285.399  19
   2   5  18 5256.15 306.852  24
   2   5  19 10513.0 412.292  14
   2   5  19 9573.29 423.711  24
  -2  -6  13 8582.29 382.639  20
   2   6 -13 7856.56 375.817  23
   2   6 -12 50.9236 49.3965  16
   2   6 -12 43.3979 45.8345  23
  -2  -6  12 176.134 63.1088  20
  -2  -6  11 218.983 63.4278  15
   2   6 -11 295.325 90.4553  16
  -2  -6  11 265.203 71.6717  30
  -2  -6  11 228.756 74.4817  20
  -2  -6  10 4721.79 311.269  15
   2   6 -10 4918.30 363.471  16
  -2  -6  10 4828.93 323.618  30
  -2  -6  10 4751.41 339.093  10
  -2  -6  10 4985.47 334.323  20
   2   6  -9 1533.63 206.540  16
  -2  -6   9 1373.28 183.470  30
  -2  -6   9 1173.41 177.173  10
  -2  -6   9 952.386 157.817  11
  -2  -6   9 1210.80 165.681  20
   2   6  -8 49435.9 1880.03  16
  -2  -6   8 52023.0 1828.37  30
  -2  -6   8 48406.8 1842.93  10
  -2  -6   8 49566.9 1797.88  20
   2   6  -7 3669.61 349.661  16
  -2  -6   7 3704.98 324.573  30
  -2  -6   7 3629.76 334.121  10
  -2  -6   7 4074.34 318.891  20
  -2  -6   6 5332.14 383.416  20
   2   6  -6 6146.13 465.257  16
  -2  -6   6 6504.26 441.977  30
  -2  -6   6 5492.65 654.861   7
  -2  -6   6 5453.75 424.764  10
   2   6  -6 5803.77 364.478   4
   2   6  -6 5508.96 373.793   3
  -2  -6   5 1602.26 205.124  20
  -2  -6   5 1573.87 218.082  30
   2   6  -5 1628.33 237.404  16
  -2  -6   5 1838.58 239.232  10
  -2  -6   5 1375.31 293.007   7
   2   6  -5 1677.25 193.516   4
   2   6  -5 1272.31 173.279   3
   2   6  -5 1496.61 301.752   1
  -2  -6   4 9948.17 533.276  20
  -2  -6   4 9370.63 576.361  30
   2   6  -4 9568.01 610.566  16
   2   6  -4 8690.34 506.603  29
  -2  -6   4 9090.10 828.464   7
  -2  -6   4 9751.80 589.882  10
   2   6  -4 9888.05 548.682   4
   2   6  -4 10178.1 779.828   1
   2   6  -4 9797.45 573.763   3
  -2  -6   3 18189.2 789.598  20
  -2  -6   3 16678.1 849.668  30
   2   6  -3 17841.9 907.968  16
   2   6  -3 17617.4 818.823  29
  -2  -6   3 16607.8 856.186  10
   2   6  -3 18463.4 844.929   4
   2   6  -3 19310.3 885.365   3
   2   6  -3 17566.2 1112.53   1
   2   6  -2 64075.9 2293.54  43
  -2  -6   2 61226.3 2330.09  30
   2   6  -2 65832.3 2404.25  16
   2   6  -2 65029.2 2318.49  29
  -2  -6   2 65851.4 2368.68  10
   2   6  -2 67421.6 2342.09   4
   2   6  -2 72426.4 2402.91   3
   2   6  -2 68465.9 2770.23   1
  -2  -6   1 21732.6 998.221  30
   2   6  -1 20786.2 1012.43  16
   2   6  -1 21655.7 975.042  29
   2   6  -1 21575.1 957.442  43
   2   6  -1 21810.1 983.710   4
   2   6  -1 20616.4 991.253   3
   2   6  -1 22639.1 1312.98   1
   2   6   0 5819.57 422.397  43
  -2  -6   0 6305.21 458.025  30
   2   6   0 6179.78 469.963  16
   2   6   0 6006.17 444.083  29
  -2  -6   0 6379.04 633.019   9
   2   6   0 6558.90 457.333   4
   2   6   0 6687.57 481.964   3
   2   6   0 5987.65 630.113   1
   2   6   1 5129.27 388.111  43
  -2  -6  -1 4614.51 375.384  30
   2   6   1 4619.37 396.021  16
   2   6   1 4507.70 382.123  29
  -2  -6  -1 5755.80 584.374   9
   2   6   1 4773.99 387.539   4
   2   6   1 4969.11 568.768   1
   2   6   2 2087.76 238.929  43
  -2  -6  -2 2206.54 250.097  30
   2   6   2 1982.40 212.373  13
   2   6   2 1708.18 231.994  16
   2   6   2 2079.16 253.175  29
  -2  -6  -2 2605.84 399.847   9
   2   6   2 1939.19 247.838   4
   2   6   2 1658.92 359.117   1
  -2  -6  -3 49339.7 1929.13  30
   2   6   3 52809.4 1883.07  13
   2   6   3 53590.3 2014.67  16
  -2  -6  -3 54390.4 1988.35  27
   2   6   3 54564.2 1989.76  29
   2   6   3 54542.1 1983.96   4
   2   6   3 52364.0 2358.06   1
   2   6   3 52373.8 1973.23  43
   2   6   3 57107.5 1921.82  35
   2   6   4 40810.3 1592.02  43
   2   6   4 41075.1 1520.25  35
  -2  -6  -4 37778.9 1521.98  30
   2   6   4 42831.8 1488.04  13
   2   6   4 41287.9 1617.07  16
  -2  -6  -4 40757.8 1581.19  27
   2   6   4 36639.8 1552.16  29
   2   6   4 39311.8 1551.26   4
   2   6   4 41316.9 1944.99   1
   2   6   4 39014.7 1580.11   3
   2   6   4 40902.5 1500.66  19
   2   6   5 3654.59 338.500  43
   2   6   5 3121.68 279.136  35
  -2  -6  -5 2220.11 252.562  30
   2   6   5 3294.75 332.203  16
  -2  -6  -5 2249.71 271.196  27
   2   6   5 2804.86 295.906  29
   2   6   5 3097.07 294.294   4
   2   6   5 3471.49 325.739   3
   2   6   5 3421.97 449.767   1
   2   6   5 3261.93 289.531  19
   2   6   6 2567.66 264.307  35
   2   6   6 2577.62 288.832  43
  -2  -6  -6 2396.16 241.620  30
   2   6   6 2457.19 285.546  16
  -2  -6  -6 2243.62 258.565  27
   2   6   6 2571.55 276.515  29
   2   6   6 2051.06 241.945   4
   2   6   6 2082.00 339.885   1
   2   6   6 2153.87 249.414   3
   2   6   6 2671.70 263.998  19
   2   6   7 2550.67 290.194  43
  -2  -6  -7 2057.03 221.150  30
  -2  -6  -7 2302.79 267.179  27
   2   6   7 2025.70 250.247  29
   2   6   7 2145.15 242.533  19
   2   6   7 2702.14 276.577  18
   2   6   7 2112.13 236.485   4
   2   6   7 2430.15 260.225   3
   2   6   7 2753.41 396.345   1
   2   6   7 2176.83 272.138  16
   2   6   8 5292.25 365.225  44
   2   6   8 4802.20 407.055  43
   2   6   8 4875.35 365.343   4
   2   6   8 5010.71 527.016   1
   2   6   8 5447.73 391.648   3
   2   6   8 5110.66 387.584  19
   2   6   8 4881.07 411.060  16
   2   6   8 5582.28 397.171  18
  -2  -6  -8 5271.55 408.918  27
   2   6   8 4816.63 388.563  29
   2   6   9 7277.22 514.941  43
   2   6   9 7729.78 464.720  44
   2   6   9 8223.35 482.697   3
   2   6   9 7709.29 641.787   1
   2   6   9 7275.59 448.118   4
   2   6   9 7895.33 497.605  19
   2   6   9 7266.15 516.413  16
   2   6   9 7337.16 465.435  18
  -2  -6  -9 7908.98 505.345  27
   2   6   9 7051.09 480.213  29
   2   6  10 24708.8 1113.29  43
   2   6  10 22797.1 1013.87  44
   2   6  10 25573.1 1018.08   3
   2   6  10 25371.1 1007.36   4
  -2  -6 -10 24690.2 1076.65  27
   2   6  10 25328.8 1069.33  29
   2   6  10 25563.5 1077.80  19
   2   6  10 24009.7 1016.44  18
   2   6  10 24442.3 1114.63  16
  -2  -6 -11 7579.12 485.149  27
   2   6  11 7739.08 470.940  29
   2   6  11 8002.18 446.399  18
   2   6  11 7857.67 489.046  19
   2   6  11 6801.38 448.305  44
   2   6  11 7661.94 514.567  43
   2   6  12 3254.21 269.817  29
   2   6  12 2870.48 296.057  43
   2   6  12 3242.07 293.911  19
   2   6  13 3394.82 257.118  29
   2   6  13 3783.23 323.734  43
   2   6  13 3984.16 317.538  19
   2   6  13 3682.89 307.561  12
   2   6  14 2384.01 248.510  43
   2   6  14 2533.15 249.828  41
   2   6  14 2544.37 238.160  19
   2   6  14 2681.80 245.400  12
   2   6  15 11265.2 571.697  41
   2   6  15 11317.3 567.917  43
   2   6  15 11391.1 550.857  24
   2   6  15 10730.7 544.493  19
   2   6  16 7197.57 393.141  41
   2   6  16 7606.52 387.221  24
   2   6  16 6879.71 379.159  19
   2   6  16 7464.11 385.814  12
   2   6  17 2016.04 163.900  41
   2   6  17 2202.73 160.696  12
   2   6  17 1967.85 155.640  19
   2   6  17 2014.89 162.031  24
  -2  -7  11 4258.35 213.222  20
  -2  -7  10 4731.93 258.876  15
   2   7 -10 5184.51 281.691  16
  -2  -7  10 4487.55 252.177  20
  -2  -7   9 551.430 88.4591  15
   2   7  -9 270.674 84.5130  16
  -2  -7   9 391.226 73.6373  20
   2   7  -9 359.537 72.0986  23
  -2  -7   9 386.387 80.3788  30
  -2  -7   8 4912.85 316.925  30
  -2  -7   8 4717.43 288.438  20
  -2  -7   8 5339.67 320.761  15
   2   7  -8 5463.20 349.539  16
   2   7  -8 4515.52 268.937  23
  -2  -7   8 4715.32 333.156  10
  -2  -7   7 19377.8 813.990  30
  -2  -7   7 17501.5 742.779  20
   2   7  -7 20038.2 852.226  16
   2   7  -7 18024.0 729.540  23
  -2  -7   7 19715.2 852.460  10
   2   7  -6 16830.1 780.907  16
  -2  -7   6 15112.1 729.757  30
  -2  -7   6 15606.3 760.936  10
  -2  -7   6 15728.7 672.681  20
  -2  -7   5 443.928 83.5969  20
  -2  -7   5 595.219 133.515  30
   2   7  -5 547.928 133.478  16
  -2  -7   5 424.856 118.121  10
   2   7  -5 622.093 124.971   4
   2   7  -5 587.647 117.138   3
  -2  -7   4 14609.8 643.869  20
  -2  -7   4 15404.1 758.764  30
   2   7  -4 15380.2 779.318  16
   2   7  -4 15798.5 670.881  29
  -2  -7   4 14595.8 754.425  10
   2   7  -4 14513.8 696.407   4
   2   7  -4 16250.4 744.438   3
  -2  -7   3 20065.8 936.021  30
   2   7  -3 19685.9 955.643  16
   2   7  -3 20951.2 878.486  29
  -2  -7   3 18961.7 935.996  10
   2   7  -3 21481.2 920.935   4
   2   7  -3 22995.7 965.830   3
  -2  -7   2 5.46774 81.4844  30
   2   7  -2 125.969 103.643  16
   2   7  -2 67.8802 70.4587  29
  -2  -7   2 129.340 89.1857  10
   2   7  -2-31.9189 68.4296   4
   2   7  -2 8.32473 77.7454   3
   2   7  -1 2848.32 267.317  43
  -2  -7   1 2769.85 289.649  30
   2   7  -1 3723.91 288.486  13
   2   7  -1 2794.91 298.543  16
   2   7  -1 2825.45 279.005  29
  -2  -7   1 3419.11 323.799  10
   2   7  -1 3208.30 300.699   4
   2   7  -1 3145.98 313.156   3
   2   7   0 12624.4 668.851  43
  -2  -7   0 12214.1 688.592  30
   2   7   0 14918.7 652.589  13
   2   7   0 13521.8 733.779  16
  -2  -7   0 13410.7 726.329  27
   2   7   0 12525.8 681.239  29
  -2  -7   0 12780.3 704.335  10
   2   7   0 13472.7 704.745   4
   2   7   0 13208.9 976.336   1
   2   7   0 13277.8 726.194   3
   2   7   1 552.390 132.873  43
  -2  -7  -1 737.001 157.558  30
   2   7   1 620.762 147.488  16
  -2  -7  -1 892.990 175.579  27
   2   7   1 828.474 174.070  29
  -2  -7  -1 940.458 171.992  10
   2   7   1 965.365 174.250   4
   2   7   1 798.627 242.330   1
   2   7   1 598.104 149.937   3
  -2  -7  -2 145.758 101.853  30
   2   7   2 149.704 92.1754  16
  -2  -7  -2 162.163 89.5040  27
   2   7   2 29.4100 95.1013  29
   2   7   2 155.328 74.2407   4
   2   7   2 119.774 166.742   1
   2   7   2 24.6531 88.1876   3
   2   7   2 156.472 100.132  43
  -2  -7  -3 675.308 147.046  30
   2   7   3 546.129 142.779  16
  -2  -7  -3 932.735 174.411  27
   2   7   3 667.808 159.447  29
   2   7   3 760.646 156.980   4
   2   7   3 756.433 245.655   1
   2   7   3 996.599 189.502   3
   2   7   3 687.947 142.581  43
  -2  -7  -4 27145.5 1166.29  30
   2   7   4 28758.3 1237.44  16
   2   7   4 29824.4 1222.88  29
  -2  -7  -4 28313.0 1209.59  27
   2   7   4 28447.6 1192.53   4
   2   7   4 27681.8 1207.69   3
   2   7   4 30689.9 1575.48   1
   2   7   4 28487.6 1208.47  43
   2   7   5 14251.3 750.458  43
  -2  -7  -5 13414.3 699.444  30
   2   7   5 14241.9 763.027  16
  -2  -7  -5 14304.3 745.851  27
   2   7   5 14421.8 745.598  29
   2   7   5 15524.1 749.609   4
   2   7   5 14667.6 752.788   3
   2   7   5 15064.8 678.709  19
   2   7   6 9807.19 589.265  43
  -2  -7  -6 10102.3 544.044  30
   2   7   6 9692.13 595.319  16
  -2  -7  -6 10246.5 587.999  27
   2   7   6 9432.98 571.775  29
   2   7   6 10133.0 569.255   4
   2   7   6 9419.14 574.135   3
   2   7   6 10161.0 570.324  18
   2   7   6 9985.17 527.673  19
   2   7   7-9.05135 76.8895  43
  -2  -7  -7-51.6921 65.3302  30
  -2  -7  -7-13.8609 68.1581  27
   2   7   7 4.74702 68.1341  29
   2   7   7 176.577 87.0203   4
   2   7   7-4.05389 67.2510   3
   2   7   7-3.48972 63.6144  19
   2   7   7-69.0658 81.1791  18
   2   7   7-17.3402 76.2355  16
   2   7   8 6501.34 409.646   4
   2   7   8 6820.29 430.853   3
   2   7   8 5907.60 434.863  43
   2   7   8 6547.02 407.166  18
   2   7   8 5311.93 379.917  19
   2   7   8 6667.10 458.046  16
  -2  -7  -8 6093.30 421.412  27
   2   7   8 6555.31 435.380  29
   2   7   9 10538.0 554.824   3
   2   7   9 11040.7 551.763   4
   2   7   9 11310.3 622.972  43
   2   7   9 11012.8 544.420  18
   2   7   9 10729.2 564.798  19
   2   7   9 10762.3 613.247  16
  -2  -7  -9 10804.1 583.013  27
   2   7   9 10700.3 581.791  29
   2   7  10 3389.60 258.971   4
  -2  -7 -10 3696.86 296.912  27
   2   7  10 3479.13 287.797  29
   2   7  10 3622.34 258.130  18
   2   7  10 4010.33 300.428  19
   2   7  10 4055.86 331.180  43
   2   7  11 14247.9 665.671  29
   2   7  11 16013.1 739.858  43
   2   7  11 15551.8 695.180  19
   2   7  12 78186.7 2513.94  12
   2   7  12 73150.1 2427.78  29
   2   7  12 82953.8 2548.20  43
   2   7  12 80538.9 2497.15  19
   2   7  13 62.7735 60.0903  12
   2   7  13 72.6687 65.2573  43
   2   7  13 98.5137 50.5791  29
   2   7  13-45.5498 38.7668  24
   2   7  13 65.2933 49.7515  19
   2   7  14 2719.42 209.939  41
   2   7  14 2298.39 194.762  43
   2   7  14 2374.09 191.571  19
   2   7  14 2611.47 200.323  12
   2   7  15 3207.18 204.192  41
   2   7  15 2870.38 190.445  12
   2   7  15 3438.53 206.879  19
  -2  -8   7 6581.38 333.371  27
  -2  -8   7 6350.14 311.593  15
   2   8  -7 6048.33 299.182  16
  -2  -8   7 6844.18 316.828  30
  -2  -8   6 424.061 90.2975  27
  -2  -8   6 358.120 72.9836  15
   2   8  -6 540.686 87.3075  16
  -2  -8   6 403.119 81.1750  30
  -2  -8   5 41499.4 1447.55  27
  -2  -8   5 38573.8 1393.91  15
   2   8  -5 41238.4 1426.84  16
  -2  -8   5 41784.2 1431.91  30
  -2  -8   4 380.524 92.5985  30
  -2  -8   4 354.983 77.8874  15
   2   8  -4 579.024 107.995  16
  -2  -8   4 664.736 125.213  27
  -2  -8   4 593.043 118.651  10
  -2  -8   4 469.232 78.5082   5
  -2  -8   3 6654.98 397.132  30
   2   8  -3 6669.02 396.125  16
  -2  -8   3 7046.23 411.991  27
  -2  -8   3 6280.13 400.332  10
   2   8  -3 6364.78 362.806   4
   2   8  -3 6565.08 376.648   3
  -2  -8   2 48.0425 56.8123  30
   2   8  -2 3.70654 59.4121  16
  -2  -8   2 125.914 81.9187  27
   2   8  -2 44.7299 52.0197  29
  -2  -8   2-76.0506 74.9555  10
   2   8  -2 10.5597 63.1539   4
   2   8  -2-3.14109 61.8887   3
  -2  -8   1 3654.57 292.532  30
   2   8  -1 3821.53 305.037  16
  -2  -8   1 3907.82 308.056  27
   2   8  -1 4571.93 295.207  29
  -2  -8   1 4736.32 337.226  10
   2   8  -1 4004.72 299.972   4
   2   8  -1 3832.64 307.186   3
  -2  -8   0 5413.52 371.689  30
   2   8   0 5985.09 393.394  16
   2   8   0 6159.53 370.838  29
  -2  -8   0 5569.04 383.246  27
  -2  -8   0 5625.94 388.041  10
   2   8   0 5500.12 382.554   3
   2   8   0 6187.36 387.250   4
   2   8   1 10614.2 528.293  43
  -2  -8  -1 9988.02 552.444  30
   2   8   1 11126.4 585.735  16
  -2  -8  -1 10784.3 576.324  27
   2   8   1 11417.6 565.356  29
  -2  -8  -1 12019.2 596.851  10
   2   8   1 12320.6 610.891   3
   2   8   1 10342.8 560.096   4
   2   8   2 13715.5 627.429  43
  -2  -8  -2 12504.3 630.687  30
   2   8   2 13334.8 666.108  16
  -2  -8  -2 13018.3 654.160  27
   2   8   2 14204.2 655.471  29
  -2  -8  -2 13373.0 652.680  10
   2   8   2 12500.6 658.107   3
   2   8   2 13375.3 656.058   4
   2   8   3 30926.5 1182.72  43
  -2  -8  -3 29249.2 1179.83  30
   2   8   3 31275.5 1226.92  16
  -2  -8  -3 30259.2 1206.66  27
   2   8   3 32995.4 1214.68  29
  -2  -8  -3 29971.6 1194.03  10
   2   8   3 31072.4 1211.36   4
   2   8   3 31443.0 1233.35   3
   2   8   4 1652.61 194.408   4
   2   8   4 2123.02 225.673   3
   2   8   4 1489.97 180.546  43
  -2  -8  -4 1511.17 180.872  30
   2   8   4 1727.72 204.426  16
  -2  -8  -4 1540.26 194.852  27
   2   8   4 1440.84 181.573  29
  -2  -8  -4 1713.71 198.693  10
   2   8   4 1677.96 188.742  18
   2   8   5 12826.7 680.480   3
   2   8   5 17399.3 729.286   4
  -2  -8  -5 13954.3 660.272  30
   2   8   5 15921.5 712.582  43
   2   8   5 15856.8 715.723  29
  -2  -8  -5 15817.8 711.731  27
  -2  -8  -5 14843.5 686.309  10
   2   8   5 16307.3 696.425  18
   2   8   5 16293.5 736.286  16
   2   8   6 2220.75 210.711   4
   2   8   6 1803.07 195.403   3
  -2  -8  -6 1757.36 174.997  30
   2   8   6 2039.08 208.743  29
  -2  -8  -6 2119.58 207.750  27
   2   8   6 1953.79 206.716  43
  -2  -8  -6 1878.10 188.390  10
   2   8   6 2066.68 216.523  16
   2   8   6 2061.57 191.076  18
   2   8   7 7047.66 391.177   4
   2   8   7 6340.86 382.915   3
   2   8   7 6871.90 405.126  43
  -2  -8  -7 6549.92 382.891  27
   2   8   7 6822.81 397.357  29
  -2  -8  -7 5972.12 354.968  10
   2   8   7 6713.61 361.238  18
   2   8   7 7366.71 424.044  16
   2   8   8 2100.18 185.568  12
   2   8   8 2598.15 218.201  29
  -2  -8  -8 2256.00 197.002  27
   2   8   8 2717.64 231.399  43
   2   8   8 2353.15 175.670  18
   2   8   8 2607.20 212.618   3
   2   8   8 2201.99 196.162   4
  -2  -8  -9 279.955 65.0703   5
   2   8   9 247.233 76.6748  43
   2   8   9 303.087 75.0859  12
   2   8   9 223.407 60.1700  19
   2   8   9 286.906 77.3303  29
   2   8  10 224.737 71.9951  43
   2   8  10 195.812 62.2523  29
   2   8  10 101.452 52.4058  12
   2   8  10 173.193 52.1828  19
   2   8  11 25831.0 897.068  29
   2   8  11 29058.5 975.155  43
   2   8  11 28045.4 915.349  19
   2   8  12 321.123 62.0111  43
   2   8  12 275.138 64.8436  41
   2   8  12 145.216 46.0996  12
   2   8  12 230.759 47.6185  19
  -2  -9   1 16.7285 38.7927  30
   2   9  -1 130.588 43.6291  18
  -2  -9   1 78.6609 31.5747   5
  -2  -9   0 256.425 59.9042  30
  -2  -9   0 188.064 42.6531   5
   2   9   0 75.8441 40.5566  18
  -2  -9  -1 11391.0 477.532  30
  -2  -9  -1 11451.7 469.376   5
   2   9   1 10701.0 464.336  18
   2   9   1 12141.6 479.662  16
  -2  -9  -2 1060.09 107.042  30
   2   9   2 907.461 99.0848  16
   2   9   2 1032.66 102.869  29
   2   9   2 795.248 91.3360  18
  -2  -9  -2 1080.61 106.159   5
   2   9   3 7278.10 317.812  29
  -2  -9  -3 5637.47 290.132   5
   2   9   3 6441.09 305.099  16
   2   9   3 5232.80 269.739  18
  -2  -9  -3 6261.99 288.588  30
   2   9   4 11554.8 464.955  16
   2   9   4 12337.9 474.422  29
   2   9   5 10507.5 411.291  29
  -2  -9  -5 8296.66 375.322   5
   2   9   6 45.0991 36.7037  29
  -2  -9  -6 75.8946 35.5907   5
  -3   8   7-5.35273 30.3438  19
  -3   8   7-2.50878 32.4156  44
   3  -8  -6 1364.59 123.860  26
   3  -8  -5 12648.4 515.107   5
   3  -8  -5 12805.8 530.048   6
   3  -8  -4 6362.70 320.133  26
   3  -8  -4 5896.60 300.449   6
   3  -8  -3 11445.2 524.918  30
   3  -8  -3 10080.3 482.576   5
   3  -8  -3 11730.9 525.654  26
  -3   8   3 10629.2 471.451  43
   3  -8  -3 11110.5 509.051   6
   3  -8  -2 7345.91 403.347  30
   3  -8  -2 6997.83 385.034   5
  -3   8   2 8038.71 391.908   4
   3  -8  -2 8481.74 423.705  26
  -3   8   2 6269.56 359.811  43
   3  -8  -2 7819.73 408.748   6
   3  -8  -1 14909.4 650.440   5
  -3   8   1 14914.4 637.797   4
   3  -8  -1 15865.2 668.258  30
  -3   8   1 14550.7 639.645  43
   3  -8  -1 16436.0 682.993   6
  -3   8   0 76.3721 60.7517  43
   3  -8   0 120.482 74.7695  30
  -3   8   0 93.8548 59.0350   4
   3  -8   0 45.7893 54.8076   5
   3  -8   0 123.931 50.4494  22
   3  -8   0 92.8769 58.6657  26
   3  -8   0 127.134 59.9297   6
  -3   8  -1 19934.8 829.438  43
   3  -8   1 21219.4 821.969  30
   3  -8   1 20618.5 826.125   5
  -3   8  -1 19562.9 802.672   4
   3  -8   1 23063.1 844.850  26
   3  -8   1 20201.0 788.638  22
   3  -8   1 22395.5 855.547   6
  -3   8  -2 116.453 65.0707  43
   3  -8   2-55.7711 61.2512  30
   3  -8   2 123.656 63.7211   6
   3  -8   2 29.4401 45.8730  26
   3  -8   2 173.080 60.8351  22
   3  -8   2 52.9796 64.7483   5
   3  -8   3 9351.62 432.579   5
  -3   8  -3 8133.03 440.185  43
   3  -8   3 8432.72 404.078  26
   3  -8   3 9587.59 442.640  22
   3  -8   3 9553.39 442.481   6
   3  -8   4 7128.01 350.688   5
   3  -8   4 7699.05 378.616  22
   3  -8   4 7353.13 359.263   6
  -3   8  -4 6434.43 371.092  43
   3  -8   5 2878.02 180.384   5
  -3   8  -5 2600.72 208.630  43
   3  -8   5 2854.83 183.621   6
   3  -8   5 3297.78 217.156  22
   3  -8   6 5471.27 280.677  22
  -3   8  -6 4183.29 267.066  43
   3  -8   7 467.018 72.3613  22
  -3   8  -7 387.198 72.1361  43
   3  -7 -11 133.962 39.7694  27
  -3   7  11 52.9039 35.6259  19
  -3   7  11 121.178 46.1892  44
   3  -7 -10 5275.38 290.114  27
  -3   7  10 5178.32 279.226  44
   3  -7  -9 1668.86 135.735  26
   3  -7  -9 2109.09 194.976  27
   3  -7  -8 15824.1 651.309  26
   3  -7  -8 16091.6 715.803  27
   3  -7  -7 6877.10 420.911  27
   3  -7  -7 6786.93 385.652  26
   3  -7  -7 6282.90 335.771   5
   3  -7  -7 6798.80 359.354   6
   3  -7  -6 2572.28 254.780  27
   3  -7  -6 2419.84 218.634   6
   3  -7  -6 2852.61 225.295   5
  -3   7   6 2670.84 214.415   4
   3  -7  -6 2808.03 258.913  30
   3  -7  -5 408.559 110.196  30
  -3   7   5 253.440 69.9555  43
   3  -7  -5 267.682 89.8655  27
  -3   7   5 376.056 98.2641   4
   3  -7  -5 286.967 85.1807   5
   3  -7  -5 340.214 101.348   6
   3  -7  -4 8365.05 504.461  30
  -3   7   4 7904.10 452.950  43
   3  -7  -4 7878.47 488.513  27
   3  -7  -4 8024.71 469.492   5
   3  -7  -4 9501.87 517.952   6
   3  -7  -3 10547.9 575.185  27
   3  -7  -3 9857.92 577.389  30
  -3   7   3 10017.9 543.688  43
   3  -7  -3 10305.8 562.422   5
  -3   7   2 1250.26 177.575  43
   3  -7  -2 1292.15 185.986  27
   3  -7  -2 1453.01 206.780  30
   3  -7  -2 1321.00 160.765  22
   3  -7  -2 1304.10 183.347   5
  -3   7   1 1232.53 185.348  43
   3  -7  -1 898.584 153.578  27
   3  -7  -1 1137.07 185.664  30
   3  -7  -1 1092.79 153.213  22
   3  -7  -1 927.832 163.009   5
  -3   7   0 3901.94 335.569  43
   3  -7   0 3966.91 321.088  27
   3  -7   0 5022.80 378.605  30
   3  -7   0 4271.47 325.842  22
   3  -7   0 4314.75 353.743   5
  -3   7  -1 5300.92 401.528  43
   3  -7   1 6059.97 422.044  30
   3  -7   1 5677.23 383.738  27
   3  -7   1 6221.37 408.903  22
   3  -7   1 5917.33 411.427   5
   3  -7   2 85.0216 74.1354  30
   3  -7   2 138.229 62.7465  15
   3  -7   2 113.681 69.4876  27
   3  -7   2 111.347 78.7871  22
   3  -7   2 253.314 105.677   5
   3  -7   3 2447.71 229.275  15
   3  -7   3 2794.65 261.526  30
   3  -7   3 2896.58 276.758  22
   3  -7   3 2675.65 258.425   5
   3  -7   4 25856.1 1016.79  30
   3  -7   4 25607.3 1039.41   5
   3  -7   4 24578.3 1064.74  22
   3  -7   4 23109.8 1009.44  15
   3  -7   5 2455.00 238.735  15
   3  -7   5 2758.41 239.794   5
  -3   7  -5 2346.89 215.538   4
   3  -7   5 2777.97 232.731  26
   3  -7   5 3083.97 278.203  22
   3  -7   5 2877.32 248.340   6
  -3   7  -6 340.910 85.0705   4
   3  -7   6 314.522 86.3405   5
   3  -7   6 265.915 86.9856  15
   3  -7   6 226.396 91.8700  22
   3  -7   6 193.206 70.6523   6
   3  -7   6 254.032 100.605  10
   3  -7   7 4144.39 289.731  20
   3  -7   7 3805.23 251.152   5
   3  -7   7 4040.83 299.519  22
   3  -7   7 3221.86 270.626  15
   3  -7   7 3830.79 295.550  10
   3  -7   7 3863.36 293.974  11
   3  -7   8 10372.8 518.974  15
   3  -7   8 9616.84 528.114  10
   3  -7   8 10665.0 518.502  20
   3  -7   9 8380.88 417.349  22
   3  -7   9 7384.78 406.073  15
   3  -7  10 3448.96 224.471  22
   3  -7  10 3284.37 229.931  15
   3  -7  11 930.391 94.1180  22
   3  -7  11 1038.93 112.746  15
   3  -6 -14 2986.52 170.889  36
   3  -6 -14 2877.44 186.700  27
   3  -6 -13 6588.79 291.854  36
  -3   6  13 6256.61 279.958  44
   3  -6 -13 6829.52 328.873  27
   3  -6 -12 3767.59 267.068  27
   3  -6 -12 4239.70 252.398  36
  -3   6  12 3622.08 234.614  44
   3  -6 -11 3421.78 282.742  27
  -3   6  11 3358.11 258.145  44
   3  -6 -10 36.1990 79.4489  27
   3  -6  -9 245.668 78.2595  26
   3  -6  -9 247.733 95.6782  27
   3  -6  -8 4416.79 369.438  27
   3  -6  -8 4858.29 335.598  26
   3  -6  -8 4753.51 293.653   5
   3  -6  -8 4489.88 298.707   6
   3  -6  -7 18779.3 927.819  27
   3  -6  -7 20654.4 861.719   6
   3  -6  -7 20176.0 835.033   5
   3  -6  -7 19422.2 911.176  30
   3  -6  -6 2352.46 268.922  30
   3  -6  -6 2808.68 250.624  36
   3  -6  -6 2293.84 275.185  27
   3  -6  -6 2763.73 254.925   5
   3  -6  -6 2750.52 261.310   6
   3  -6  -5 20288.1 985.522  30
   3  -6  -5 22702.9 914.815  36
  -3   6   5 22664.8 937.794  43
   3  -6  -5 21117.1 1000.84  27
   3  -6  -5 21147.7 945.703   5
  -3   6   5 20391.9 1197.31   8
   3  -6  -4 846.098 171.251  30
  -3   6   4 745.367 145.197  43
   3  -6  -4 806.828 134.473  36
   3  -6  -4 584.509 142.665  27
  -3   6   4 365.784 150.527   8
   3  -6  -4 512.683 232.280   9
   3  -6  -4 630.572 144.378   5
   3  -6  -4 379.989 158.641   2
   3  -6  -3 174.862 138.954   2
   3  -6  -3 130.657 96.1446   5
   3  -6  -3 244.271 112.809  30
  -3   6   3 233.037 93.0077  43
   3  -6  -3 135.187 96.6033  27
   3  -6  -3 188.089 83.5332  22
  -3   6   3 139.454 110.913   8
   3  -6  -3-48.6379 137.264   9
   3  -6  -2 14586.1 1011.79   2
   3  -6  -2 14612.7 763.683   5
   3  -6  -2 15533.0 799.515  30
  -3   6   2 13584.1 727.733  43
   3  -6  -2 14393.9 753.468  27
   3  -6  -2 14999.5 709.719  22
   3  -6  -2 14294.2 1066.08   9
  -3   6   2 12696.2 881.069   8
   3  -6  -1 110123. 4297.38   9
  -3   6   1 107731. 4021.41   8
   3  -6  -1 114409. 3780.53  27
   3  -6  -1 119214. 3842.22  30
   3  -6  -1 115195. 3740.61  22
   3  -6  -1 111266. 3796.60   5
   3  -6  -1 111139. 4215.77   2
   3  -6   0-115.346 172.013   9
   3  -6   0 237.680 116.442  30
   3  -6   0 63.9073 92.7847  27
   3  -6   0 141.220 73.4433  22
   3  -6   0 149.186 94.6429   5
   3  -6   0-250.156 156.303   2
   3  -6   1 35808.9 1817.42   9
   3  -6   1 37001.4 1442.68  30
   3  -6   1 33365.2 1309.81  15
   3  -6   1 35749.5 1383.28  27
   3  -6   1 34966.5 1395.78  22
   3  -6   1 29318.9 1268.27  25
   3  -6   1 34496.4 1737.17   2
   3  -6   1 36006.8 1428.93   5
   3  -6   2 8672.28 783.583   9
   3  -6   2 8754.51 555.797  30
   3  -6   2 8862.60 517.359  15
   3  -6   2 8058.98 503.118  27
   3  -6   2 7484.23 460.874  25
   3  -6   2 9251.14 758.600   2
   3  -6   2 7610.81 518.495   5
   3  -6   3 2892.13 301.912   5
   3  -6   3 3568.89 445.380   2
   3  -6   3 3221.08 299.274  20
   3  -6   3 3670.87 337.175  30
   3  -6   3 3767.73 329.819  15
   3  -6   3 3750.44 313.319  27
   3  -6   3 3573.47 295.137  25
   3  -6   3 2803.34 440.985   9
   3  -6   4 5872.07 575.160   2
   3  -6   4 5258.16 399.399   5
   3  -6   4 6191.52 426.782  30
   3  -6   4 5538.64 410.546  20
   3  -6   4 5767.51 427.373  15
   3  -6   4 5803.35 384.568  25
   3  -6   4 6294.12 452.050  10
   3  -6   4 4863.76 574.347   9
   3  -6   5 48864.1 1779.16   5
   3  -6   5 45471.4 2059.77   2
   3  -6   5 48301.7 1752.84  30
   3  -6   5 50348.4 1715.73  32
   3  -6   5 48961.0 1807.23  20
   3  -6   5 48234.2 1830.77  15
   3  -6   5 46549.5 1723.81  25
   3  -6   5 47972.7 1836.40  10
   3  -6   6 96.3674 72.3020   5
   3  -6   6 128.437 72.0570  32
   3  -6   6 63.9022 91.4803  20
   3  -6   6-29.2032 85.3277  15
   3  -6   6-14.7911 75.2918  25
   3  -6   6 153.343 87.9837  10
   3  -6   6 122.178 71.1377   6
   3  -6   7 125.871 80.1503   5
   3  -6   7 95.1315 64.6263  32
   3  -6   7-17.9496 84.7944  20
   3  -6   7 68.2891 77.1696  15
  -3   6  -7 46.3347 68.7179  16
   3  -6   7 80.7456 58.5171  26
   3  -6   7 31.5485 53.2979  25
   3  -6   7 50.9783 61.6660   6
   3  -6   7-6.63439 101.702  10
   3  -6   8 207.635 73.8271   5
   3  -6   8 301.616 110.176  20
   3  -6   8 197.407 86.8016  15
  -3   6  -8 351.375 103.922  16
   3  -6   8 194.464 74.7462  32
   3  -6   8 143.918 67.9433  22
   3  -6   8 273.994 83.3524  25
   3  -6   8 362.027 139.143  10
   3  -6   8 199.767 85.6454   6
   3  -6   9 3263.99 290.030  20
   3  -6   9 3306.95 294.057  15
   3  -6   9 3444.05 276.346  32
   3  -6   9 2855.90 237.489  25
   3  -6   9 3331.11 285.654  22
   3  -6   9 2891.01 304.319  10
   3  -6   9 3256.40 303.057  11
   3  -6  10 3251.12 277.584  20
   3  -6  10 2739.15 257.356  15
   3  -6  10 3322.07 268.087  32
   3  -6  10 2838.20 224.641  25
   3  -6  10 2977.13 254.565  22
   3  -6  10 3085.33 298.918  10
   3  -6  10 2700.85 268.668  11
   3  -6  11 4520.82 312.424  20
   3  -6  11 4126.96 304.976  15
   3  -6  11 4293.74 298.334  32
   3  -6  11 3818.81 253.200  25
   3  -6  11 3989.94 281.156  22
   3  -6  11 4680.12 355.524  10
   3  -6  11 3850.69 309.710  11
   3  -6  12 865.206 128.109  32
   3  -6  12 946.023 116.301  22
   3  -6  12 867.409 100.681  25
   3  -6  12 1006.93 135.812  15
   3  -6  12 1074.45 143.212  20
   3  -6  13 2306.24 187.073  15
   3  -6  13 2428.85 189.307  32
   3  -6  13 2578.80 193.267  20
   3  -6  14 2660.78 175.738  15
   3  -6  14 2717.84 178.629  32
   3  -5 -15 18607.7 631.199  17
   3  -5 -15 19695.7 721.538  27
  -3   5  14 1363.46 129.698  44
   3  -5 -14 1365.08 166.638  27
  -3   5  14 988.594 131.462  14
  -3   5  13 139.169 74.1801  44
  -3   5  13 134.174 54.3027  19
   3  -5 -13 235.281 87.7066  27
   3  -5 -12 6600.89 450.894  27
  -3   5  12 7052.97 411.954  44
   3  -5 -11 29902.8 1279.53  27
  -3   5  11 31776.9 1228.19  44
   3  -5 -10 18406.7 907.003  27
   3  -5  -9 9912.20 629.946  27
   3  -5  -9 11185.0 555.604  26
  -3   5   8 1378.80 263.479   8
   3  -5  -8 1294.57 214.563  27
   3  -5  -7 6889.76 501.689  27
   3  -5  -7 6858.76 431.152   6
  -3   5   7 6158.67 602.399   8
   3  -5  -7 6414.45 470.077  30
   3  -5  -7 5986.38 561.654   2
   3  -5  -7 7229.75 428.068   5
   3  -5  -6 1118.50 208.498  27
  -3   5   6 844.619 221.812   8
   3  -5  -6 478.271 207.315   9
   3  -5  -6 882.753 178.584  30
   3  -5  -6 1179.68 250.191   2
   3  -5  -6 1218.84 169.493   5
   3  -5  -5 40011.7 1584.65  27
  -3   5   5 36801.8 1782.98   8
   3  -5  -5 40152.3 2037.67   9
   3  -5  -5 39838.7 1827.69   2
   3  -5  -5 41193.7 1530.22   5
   3  -5  -5 38104.9 1573.35  30
   3  -5  -4 31054.3 1583.30   2
   3  -5  -4 28293.7 1270.15   5
   3  -5  -4 34015.1 1375.60  30
  -3   5   4 31696.0 1270.30  43
   3  -5  -4 33439.1 1356.17  27
   3  -5  -4 33248.4 1242.64  22
   3  -5  -4 32268.8 1748.94   9
  -3   5   4 33895.7 1586.47   8
   3  -5  -3 2365.10 375.876   2
   3  -5  -3 2144.20 258.863   5
   3  -5  -3 2463.47 284.278  30
  -3   5   3 2168.44 243.764  43
   3  -5  -3 2456.42 274.600  27
   3  -5  -3 2654.91 248.504  22
  -3   5   3 2430.68 346.826   8
   3  -5  -3 2489.13 425.426   9
   3  -5  -2 21596.1 1262.05   2
   3  -5  -2 22490.0 1011.53   5
   3  -5  -2 22873.5 1041.51  30
   3  -5  -2 21284.3 916.143  36
   3  -5  -2 22780.0 1002.57  27
   3  -5  -2 21184.9 943.971  22
  -3   5   2 22128.2 1181.39   8
   3  -5  -2 20197.3 1290.72   9
  -3   5   1 309.606 155.286   8
   3  -5  -1 3.91702 140.590   9
   3  -5  -1 72.5001 90.2247  30
   3  -5  -1 58.0232 74.7370  27
   3  -5  -1 70.2267 80.1341  22
   3  -5  -1 93.9560 64.7364  25
   3  -5  -1 125.040 130.038   2
   3  -5  -1-56.1072 100.983   5
   3  -5   0 14321.9 1010.76   9
  -3   5   0 14492.5 859.258   8
   3  -5   0 14562.2 769.691  30
   3  -5   0 14946.7 690.346  15
   3  -5   0 14234.7 728.682  27
   3  -5   0 12696.7 675.888  25
   3  -5   0 15187.1 748.860  22
   3  -5   0 13170.0 963.464   2
   3  -5   0 14173.6 765.783   5
   3  -5   1 3645.29 341.495   5
   3  -5   1 2761.83 418.819   2
   3  -5   1 3333.66 288.925  20
   3  -5   1 3164.13 318.480  30
   3  -5   1 3181.16 285.136  15
   3  -5   1 2924.45 287.073  27
   3  -5   1 2979.33 277.547  25
   3  -5   1 3233.69 453.594   9
  -3   5  -1 3093.04 351.983   8
   3  -5   2 4276.32 502.423   2
   3  -5   2 4635.54 381.544   5
   3  -5   2 5168.30 404.024  30
   3  -5   2 4431.34 353.678  20
   3  -5   2 5571.66 393.248  15
   3  -5   2 4107.76 334.506  25
   3  -5   2 4129.68 343.485  10
   3  -5   2 4644.22 550.806   9
   3  -5   3 142.904 136.061   2
   3  -5   3 179.120 88.8330   5
   3  -5   3 128.401 66.5435  32
   3  -5   3 105.728 79.8084  30
   3  -5   3 233.195 105.972  20
   3  -5   3 418.242 124.570  15
   3  -5   3 321.650 107.124  25
   3  -5   3 135.483 70.3124  10
   3  -5   3 74.0869 178.996   9
   3  -5   4 811.263 225.895   2
   3  -5   4 402.396 125.942   5
   3  -5   4 315.284 86.9935  30
   3  -5   4 481.876 108.205  32
   3  -5   4 335.704 118.853  20
   3  -5   4 519.398 138.265  15
   3  -5   4 453.149 111.112  25
   3  -5   4 992.639 194.953  10
   3  -5   4 553.534 196.655   9
   3  -5   4 516.380 190.893   7
   3  -5   5 40900.6 1856.47   2
   3  -5   5 42812.1 1586.17   5
   3  -5   5 50219.5 1619.32  32
   3  -5   5 45247.1 1588.52  30
   3  -5   5 38400.5 1590.86  20
   3  -5   5 39738.6 1554.97  25
   3  -5   5 43771.8 1671.32  10
   3  -5   5 44611.6 1963.76   7
   3  -5   5 46005.9 2038.67   9
   3  -5   6 9814.83 755.928   2
   3  -5   6 11103.6 599.188   5
   3  -5   6 11302.4 646.027  20
   3  -5   6 11336.8 614.308  32
   3  -5   6 11637.8 666.540  15
   3  -5   6 11087.3 606.062  25
   3  -5   6 10896.6 661.075  10
   3  -5   6 11319.3 869.033   7
   3  -5   7 21990.2 1227.50   2
   3  -5   7 24634.3 1031.50   5
   3  -5   7 25339.3 1114.04  20
   3  -5   7 24478.2 1073.87  32
   3  -5   7 23907.3 1102.84  15
  -3   5  -7 24907.0 1095.90  16
   3  -5   7 27009.9 1034.89  26
   3  -5   7 24027.5 1046.77  25
   3  -5   7 22191.9 1349.36   7
   3  -5   7 24834.1 1142.53  10
   3  -5   7 26317.7 1060.76   6
   3  -5   8 14294.8 804.451  10
   3  -5   8 15534.1 716.428   6
   3  -5   8 14423.9 1023.49   7
  -3   5  -8 14815.0 753.286  42
   3  -5   8 15214.1 769.155  32
   3  -5   8 14766.6 697.384   5
   3  -5   8 14649.1 773.996  15
  -3   5  -8 16457.1 800.824  16
   3  -5   8 14079.6 722.188  25
   3  -5   8 14359.8 772.318  20
   3  -5   9 1578.17 242.847  10
  -3   5  -9 1755.25 222.192  42
   3  -5   9 1838.88 198.694  31
   3  -5   9 1777.35 233.039  32
   3  -5   9 2115.96 202.440   5
   3  -5   9 1649.64 220.890  15
  -3   5  -9 1542.76 229.745  16
   3  -5   9 1702.07 216.699  25
   3  -5   9 2276.29 263.930  20
   3  -5  10 2198.05 288.484  10
   3  -5  10 2145.81 271.786  11
   3  -5  10 2229.75 225.027  31
   3  -5  10 2217.98 260.557  32
  -3   5 -10 2306.32 256.254  42
   3  -5  10 1788.67 232.285  15
  -3   5 -10 2708.78 299.262  16
   3  -5  10 1992.11 227.941  22
   3  -5  10 2202.87 237.031  25
   3  -5  10 2317.17 257.711  20
   3  -5  11 2763.74 311.372  10
   3  -5  11 3069.33 307.189  11
   3  -5  11 3079.78 259.681  31
   3  -5  11 3026.51 292.249  32
  -3   5 -11 2772.30 283.455  42
   3  -5  11 3153.40 294.988  15
  -3   5 -11 3047.31 299.246  16
   3  -5  11 2894.19 269.167  25
   3  -5  11 2998.99 265.452  22
   3  -5  11 3206.30 293.024  20
   3  -5  12 9754.84 612.208  10
   3  -5  12 9623.16 581.435  11
   3  -5  12 10714.3 530.581  31
   3  -5  12 10022.5 564.253  32
  -3   5 -12 9798.59 566.521  42
   3  -5  12 9687.11 546.159  15
  -3   5 -12 10509.3 567.553  16
   3  -5  12 10063.6 512.641  22
   3  -5  12 9824.07 529.516  25
   3  -5  12 10057.8 548.690  20
   3  -5  13 26647.5 1155.09  10
   3  -5  13 26685.6 1118.87  11
   3  -5  13 27116.0 1084.19  32
   3  -5  13 26618.8 1029.13  31
  -3   5 -13 25469.5 1087.51  42
   3  -5  13 27493.8 1075.35  15
  -3   5 -13 27165.0 1068.11  16
   3  -5  13 27375.8 1050.74  25
   3  -5  13 27426.5 1062.59  20
   3  -5  14 42.9800 71.8364  11
  -3   5 -14 81.5701 72.6729  42
   3  -5  14 151.400 63.1334  15
   3  -5  14 50.7157 49.2271  31
   3  -5  14 53.2405 52.9761  32
   3  -5  14 122.033 48.8236  25
   3  -5  14 101.544 49.4593  20
  -3   5 -15 4568.28 297.689  42
   3  -5  15 4492.57 266.553  15
   3  -5  15 4634.32 266.258  25
   3  -5  15 4499.16 258.302  31
   3  -5  15 4462.25 288.720  32
   3  -5  15 4848.20 272.755  20
  -3   5 -16 3860.16 233.663  42
   3  -5  16 3761.56 232.900  32
   3  -4 -17 34.0384 30.2236  36
   3  -4 -17-13.4369 37.9982  27
  -3   4  17 21.0124 31.4782  14
  -3   4  16 16275.3 575.406  45
   3  -4 -16 15407.0 643.921  27
   3  -4 -15 6970.13 332.865  17
   3  -4 -15 6666.33 408.722  27
   3  -4 -14 26187.7 1104.37  27
  -3   4  14 26211.2 977.928  44
   3  -4 -13 294.684 120.979  27
  -3   4  13 169.296 60.4081  44
   3  -4 -12 1986.99 254.178  27
  -3   4  12 2132.95 223.575  44
  -3   4  11 4709.03 498.763   8
   3  -4 -11 4766.37 415.801  27
  -3   4  10 14261.6 932.974   8
   3  -4 -10 14752.6 809.170  27
  -3   4   9 34111.9 1630.25   8
   3  -4  -9 31539.1 1412.25  27
   3  -4  -9 34609.8 1281.51  26
  -3   4   8 3282.53 415.404   8
   3  -4  -8 3165.77 342.798  27
   3  -4  -8 3779.62 303.756  26
   3  -4  -7 2537.80 296.716  27
  -3   4   7 2878.82 383.497   8
   3  -4  -7 2246.41 233.926   6
   3  -4  -7 2939.47 303.087  30
   3  -4  -7 2346.19 324.042   2
   3  -4  -7 2840.10 248.527   5
   3  -4  -6 2697.71 292.372  27
  -3   4   6 1855.34 303.678   8
   3  -4  -6 2074.27 228.301   6
   3  -4  -6 1795.76 236.261  30
   3  -4  -6 1961.78 216.889   5
   3  -4  -6 1669.37 286.815   2
   3  -4  -5 6922.17 476.532  27
  -3   4   5 6066.22 553.801   8
   3  -4  -5 6291.91 555.208   2
   3  -4  -5 6454.04 421.747   5
   3  -4  -5 6274.09 454.161  30
   3  -4  -4 23624.3 1051.40  30
  -3   4   4 22883.9 1200.50   8
   3  -4  -4 23985.1 1045.78  27
   3  -4  -4 23420.0 954.583  22
   3  -4  -4 23052.2 1223.14   2
   3  -4  -4 23052.9 1000.90   5
   3  -4  -3 55583.5 1986.72  30
  -3   4   3 57088.0 2183.18   8
   3  -4  -3 53783.6 1950.37  27
   3  -4  -3 52306.3 1873.77  22
   3  -4  -3 51136.8 2187.32   2
   3  -4  -3 51913.0 1923.21   5
   3  -4  -2 34706.7 1376.78  30
   3  -4  -2 33398.5 1659.02   9
  -3   4   2 34797.6 1519.39   8
   3  -4  -2 35399.5 1349.15  27
   3  -4  -2 36491.2 1323.72  22
   3  -4  -2 29245.7 1263.13  25
   3  -4  -2 32687.6 1574.33   2
   3  -4  -2 34971.6 1352.18   5
   3  -4  -1 16313.9 987.453   2
   3  -4  -1 15164.8 767.658   5
   3  -4  -1 16955.5 739.564  36
   3  -4  -1 17329.8 804.308  30
   3  -4  -1 16761.3 766.407  27
   3  -4  -1 15406.7 741.889  22
   3  -4  -1 14736.7 721.513  25
   3  -4  -1 16326.7 1019.92   9
  -3   4   1 14797.6 863.633   8
   3  -4   0 4835.42 334.387  36
   3  -4   0 5610.79 406.919  30
   3  -4   0 5564.67 540.754   2
   3  -4   0 5901.33 414.347   5
   3  -4   0 5548.29 361.677  15
   3  -4   0 5125.27 358.884  25
   3  -4   0 5399.38 381.029  22
   3  -4   0 5725.51 551.168   9
  -3   4   0 5316.64 450.150   8
  -3   4  -1 7147.00 509.592   8
   3  -4   1 6715.43 604.112   9
   3  -4   1 6759.72 390.312  36
   3  -4   1 6903.79 460.466  30
   3  -4   1 6755.54 393.469  32
   3  -4   1 6684.88 416.818  20
   3  -4   1 7060.00 433.473  15
   3  -4   1 6094.31 403.804  25
   3  -4   1 6798.34 606.379   2
   3  -4   1 7079.27 465.574   5
   3  -4   2 22957.4 1209.55   2
   3  -4   2 22153.2 983.226   5
   3  -4   2 23284.5 993.526  30
   3  -4   2 21605.4 908.749  32
   3  -4   2 22655.0 951.442  20
   3  -4   2 22355.5 964.634  15
   3  -4   2 21732.7 936.649  25
   3  -4   2 23560.4 969.171  10
   3  -4   2 21271.9 1185.25   9
  -3   4  -2 21840.0 1022.77   8
   3  -4   3 28236.8 1400.28   2
   3  -4   3 30010.5 1192.40   5
   3  -4   3 30437.9 1208.66  30
   3  -4   3 28725.3 1139.29  32
   3  -4   3 29310.2 1171.55  20
   3  -4   3 29690.8 1204.48  15
   3  -4   3 28830.1 1159.86  25
   3  -4   3 28470.6 1199.37  10
   3  -4   3 28238.3 1357.64   7
   3  -4   3 27698.0 1413.99   9
  -3   4  -3 29794.0 1219.72   8
   3  -4   4 13496.9 875.420   2
   3  -4   4 14549.9 716.721   5
   3  -4   4 15126.8 711.534  32
   3  -4   4 14997.7 729.694  30
   3  -4   4 15296.0 733.702  20
   3  -4   4 14891.6 762.160  15
   3  -4   4 14081.0 699.467  25
   3  -4   4 14316.7 758.398  10
   3  -4   4 15040.1 901.325   7
   3  -4   4 15603.1 952.733   9
   3  -4   5 3496.37 396.718   2
   3  -4   5 3399.78 292.386   5
   3  -4   5 3305.16 292.713  32
   3  -4   5 3344.22 304.364  20
   3  -4   5 3009.56 317.501  15
   3  -4   5 2645.95 258.839  24
   3  -4   5 3296.61 289.319  25
   3  -4   5 3123.64 315.970  10
   3  -4   5 3350.55 411.780   9
   3  -4   5 2928.87 381.407   7
   3  -4   6 7023.40 565.859   2
   3  -4   6 6202.51 406.527   5
   3  -4   6 6150.35 437.938  20
   3  -4   6 6203.06 395.757  31
   3  -4   6 6074.33 424.514  32
   3  -4   6 6585.42 469.865  15
   3  -4   6 5808.44 403.363  24
   3  -4   6 6074.19 419.865  25
   3  -4   6 6154.61 465.281  10
   3  -4   6 6501.31 590.821   7
   3  -4   7 13512.0 856.287   2
   3  -4   7 14579.0 697.900   5
   3  -4   7 15953.6 780.727  20
   3  -4   7 14664.7 706.186  31
   3  -4   7 15081.3 756.069  32
   3  -4   7 13745.0 752.583  15
   3  -4   7 15413.6 695.915  26
   3  -4   7 13330.7 691.992  24
   3  -4   7 13737.9 713.149  25
   3  -4   7 14054.2 783.026  10
   3  -4   7 15126.2 977.127   7
   3  -4   7 16215.3 728.799   6
   3  -4   8 6550.14 497.621  10
   3  -4   8 7061.15 430.010   6
   3  -4   8 6793.24 645.414   7
  -3   4  -8 7176.48 473.718  42
   3  -4   8 7140.13 486.538  32
   3  -4   8 7156.90 454.397  31
   3  -4   8 6534.16 544.380   2
   3  -4   8 6715.69 415.435   5
   3  -4   8 6636.57 473.276  15
   3  -4   8 6036.13 419.685  24
   3  -4   8 7203.83 464.762  25
   3  -4   8 7062.10 482.372  20
   3  -4   9 21346.4 1051.02  31
   3  -4   9 27932.1 1168.50  32
   3  -4   9 30065.7 1192.33  20
   3  -4   9 27603.0 1148.82  15
  -3   4  -9 28120.0 1170.71  16
   3  -4   9 22516.8 1037.90  24
   3  -4   9 24380.2 1091.37  25
   3  -4   9 26183.5 1193.39  10
   3  -4   9 27620.8 1466.20   7
   3  -4  10 3108.56 301.411  31
   3  -4  10 3136.55 318.441  32
   3  -4  10 3044.27 304.524  20
   3  -4  10 2535.10 282.700  15
  -3   4 -10 3349.56 331.858  16
   3  -4  10 2514.29 253.771  24
   3  -4  10 3203.88 304.641  25
   3  -4  10 3079.41 287.634  22
   3  -4  10 3259.54 351.491  10
   3  -4  10 2932.95 320.705  11
   3  -4  10 2876.25 441.004   7
   3  -4  11 10384.3 686.298  10
   3  -4  11 11298.6 914.257   7
   3  -4  11 11810.3 689.575  11
   3  -4  11 11269.8 640.953  31
   3  -4  11 12084.1 673.571  32
   3  -4  11 12293.6 587.587  39
   3  -4  11 10571.8 626.967  15
  -3   4 -11 11961.8 674.950  16
   3  -4  11 12142.6 613.764  22
   3  -4  11 11243.8 634.899  25
   3  -4  11 9796.94 562.045  24
   3  -4  11 12220.4 652.368  20
   3  -4  12 14951.3 781.455  32
   3  -4  12 16519.1 793.036  31
   3  -4  12 15911.3 767.816  20
   3  -4  12 14472.7 760.110  15
  -3   4 -12 17159.8 837.740  16
   3  -4  12 16310.5 729.404  22
   3  -4  12 14655.8 703.737  24
   3  -4  12 16211.2 786.946  25
   3  -4  12 14930.4 842.143  10
   3  -4  12 16638.5 1126.40   7
   3  -4  12 15047.3 817.537  11
   3  -4  13 4308.21 400.859  10
   3  -4  13 4359.87 380.321  11
   3  -4  13 4012.85 334.607  31
   3  -4  13 4011.44 340.964  32
  -3   4 -13 4370.93 371.711  42
   3  -4  13 3653.32 314.295  15
  -3   4 -13 4441.12 362.060  16
   3  -4  13 3544.25 276.440  24
   3  -4  13 3673.15 321.395  25
   3  -4  13 4314.61 293.464  22
   3  -4  13 3774.52 310.643  20
   3  -4  14 6698.88 462.405  11
   3  -4  14 6804.37 430.595  32
   3  -4  14 6034.94 406.166  31
  -3   4 -14 5354.36 416.257  42
  -3   4 -14 5890.04 417.149  16
   3  -4  14 6111.75 393.671  15
   3  -4  14 6099.94 403.359  25
   3  -4  14 5626.44 371.667  20
   3  -4  15 851.697 157.468  11
   3  -4  15 1005.19 150.473  31
   3  -4  15 1072.80 159.309  32
  -3   4 -15 883.966 151.265  42
  -3   4 -15 1069.11 153.164  16
   3  -4  15 785.467 125.052  15
   3  -4  15 937.404 145.353  25
   3  -4  15 970.040 134.969  20
   3  -4  16 12619.3 616.379  11
  -3   4 -16 11744.8 600.086  42
  -3   4 -16 11490.8 545.661  16
   3  -4  16 12525.6 570.333  25
   3  -4  16 12674.8 525.859  20
   3  -4  16 11725.0 565.972  31
   3  -4  16 12266.8 577.142  32
   3  -4  17 10544.6 492.422  31
   3  -4  17 11583.9 509.568  32
  -3   4 -17 10824.8 526.417  42
   3  -4  17 11429.7 495.162  25
   3  -4  18 4767.74 245.610  32
   3  -4  18 4306.83 235.380  31
   3  -4  18 4504.00 232.284  25
  -3   4 -18 4439.49 254.614  42
   3  -3 -17 5468.74 283.905  36
  -3   3  17 5697.71 291.424  45
   3  -3 -17 5731.85 332.520  27
  -3   3  17 4849.70 275.585  14
  -3   3  16 196.844 63.1563  45
   3  -3 -16 378.745 107.339  27
  -3   3  16 200.311 74.4006  14
   3  -3 -15 12390.7 657.954  27
   3  -3 -14 12696.7 702.201  27
   3  -3 -13 11982.0 700.072  27
  -3   3  12 7649.52 446.765  44
  -3   3  12 7849.70 638.685   8
   3  -3 -12 7365.59 540.382  27
  -3   3  11 29887.0 1177.26  44
  -3   3  11 29945.7 1462.26   8
   3  -3 -11 28325.1 1302.96  27
  -3   3  10 2521.45 354.543   8
   3  -3 -10 2506.69 301.449  27
  -3   3   9 16117.8 968.156   8
   3  -3  -9 14238.4 801.009  27
  -3   3   8 20615.9 1132.01   8
   3  -3  -8 20691.1 985.326  27
   3  -3  -8 19729.3 860.643  26
   3  -3  -7 40871.2 1615.75  27
   3  -3  -7 42963.1 1527.46  26
   3  -3  -7 38465.1 1656.96   2
  -3   3   7 39859.3 1788.34   8
   3  -3  -6 151.838 93.8013  27
   3  -3  -6-21.0802 82.0352   5
   3  -3  -6 32.9081 74.1787   2
   3  -3  -6 195.608 107.823  30
  -3   3   6 5.34621 78.2671   8
   3  -3  -6 43.6825 58.1564   6
   3  -3  -5 40189.0 1585.19  27
   3  -3  -5 42773.2 1753.20   2
   3  -3  -5 42721.6 1524.75   5
   3  -3  -5 39503.5 1576.18  30
   3  -3  -5 44382.2 1555.14   6
  -3   3   5 40359.8 1760.93   8
   3  -3  -4 23837.2 1018.96  30
   3  -3  -4 23902.6 1167.08   2
   3  -3  -4 24858.2 982.902   5
   3  -3  -4 23045.3 1005.64  27
   3  -3  -4 23251.2 937.382  22
  -3   3   4 22885.4 1156.32   8
   3  -3  -3 66837.7 2307.68  30
   3  -3  -3 73590.2 2246.50  34
   3  -3  -3 65117.3 2499.24   2
   3  -3  -3 66141.6 2259.21   5
   3  -3  -3 64894.5 2276.73  27
   3  -3  -3 58676.2 2216.46  25
   3  -3  -3 67359.3 2231.86  22
  -3   3   3 64439.2 2463.07   8
   3  -3  -2 17753.4 1000.99   2
   3  -3  -2 19899.7 852.629   5
  -3   3   2 19614.3 988.112   8
   3  -3  -2 18709.1 820.023  25
   3  -3  -2 19998.1 828.201  22
   3  -3  -2 21024.6 882.410  30
   3  -3  -1 8362.20 620.327   2
   3  -3  -1 9836.61 506.650   5
   3  -3  -1 7529.68 596.579   9
  -3   3   1 8952.84 580.713   8
   3  -3  -1 7843.26 452.501  25
   3  -3  -1 9433.79 487.476  22
   3  -3  -1 8739.81 496.273  30
   3  -3   0 1756.48 199.654  30
   3  -3   0 1679.13 180.352  36
  -3   3   0 1875.20 242.110   8
   3  -3   0 1682.48 258.696   9
   3  -3   0 1714.50 184.410  25
   3  -3   0 1764.17 191.662  22
   3  -3   0 1636.51 261.777   2
   3  -3   0 1418.42 181.118   5
   3  -3   1 4382.63 432.587   2
   3  -3   1 4729.50 337.588   5
   3  -3   1 4987.03 342.858  30
   3  -3   1 4650.74 317.714  20
   3  -3   1 4635.40 318.727  25
   3  -3   1 4812.50 336.658  22
   3  -3   1 4705.95 428.556   9
  -3   3  -1 5004.68 384.149   8
   3  -3   2 33122.4 1452.84   2
   3  -3   2 32322.5 1239.95   5
   3  -3   2 32916.3 1207.27  32
   3  -3   2 34485.3 1228.76  20
   3  -3   2 32680.7 1233.61  15
   3  -3   2 30477.0 1194.26  24
   3  -3   2 31869.5 1209.92  25
   3  -3   2 31715.9 1208.29  10
   3  -3   2 31556.8 1309.40   7
   3  -3   2 30845.7 1394.98   9
  -3   3  -2 33112.9 1293.26   8
   3  -3   3 66939.5 2409.64   2
   3  -3   3 65301.4 2163.92   5
   3  -3   3 64804.0 2142.50  32
   3  -3   3 64584.1 2153.22  20
   3  -3   3 62397.1 2170.52  15
   3  -3   3 60943.3 2128.69  25
   3  -3   3 60539.3 2084.88  23
   3  -3   3 57298.5 2113.85  24
   3  -3   3 64577.3 2176.04  10
   3  -3   3 62139.7 2278.24   7
   3  -3   3 64613.7 2366.24   9
  -3   3  -3 64792.8 2186.78   8
   3  -3   4 22057.8 1086.26   2
   3  -3   4 20907.1 896.490   5
   3  -3   4 21182.6 873.255  31
   3  -3   4 23557.2 923.186  32
   3  -3   4 23665.9 928.439  20
   3  -3   4 22568.7 942.488  15
   3  -3   4 20171.9 878.645  12
   3  -3   4 20625.9 886.328  24
   3  -3   4 20284.2 847.132  23
   3  -3   4 23164.8 911.779  25
   3  -3   4 20912.3 933.770  10
   3  -3   4 19998.9 1013.76   7
   3  -3   4 22128.6 1075.32   9
  -3   3  -4 22893.5 897.080   8
   3  -3   5 30928.9 1384.44   2
   3  -3   5 31643.0 1191.06   5
   3  -3   5 31650.9 1182.34  31
   3  -3   5 32547.4 1218.90  32
   3  -3   5 35181.6 1241.47  20
   3  -3   5 27913.6 1161.25  12
   3  -3   5 31466.7 1246.62  15
   3  -3   5 29513.8 1181.43  24
   3  -3   5 27349.1 1128.13  21
   3  -3   5 31553.2 1198.61  25
   3  -3   5 32215.5 1265.80  10
   3  -3   5 31982.2 1386.88   7
   3  -3   5 30920.2 1382.41   9
   3  -3   6 399.602 105.921   5
   3  -3   6 385.836 131.391   2
   3  -3   6 323.288 105.251  20
   3  -3   6 342.909 90.0705  21
   3  -3   6 335.188 97.1596  31
   3  -3   6 385.092 105.423  32
   3  -3   6 390.859 104.067  12
   3  -3   6 349.097 100.460  15
   3  -3   6 308.012 95.1553  24
   3  -3   6 435.082 105.815  25
   3  -3   6 198.683 90.7796   7
   3  -3   6 482.765 110.206   6
   3  -3   7 4788.75 425.176   2
   3  -3   7 4095.86 298.561   5
   3  -3   7 5197.86 374.904  20
   3  -3   7 4545.46 344.501  31
   3  -3   7 4613.35 357.710  32
   3  -3   7 4485.24 355.607  15
   3  -3   7 3935.47 314.553  12
   3  -3   7 4159.54 300.206  26
   3  -3   7 4901.93 353.050  25
   3  -3   7 4181.45 324.725  24
   3  -3   7 4155.29 299.208  21
   3  -3   7 3910.21 351.957  10
   3  -3   7 4796.87 332.776   6
   3  -3   7 4078.23 442.297   7
   3  -3   8 40434.6 1412.75   6
   3  -3   8 37770.5 1523.69  10
   3  -3   8 35881.6 1705.83   7
   3  -3   8 38244.4 1409.14  38
   3  -3   8 37296.9 1457.47  31
   3  -3   8 38493.7 1495.35  32
   3  -3   8 37784.2 1587.69   2
   3  -3   8 36887.1 1378.18   5
   3  -3   8 39083.0 1488.83  15
   3  -3   8 34437.4 1408.04  12
   3  -3   8 38699.0 1462.46  25
   3  -3   8 38076.1 1394.58  21
   3  -3   8 35300.4 1415.78  24
   3  -3   8 41881.7 1508.31  20
   3  -3   9 25444.0 1095.14  11
   3  -3   9 23044.0 1107.60  10
   3  -3   9 24537.1 1330.42   7
   3  -3   9 24381.5 1015.31  38
   3  -3   9 25275.0 1078.25  31
   3  -3   9 23964.3 1090.46  32
   3  -3   9 25899.8 1162.37   2
   3  -3   9 25173.6 1075.22  15
   3  -3   9 22522.8 1009.86  12
   3  -3   9 24488.7 996.807  21
   3  -3   9 22361.9 1009.25  24
   3  -3   9 24719.6 1061.32  25
   3  -3   9 26653.9 1051.31  22
   3  -3   9 26245.0 1097.69  20
   3  -3  10 204.180 114.532  10
   3  -3  10 381.898 195.525   7
   3  -3  10 333.698 111.758  11
   3  -3  10 386.103 113.231  31
   3  -3  10 312.162 120.681  32
   3  -3  10 330.150 103.980  38
   3  -3  10 424.557 110.026  12
   3  -3  10 339.268 117.740  15
   3  -3  10 344.119 109.907  24
   3  -3  10 152.732 81.7529  22
   3  -3  10 381.946 112.910  25
   3  -3  10 357.327 118.425  20
   3  -3  10 385.405 109.925  21
   3  -3  11 20887.9 1050.80  10
   3  -3  11 22043.1 1305.45   7
   3  -3  11 22127.3 1033.80  11
   3  -3  11 24373.3 1057.22  31
   3  -3  11 22852.7 1029.22  32
   3  -3  11 21743.4 954.707  38
   3  -3  11 20947.0 893.457  39
   3  -3  11 19059.3 904.005  12
   3  -3  11 19371.3 948.561  15
   3  -3  11 21494.3 947.670  24
   3  -3  11 22419.7 930.367  22
   3  -3  11 21622.5 926.238  21
   3  -3  11 24353.2 1031.18  25
   3  -3  11 21527.2 964.920  20
   3  -3  12 18454.1 990.830  10
   3  -3  12 22008.9 1303.30   7
   3  -3  12 19825.1 980.410  11
   3  -3  12 19956.0 954.301  31
   3  -3  12 19390.4 938.794  32
   3  -3  12 20493.9 912.806  38
   3  -3  12 19714.8 913.844  15
   3  -3  12 19426.7 865.362  12
   3  -3  12 18462.4 872.585  24
   3  -3  12 21120.8 865.106  22
   3  -3  12 19969.1 945.247  25
   3  -3  12 20505.7 881.987  21
   3  -3  12 20638.9 907.179  20
   3  -3  13 2990.40 340.625  10
   3  -3  13 3613.21 354.510  11
   3  -3  13 3558.11 492.483   7
   3  -3  13 3147.59 313.917  31
   3  -3  13 3171.41 310.437  32
   3  -3  13 3120.57 287.907  38
   3  -3  13 3122.82 294.799  15
   3  -3  13 3166.86 279.297  24
   3  -3  13 2899.67 302.741  25
   3  -3  13 2982.40 270.161  21
   3  -3  13 3055.78 274.971  20
   3  -3  14 6291.71 477.569  11
   3  -3  14 6229.45 445.017  31
   3  -3  14 6700.94 454.532  32
   3  -3  14 6701.06 430.693  38
   3  -3  14 5822.54 406.847  15
   3  -3  14 6363.12 448.144  25
   3  -3  14 6889.68 414.619  24
   3  -3  14 6171.62 394.821  21
   3  -3  14 6441.37 404.230  20
   3  -3  15 8969.48 565.018  11
   3  -3  15 7914.15 500.150  31
   3  -3  15 8697.65 509.743  32
   3  -3  15 8785.27 490.170  38
   3  -3  15 8778.67 473.871  15
   3  -3  15 7637.35 435.864  24
   3  -3  15 7751.29 435.566  21
   3  -3  15 8626.17 512.128  25
   3  -3  15 7936.60 441.416  20
   3  -3  16 6738.93 403.196  38
   3  -3  16 6859.56 370.691  21
   3  -3  16 6261.47 352.168  24
   3  -3  16 7834.70 453.676  25
   3  -3  16 7641.43 486.908  11
   3  -3  16 6994.22 437.414  31
   3  -3  16 6989.51 430.278  32
   3  -3  17 5111.17 344.477  31
   3  -3  17 5390.37 339.755  32
   3  -3  17 5241.50 344.381  25
   3  -3  18 5118.46 316.610  31
   3  -3  18 5353.32 305.106  32
  -3   3 -18 4959.94 333.458  42
   3  -3  18 5148.21 311.085  25
   3  -3  19 794.298 102.600  31
   3  -3  19 988.665 97.6573  32
  -3   3 -19 935.106 114.784  42
   3  -3  19 967.149 106.401  25
  -3   2  18 12502.9 489.440  45
   3  -2 -18 10947.3 505.545  27
   3  -2 -17 9174.81 408.314  36
  -3   2  17 9895.19 461.946  45
   3  -2 -17 9862.17 502.280  27
  -3   2  17 9226.03 423.447  14
  -3   2  16 9160.30 469.427  45
   3  -2 -16 8752.03 505.476  27
   3  -2 -15 7063.80 485.796  27
   3  -2 -14 12240.6 705.294  27
   3  -2 -13 11445.2 695.782  27
   3  -2 -12 40735.3 1688.67  27
  -3   2  12 41931.4 1816.23   8
   3  -2 -11 16759.6 909.007  27
  -3   2  11 18098.0 1033.36   8
   3  -2 -10 9355.24 613.610  27
  -3   2  10 8968.00 685.761   8
   3  -2  -9 870.933 185.024  27
  -3   2   9 890.113 212.498   8
   3  -2  -8 39748.6 1539.80  27
  -3   2   8 34803.5 1651.95   8
   3  -2  -7 4845.84 330.849  26
   3  -2  -7 4784.14 380.988  27
   3  -2  -7 4610.21 387.979   2
  -3   2   7 4546.70 452.115   8
   3  -2  -6 70445.9 2360.84  26
   3  -2  -6 68483.2 2441.35  27
   3  -2  -6 70586.8 2522.75   2
  -3   2   6 71351.2 2645.99   8
   3  -2  -5 45165.9 1690.85  27
   3  -2  -5 46989.4 1646.69  26
   3  -2  -5 46987.5 1804.68   2
   3  -2  -5 45635.2 1607.74   5
  -3   2   5 44250.7 1852.00   8
   3  -2  -5 46512.9 1631.11   6
   3  -2  -4 11842.5 572.299  26
  -3   2   4 11122.7 695.192   8
   3  -2  -4 10912.9 670.046   2
   3  -2  -3 2184.71 215.045  30
   3  -2  -3 1631.19 237.849   2
  -3   2   3 1678.43 240.925   8
   3  -2  -3 1424.22 161.919  25
   3  -2  -2 26411.2 1209.03   2
  -3   2   2 28499.5 1219.34   8
   3  -2  -1 26979.2 1215.92   2
  -3   2   1 28058.2 1193.64   8
   3  -2   0 15925.2 848.799   2
   3  -2   0 16497.9 816.273   9
  -3   2   0 17373.1 823.023   8
   3  -2   1 63510.0 2359.72   2
   3  -2   1 65299.1 2113.92  10
   3  -2   1 63851.7 2270.25   9
  -3   2  -1 64591.1 2266.60   8
   3  -2   2 4845.01 412.329   2
   3  -2   2 5017.52 307.685  10
   3  -2   2 5413.84 317.804   7
   3  -2   2 4934.83 362.529   9
  -3   2  -2 4607.93 341.970   8
   3  -2   3 11894.3 678.171   2
   3  -2   3 10585.9 535.060  10
   3  -2   3 11449.4 564.210   7
   3  -2   3 12248.7 616.638   9
  -3   2  -3 11086.0 555.444   8
   3  -2   4 13042.5 723.277   2
   3  -2   4 13729.6 628.911  10
   3  -2   4 13649.3 664.018   7
   3  -2   4 12926.4 659.825   9
  -3   2  -4 11870.6 563.032   8
   3  -2   5 21472.5 886.923  32
   3  -2   5 21652.9 1013.26   2
   3  -2   5 20059.2 851.231  12
   3  -2   5 21154.5 893.586  15
   3  -2   5 19912.2 850.734  24
   3  -2   5 23813.5 886.376  25
   3  -2   5 22433.5 924.964  10
   3  -2   5 21749.5 975.478   7
   3  -2   6 4267.62 335.067  10
   3  -2   6 4137.93 372.957   7
   3  -2   6 3995.17 287.662  38
   3  -2   6 4147.50 305.275  31
   3  -2   6 4404.84 318.590  32
   3  -2   6 4121.12 368.488   2
   3  -2   6 4530.22 323.506  15
   3  -2   6 3346.20 265.120  14
   3  -2   6 3877.26 285.625  12
   3  -2   6 4247.83 299.759  24
   3  -2   6 3972.44 282.052  21
   3  -2   6 4666.47 311.670  25
   3  -2   6 4722.63 320.068  22
   3  -2   6 4637.61 299.633  23
   3  -2   6 4337.94 308.229  20
   3  -2   6 4547.87 300.467  18
   3  -2   7 36355.5 1405.35  10
   3  -2   7 37139.1 1537.67   7
   3  -2   7 36038.3 1336.15  11
   3  -2   7 37438.5 1329.89  38
   3  -2   7 37553.0 1372.24  32
   3  -2   7 32830.1 1272.35  34
   3  -2   7 37849.6 1366.05  31
   3  -2   7 38253.5 1377.58  15
   3  -2   7 36004.0 1293.40  13
   3  -2   7 35177.0 1290.91  14
   3  -2   7 35140.7 1322.58  12
   3  -2   7 39230.1 1356.99  22
   3  -2   7 37471.8 1327.68  21
   3  -2   7 39238.5 1358.75  25
   3  -2   7 36056.6 1329.71  24
   3  -2   7 33672.7 1295.70  23
   3  -2   7 38574.8 1356.56  20
   3  -2   7 36099.1 1320.20  18
   3  -2   8 3176.34 306.098  10
   3  -2   8 3283.62 375.785   7
   3  -2   8 3509.26 288.907  11
   3  -2   8 3420.25 279.373  38
   3  -2   8 3479.95 257.357  34
   3  -2   8 3476.21 302.183  32
   3  -2   8 3309.23 289.735  31
   3  -2   8 3312.77 323.423   2
   3  -2   8 3093.94 277.877  15
   3  -2   8 3095.30 252.318  14
   3  -2   8 3391.49 277.365  12
   3  -2   8 3442.59 276.720  22
   3  -2   8 3231.01 279.501  25
   3  -2   8 3248.51 271.600  24
   3  -2   8 3281.49 271.998  21
   3  -2   8 3492.25 286.120  20
   3  -2   8 3150.17 262.409  18
   3  -2   9 3892.32 359.238  10
   3  -2   9 3738.11 428.958   7
   3  -2   9 4184.75 342.648  11
   3  -2   9 4152.79 326.543  38
   3  -2   9 3968.67 335.572  31
   3  -2   9 4117.38 345.708  32
   3  -2   9 4091.72 359.555   2
   3  -2   9 3925.81 322.364  15
   3  -2   9 4135.21 298.957  14
   3  -2   9 3780.91 303.601  12
   3  -2   9 4302.40 337.611  25
   3  -2   9 4067.36 315.361  24
   3  -2   9 4066.88 304.270  22
   3  -2   9 4191.77 321.979  21
   3  -2   9 4396.72 335.075  20
   3  -2   9 4265.88 321.697  18
   3  -2  10 60599.8 2287.59  10
   3  -2  10 60298.8 2526.05   7
   3  -2  10 60825.9 2233.15  11
   3  -2  10 62430.1 2254.57  31
   3  -2  10 64217.9 2269.69  32
   3  -2  10 64708.2 2217.62  38
   3  -2  10 62520.3 2140.91  39
   3  -2  10 63426.1 2207.56  15
   3  -2  10 59865.5 2138.70  14
   3  -2  10 59246.7 2161.30  12
   3  -2  10 63041.9 2201.59  21
   3  -2  10 61609.6 2186.14  24
   3  -2  10 67213.4 2166.51  22
   3  -2  10 66443.1 2242.88  25
   3  -2  10 64120.6 2198.90  20
   3  -2  10 60152.7 2182.82  18
   3  -2  11 43326.2 1756.94  10
   3  -2  11 44824.3 2026.14   7
   3  -2  11 43097.2 1703.07  11
   3  -2  11 45222.7 1736.28  31
   3  -2  11 43893.7 1702.61  32
   3  -2  11 46072.0 1688.41  38
   3  -2  11 44928.8 1584.37  39
   3  -2  11 44091.4 1653.95  15
   3  -2  11 44725.7 1607.00  14
   3  -2  11 41736.7 1612.14  12
   3  -2  11 44215.5 1651.48  24
   3  -2  11 47414.2 1685.69  21
   3  -2  11 46980.2 1713.20  25
   3  -2  11 39836.9 1625.19  18
   3  -2  11 44803.1 1630.96  20
   3  -2  12 6551.83 499.468  10
   3  -2  12 6416.15 640.625   7
   3  -2  12 5829.99 460.406  11
   3  -2  12 6169.10 460.812  31
   3  -2  12 5897.98 436.390  32
   3  -2  12 6146.76 443.533  38
   3  -2  12 6064.40 404.301  12
   3  -2  12 6751.20 407.717  14
   3  -2  12 6147.46 420.790  15
   3  -2  12 5933.52 418.448  24
   3  -2  12 6111.95 431.791  21
   3  -2  12 6232.60 450.868  25
   3  -2  12 5780.86 394.590  20
   3  -2  13 1173.85 290.355   7
   3  -2  13 1152.21 203.124  11
   3  -2  13 1122.31 190.123  32
   3  -2  13 1313.03 208.512  31
   3  -2  13 1269.85 197.428  38
   3  -2  13 1072.62 166.639  15
   3  -2  13 960.706 154.382  12
   3  -2  13 1177.72 170.387  14
   3  -2  13 996.839 179.826  25
   3  -2  13 1095.68 174.330  24
   3  -2  13 1207.04 159.987  20
   3  -2  13 1116.14 181.869  21
   3  -2  14 5541.56 625.303   7
   3  -2  14 4466.45 400.084  11
   3  -2  14 4597.80 383.840  31
   3  -2  14 4317.92 361.578  32
   3  -2  14 5022.56 388.012  38
   3  -2  14 4550.21 331.568  12
   3  -2  14 4758.14 330.378  14
   3  -2  14 4659.39 344.301  15
   3  -2  14 4852.15 364.585  24
   3  -2  14 4745.50 370.839  21
   3  -2  14 4614.93 381.909  25
   3  -2  14 4520.60 320.869  20
   3  -2  15 5414.89 416.200  31
   3  -2  15 5892.45 412.932  32
   3  -2  15 5807.92 415.736  38
   3  -2  15 5921.11 372.990  15
   3  -2  15 5489.80 357.478  12
   3  -2  15 5948.27 363.504  14
   3  -2  15 6125.38 402.455  24
   3  -2  15 6105.70 439.066  25
   3  -2  15 5911.58 412.247  21
   3  -2  15 6197.03 470.477  11
   3  -2  16 11763.8 629.532  38
   3  -2  16 12490.5 630.437  21
   3  -2  16 12430.5 605.927  24
   3  -2  16 12596.6 659.340  25
   3  -2  16 13002.8 717.339  11
   3  -2  16 12859.8 665.796  31
   3  -2  16 11826.2 627.326  32
   3  -2  17 37737.0 1382.96  24
   3  -2  17 40574.8 1481.47  25
   3  -2  17 37615.1 1422.39  21
   3  -2  17 39048.0 1451.61  38
   3  -2  17 41089.6 1489.50  31
   3  -2  17 39971.9 1440.54  32
   3  -2  18 685.927 116.617  38
   3  -2  18 734.577 125.002  25
   3  -2  18 432.643 92.5699  21
   3  -2  18 693.466 109.618  32
   3  -2  18 389.585 106.477  31
   3  -2  19 2104.23 186.246  31
   3  -2  19 1966.31 172.674  38
   3  -2  19 1892.17 175.646  25
   3  -2  19 1809.09 149.494  21
   3  -2  20 22.2314 34.6116  31
  -3   2 -20 38.3156 39.6256  42
   3  -2  20 28.1106 32.5452  25
  -3   1  18 624.442 93.4132  45
   3  -1 -18 614.521 96.8630  27
  -3   1  17 11452.9 479.316  14
  -3   1  17 13359.7 579.371  45
   3  -1 -17 13304.4 619.522  27
  -3   1  16 18117.3 779.688  14
   3  -1 -16 20510.3 919.024  27
   3  -1 -15 19754.7 947.739  27
   3  -1 -14 2796.99 314.685  27
  -3   1  13 2825.28 259.821  20
   3  -1 -13 3035.06 339.408  27
   3  -1 -12 322.545 128.587  27
  -3   1  12 109.248 123.924   8
   3  -1 -11 24262.2 1142.00  27
  -3   1  11 23327.7 1226.09   8
   3  -1 -10 28028.7 1252.47  27
  -3   1  10 28144.6 1379.40   8
   3  -1  -9 35705.5 1483.69  27
  -3   1   9 36859.3 1642.90   8
   3  -1  -8 5387.31 427.777  27
  -3   1   8 6540.56 544.299   8
   3  -1  -7 5856.61 422.980  27
   3  -1  -7 6043.04 420.852   2
  -3   1   7 5667.87 498.930   8
   3  -1  -6 30799.8 1251.93  27
   3  -1  -6 31560.8 1283.57   2
  -3   1   6 32328.1 1419.72   8
   3  -1  -5 42569.5 1650.19   2
  -3   1   5 44080.3 1760.48   8
   3  -1  -4 36155.4 1449.47   2
  -3   1   4 36714.1 1517.09   8
   3  -1  -3 18102.2 875.441   2
  -3   1   3 18315.9 907.741   8
   3  -1  -2 508.984 130.147   2
   3  -1  -2 629.105 133.388   1
   3  -1  -2 519.065 92.6769   3
  -3   1   2 636.793 144.750   8
   3  -1  -1 9534.86 561.634   2
   3  -1  -1 8705.37 414.601   3
   3  -1  -1 8854.04 514.979   1
  -3   1   1 9082.54 547.617   8
   3  -1   0 23696.3 1035.24   2
   3  -1   0 23496.5 994.017   1
   3  -1   0 23122.6 862.092   3
  -3   1   0 23178.2 1010.51   8
   3  -1   1 101729. 3311.48   2
   3  -1   1 94294.4 3080.48   3
   3  -1   1 94810.7 3237.86   1
   3  -1   1 101408. 3105.42   9
  -3   1  -1 97722.6 3239.34   8
   3  -1   2 201267. 6167.16   2
   3  -1   2 185826. 6093.07   1
   3  -1   2 181678. 5927.96   3
   3  -1   2 202211. 5924.52   9
  -3   1  -2 200990. 6079.62   8
   3  -1   3 43.8599 49.1962   3
   3  -1   3 77.2294 66.3845   1
   3  -1   3 52.7343 70.6910   2
  -3   1  -3 25.1481 52.6837   8
   3  -1   4 4418.59 356.648   2
   3  -1   4 3825.63 253.702   3
   3  -1   4 3605.60 328.831   1
   3  -1   4 4730.41 288.039   7
  -3   1  -4 4305.40 281.069   8
   3  -1   5 25886.5 1116.39   2
   3  -1   5 25588.2 1029.35  10
   3  -1   5 25262.2 1037.13   7
  -3   1  -5 27001.5 949.376   8
   3  -1   6 34142.5 1332.73   2
   3  -1   6 33335.5 1252.82  10
   3  -1   6 32532.3 1301.59   7
   3  -1   6 31166.8 1166.50  11
   3  -1   7 44850.9 1638.64  10
   3  -1   7 44218.2 1727.44   7
   3  -1   7 41831.7 1549.94  11
   3  -1   7 44087.5 1573.76  38
   3  -1   7 45527.7 1598.66  31
   3  -1   7 48151.4 1608.51  32
   3  -1   7 44406.0 1684.02   2
   3  -1   7 46376.6 1595.76  15
   3  -1   7 40623.0 1549.38  12
   3  -1   7 43091.3 1543.21  23
   3  -1   7 45892.0 1582.54  21
   3  -1   7 45441.5 1575.61  24
   3  -1   7 44464.7 1564.74  18
   3  -1   8 118038. 3809.52  10
   3  -1   8 116240. 3956.94   7
   3  -1   8 112304. 3720.32  11
   3  -1   8 116225. 3828.43   2
   3  -1   8 114447. 3728.22  38
   3  -1   8 118917. 3707.14  39
   3  -1   8 109876. 3687.63  34
   3  -1   8 122606. 3758.13  32
   3  -1   8 122200. 3768.13  31
   3  -1   8 120731. 3742.82  15
   3  -1   8 116179. 3710.70  13
   3  -1   8 118469. 3716.13  14
   3  -1   8 109925. 3709.62  12
   3  -1   8 117475. 3727.71  24
   3  -1   8 110912. 3683.64  23
   3  -1   8 128666. 3754.92  25
   3  -1   8 122180. 3747.90  21
   3  -1   8 97806.6 3654.02  19
   3  -1   8 119041. 3723.58  18
   3  -1   9 6436.19 541.417   7
   3  -1   9 6676.79 424.717  11
   3  -1   9 6854.42 453.657   2
   3  -1   9 6926.67 427.213  38
   3  -1   9 6984.69 397.371  39
   3  -1   9 6273.15 393.905  34
   3  -1   9 6586.73 432.154  31
   3  -1   9 7408.28 443.691  32
   3  -1   9 6514.28 398.282  13
   3  -1   9 7065.90 419.601  15
   3  -1   9 6487.23 400.308  14
   3  -1   9 6753.91 412.193  12
   3  -1   9 6387.30 385.028  28
   3  -1   9 7681.45 440.954  25
   3  -1   9 5887.90 379.449  23
   3  -1   9 7641.57 446.242  21
   3  -1   9 6973.95 422.677  24
   3  -1   9 6535.06 384.543  19
   3  -1   9 6931.82 417.152  18
   3  -1   9 6906.29 398.608  20
   3  -1  10 754.728 203.101   7
   3  -1  10 335.580 101.221  11
   3  -1  10 408.556 118.380  32
   3  -1  10 369.392 114.561  31
   3  -1  10 445.169 118.408  38
   3  -1  10 523.290 95.7702  39
   3  -1  10 337.381 95.0080  12
   3  -1  10 299.701 81.3109  15
   3  -1  10 357.499 99.9774  13
   3  -1  10 313.191 100.195  14
   3  -1  10 589.802 126.423  25
   3  -1  10 444.140 116.702  24
   3  -1  10 538.236 97.7702  20
   3  -1  10 490.347 111.611  18
   3  -1  10 385.943 103.843  21
   3  -1  10 476.613 101.421  19
   3  -1  11 155.889 132.284   7
   3  -1  11-21.2347 70.5243  11
   3  -1  11 106.727 108.054  31
   3  -1  11 67.4493 74.4817  32
   3  -1  11 50.2935 73.0669  38
   3  -1  11-0.44321 67.6335  15
   3  -1  11 88.1905 72.9452  12
   3  -1  11 103.360 73.7654  13
   3  -1  11-25.1934 66.8004  14
   3  -1  11-23.1505 75.1978  25
   3  -1  11 78.0476 67.2870  24
   3  -1  11 29.1991 58.9512  18
   3  -1  11-1.04922 77.3519  21
   3  -1  11 86.9442 70.9871  19
   3  -1  12 355.105 149.835   7
   3  -1  12 341.067 129.990  11
   3  -1  12 357.695 115.848  31
   3  -1  12 287.459 96.0678  32
   3  -1  12 212.300 116.089  38
   3  -1  12 435.237 110.569  15
   3  -1  12 509.190 117.915  12
   3  -1  12 390.015 119.409  14
   3  -1  12 529.134 130.543  25
   3  -1  12 315.941 96.1282  24
   3  -1  12 287.923 116.580  18
   3  -1  12 500.968 128.187  21
   3  -1  12 397.656 99.4088  19
   3  -1  13 11336.9 868.967   7
   3  -1  13 10307.2 633.458  11
   3  -1  13 9965.36 611.277  31
   3  -1  13 10633.3 589.724  32
   3  -1  13 10747.3 618.457  38
   3  -1  13 10938.1 563.042  15
   3  -1  13 10873.0 584.287  14
   3  -1  13 10680.7 574.885  12
   3  -1  13 10532.8 610.053  21
   3  -1  13 10531.2 594.695  24
   3  -1  13 10863.9 614.903  25
   3  -1  13 8999.98 504.967  19
   3  -1  13 9894.06 575.632  18
   3  -1  14 22236.1 1036.31  11
   3  -1  14 20595.9 967.714  38
   3  -1  14 22322.5 903.087  15
   3  -1  14 20343.6 922.050  14
   3  -1  14 21741.6 924.824  12
   3  -1  14 21523.2 986.892  31
   3  -1  14 20512.0 931.002  32
   3  -1  14 21256.1 951.837  24
   3  -1  14 21741.5 984.285  21
   3  -1  14 21399.9 976.397  25
   3  -1  14 18670.5 916.269  18
   3  -1  15 1412.25 209.847  38
   3  -1  15 1446.53 184.751  14
   3  -1  15 1705.75 197.006  12
   3  -1  15 1345.40 206.709  31
   3  -1  15 1276.79 180.789  32
   3  -1  15 1696.61 225.894  25
   3  -1  15 1497.39 204.761  24
   3  -1  15 1499.16 213.411  21
   3  -1  16 579.760 138.592  38
   3  -1  16 498.478 103.628  12
   3  -1  16 495.916 113.950  14
   3  -1  16 443.992 108.275  32
   3  -1  16 670.203 146.498  31
   3  -1  16 410.769 115.925  25
   3  -1  16 319.371 97.9866  24
   3  -1  16 460.038 123.098  21
   3  -1  17 5014.77 369.129  31
   3  -1  17 4604.48 318.269  32
   3  -1  17 4781.68 354.111  25
   3  -1  17 4444.51 325.460  24
   3  -1  17 4502.83 344.342  21
   3  -1  17 4527.01 349.239  38
   3  -1  17 4512.91 313.077  14
   3  -1  18 11373.4 569.901  31
   3  -1  18 10694.9 517.838  24
   3  -1  18 11532.4 567.115  25
   3  -1  18 10016.5 538.848  21
   3  -1  18 9708.98 538.439  38
   3  -1  18 10738.1 495.728  14
   3  -1  19 1480.31 165.653  38
   3  -1  19 1494.94 168.796  31
   3  -1  19 1513.69 171.621  25
   3  -1  19 1644.81 147.335  24
   3  -1  19 1438.28 161.707  21
   3  -1  20 4742.46 279.248  38
   3  -1  20 5028.05 283.787  25
   3  -1  20 4267.08 260.101  21
   3  -1  20 4502.44 269.672  31
   3  -1  21 3229.32 186.017  25
   3   0 -18 1385.62 127.431  34
   3   0 -18 1514.27 152.959  27
  -3   0  18 1433.16 138.226  45
   3   0 -17 487.425 113.848  27
  -3   0  17 408.710 91.6843  45
   3   0 -16 14704.7 733.100  27
  -3   0  16 14707.7 683.859  45
   3   0 -15 22609.5 1049.21  27
  -3   0  15 22842.8 985.909  45
  -3   0  15 23769.2 911.332  20
   3   0 -14 44276.0 1734.47  27
  -3   0  14 40116.6 1613.23  45
  -3   0  14 45068.5 1579.81  20
   3   0 -13 2422.38 222.026  23
   3   0 -13 2322.67 293.591  27
  -3   0  13 2570.79 255.059  20
   3   0 -12 7155.99 540.487  27
  -3   0  12 7558.13 480.440  20
   3   0 -12 7368.22 436.924  23
  -3   0  12 7514.60 599.794   8
   3   0 -11 1544.34 190.898  23
   3   0 -11 1742.14 261.484  27
  -3   0  11 1408.93 258.584   8
   3   0 -10 35365.9 1353.11  23
   3   0 -10 34555.9 1475.41  27
  -3   0  10 35822.7 1607.86   8
   3   0  -9 14774.9 717.961  23
   3   0  -9 16222.4 827.746  27
  -3   0   9 15141.5 912.063   8
   3   0  -8 52466.5 1994.51  27
   3   0  -8 54338.3 1887.47  17
   3   0  -8 53943.9 1908.53  23
  -3   0   8 55870.1 2182.73   8
   3   0  -7 6534.30 429.368   2
   3   0  -7 6751.03 452.402  27
   3   0  -7 7357.07 416.591  17
   3   0  -7 6295.81 396.125  23
  -3   0   7 6285.01 528.629   8
   3   0  -6 14379.1 598.395   3
   3   0  -6 14586.4 704.961   1
   3   0  -6 14567.8 738.306   2
   3   0  -6 15563.9 746.684  27
   3   0  -6 15908.2 692.289  23
  -3   0   6 15101.4 861.596   8
   3   0  -6 16965.9 708.739  17
   3   0  -5 3011.92 270.632   1
   3   0  -5 2810.88 199.977   3
   3   0  -5 3066.88 288.191   2
   3   0  -4 42030.8 1442.49   3
   3   0  -4 42758.2 1589.09   1
   3   0  -4 43943.3 1634.34   2
   3   0  -3 68867.5 2319.44   2
   3   0  -3 64525.2 2263.68   1
   3   0  -3 63659.5 2106.63   3
   3   0  -2 63491.3 2203.14   2
   3   0  -2 59611.2 2151.94   1
   3   0  -2 61374.6 2003.37   3
   3   0  -1 543.682 118.762   1
   3   0  -1 391.849 116.572   2
   3   0  -1 460.721 80.2351   3
   3   0   0 1862.73 220.475   2
   3   0   0 1753.25 152.472   3
   3   0   0 1615.25 204.663   1
   3   0   1 7489.69 474.860   2
   3   0   1 7306.61 452.040   1
   3   0   1 6920.48 350.461   3
   3   0   2 8170.99 500.768   2
   3   0   2 7950.74 481.489   1
   3   0   2 7664.46 375.458   3
   3   0   3 50820.7 1864.86   2
   3   0   3 50195.7 1693.82   3
   3   0   3 53548.9 1859.73   1
   3   0   4 3704.97 314.155   2
   3   0   4 3549.95 302.607   1
   3   0   4 3129.00 216.667   3
   3   0   5 14233.5 720.512   2
   3   0   5 14338.3 705.332   1
   3   0   5 14357.3 588.901   3
   3   0   6 10840.3 490.415  11
   3   0   6 10778.5 587.247   1
   3   0   6 11217.4 482.930   3
   3   0   6 10757.0 605.056   2
   3   0   7 8122.72 418.740  11
   3   0   7 8248.76 495.871   1
   3   0   7 7797.72 380.479   3
   3   0   7 7620.64 490.999   2
   3   0   8 45113.2 1567.71  11
   3   0   8 37731.1 1586.37   1
   3   0   8 44977.2 1478.79   3
   3   0   8 40762.8 1629.78   2
   3   0   8 45874.9 1581.67  38
   3   0   8 46872.3 1598.22  31
   3   0   8 42536.2 1549.53  34
   3   0   8 45597.1 1564.12  13
   3   0   8 45353.5 1575.68  12
   3   0   8 47804.0 1588.31  14
   3   0   8 41603.9 1522.25  29
   3   0   8 45207.0 1583.23  21
   3   0   8 45969.2 1582.23  24
   3   0   8 43045.4 1528.05  23
   3   0   8 42161.0 1544.19  19
   3   0   8 41755.3 1550.52  18
   3   0   9 56794.7 1973.85  11
   3   0   9 54202.0 2011.73   2
   3   0   9 59167.5 1978.67  41
   3   0   9 55377.6 1919.45  39
   3   0   9 58158.0 1986.98  38
   3   0   9 56987.8 1963.06  32
   3   0   9 54901.0 1952.54  34
   3   0   9 60753.9 2008.77  31
   3   0   9 55411.0 1949.38  13
   3   0   9 59794.4 1984.51  12
   3   0   9 57395.5 1948.67  15
   3   0   9 59370.1 1987.14  14
   3   0   9 54656.9 1942.92  28
   3   0   9 54700.5 1912.76  29
   3   0   9 58363.9 1997.05  21
   3   0   9 57517.5 1988.63  24
   3   0   9 54856.2 1920.93  23
   3   0   9 55390.4 1940.28  19
   3   0   9 53827.4 1951.07  18
   3   0  10 15.7921 56.9339  11
   3   0  10 142.341 64.1566  12
   3   0  10 80.8669 60.1087  38
   3   0  10 83.7076 75.4920  41
   3   0  10 124.390 74.2133  34
   3   0  10 115.740 51.8530  32
   3   0  10 69.9382 79.9315  31
   3   0  10 82.5806 64.9546  15
   3   0  10 91.7300 67.3910  13
   3   0  10 63.0671 62.6152  14
   3   0  10 105.367 50.4347  29
   3   0  10 63.7734 73.2550  28
   3   0  10 75.4370 60.2060  24
   3   0  10 134.554 71.5479  23
   3   0  10 173.697 62.5700  18
   3   0  10 79.6474 65.7444  19
   3   0  10 135.617 70.9064  21
   3   0  11 9208.45 536.141  11
   3   0  11 8450.83 521.801  38
   3   0  11 8351.49 506.669  41
   3   0  11 8619.17 519.239  31
   3   0  11 7703.96 445.451  29
   3   0  11 8194.71 483.349  32
   3   0  11 8757.55 477.171  15
   3   0  11 8398.35 492.987  13
   3   0  11 8658.80 496.993  12
   3   0  11 9021.05 518.055  14
   3   0  11 7836.50 479.355  28
   3   0  11 8692.06 509.210  24
   3   0  11 8455.31 523.531  21
   3   0  11 8865.32 503.033  18
   3   0  11 8808.44 483.039  19
   3   0  12 23463.9 1037.51  38
   3   0  12 22187.2 993.801  41
   3   0  12 22530.7 973.600  12
   3   0  12 20660.0 954.919  13
   3   0  12 23792.4 1002.16  14
   3   0  12 21873.5 922.744  15
   3   0  12 22477.5 953.714  32
   3   0  12 22908.0 1006.95  31
   3   0  12 23066.6 1030.66  21
   3   0  12 23075.3 998.696  24
   3   0  12 22850.2 944.713  19
   3   0  12 21484.8 960.088  18
   3   0  13 20905.4 963.211  38
   3   0  13 17190.5 877.341  13
   3   0  13 20778.1 917.388  12
   3   0  13 21382.3 936.143  14
   3   0  13 20035.7 877.015  32
   3   0  13 19195.0 920.324  31
   3   0  13 21108.5 938.101  24
   3   0  13 20967.3 956.111  21
   3   0  13 20524.0 872.773  19
   3   0  13 19846.0 900.676  18
   3   0  14 34473.7 1409.54  38
   3   0  14 36721.2 1400.72  14
   3   0  14 31119.9 1342.05  12
   3   0  14 32443.6 1317.95  32
   3   0  14 32295.3 1377.75  31
   3   0  14 37891.4 1449.32  21
   3   0  14 40910.1 1449.71  24
   3   0  14 34738.2 1315.61  19
   3   0  14 37150.8 1394.32  18
   3   0  15 39801.8 1562.14  38
   3   0  15 40406.5 1542.26  14
   3   0  15 38515.0 1504.57  12
   3   0  15 40663.7 1558.96  31
   3   0  15 39104.4 1476.91  32
   3   0  15 42094.2 1566.91  24
   3   0  15 40193.6 1569.06  21
   3   0  15 41645.0 1463.10  19
   3   0  15 37903.9 1512.07  18
   3   0  16 4943.69 387.146  38
   3   0  16 5326.35 384.885  14
   3   0  16 5461.86 370.117  12
   3   0  16 5194.65 390.430  31
   3   0  16 5188.15 343.731  32
   3   0  16 5548.42 403.037  24
   3   0  16 5204.86 394.131  21
   3   0  16 5058.62 382.507  25
   3   0  16 5140.78 376.646  18
   3   0  17 348.616 105.263  38
   3   0  17 503.266 104.449  12
   3   0  17 475.236 111.517  14
   3   0  17 543.481 127.868  31
   3   0  17 452.209 115.879  25
   3   0  17 549.142 128.358  24
   3   0  17 538.918 134.566  21
   3   0  18 3599.73 284.583  31
   3   0  18 2974.58 272.658  21
   3   0  18 3510.47 279.177  24
   3   0  18 3382.37 280.381  25
   3   0  18 3124.73 275.621  38
   3   0  18 3499.64 270.424  14
   3   0  19 5929.67 353.511  31
   3   0  19 5679.46 341.837  24
   3   0  19 5957.55 370.157  21
   3   0  19 5724.72 355.884  25
   3   0  19 6026.87 368.667  38
   3   0  19 6220.07 344.381  14
   3   0  20 11388.9 491.249  31
   3   0  20 11261.9 469.304  14
   3   0  20 11801.6 525.102  38
   3   0  20 11001.1 471.751  24
   3   0  20 11385.9 524.474  21
   3   0  20 11873.6 513.489  25
   3   0  21 4495.21 233.471  25
   3   0  21 4278.27 241.829  21
   3   1 -18 10417.7 463.278  27
   3   1 -17 8321.69 437.693  27
  -3  -1  17 7788.61 397.638  45
   3   1 -17 7091.65 359.997  34
   3   1 -16 136.712 77.0636  27
  -3  -1  16 77.0297 62.8003  45
   3   1 -15 140.754 70.9255  33
   3   1 -15 174.996 99.0123  27
  -3  -1  15 67.6433 74.8498  45
   3   1 -15 84.2243 58.8155  23
  -3  -1  15 49.9217 59.1690  20
   3   1 -14 6955.94 504.539  27
  -3  -1  14 7031.87 452.367  45
   3   1 -14 6703.57 404.742  23
  -3  -1  14 7813.09 452.316  20
   3   1 -13 42159.5 1706.55  27
  -3  -1  13 40515.6 1592.43  45
   3   1 -13 41431.8 1557.27  23
  -3  -1  13 44642.1 1610.30  20
  -3  -1  12 2403.97 260.917  20
   3   1 -12 2695.10 320.472  27
  -3  -1  11 35315.0 1411.71  20
   3   1 -11 34218.2 1490.00  27
  -3  -1  11 35949.1 1600.41   8
   3   1 -10 14308.2 802.464  27
  -3  -1  10 14923.2 901.157   8
   3   1  -9 372.539 104.973  27
  -3  -1   9-92.5634 128.348   8
   3   1  -8 34327.3 1389.64  27
  -3  -1   8 32534.7 1518.51   8
   3   1  -7 151555. 4901.60  27
   3   1  -6 24471.3 1047.96  27
   3   1  -6 26005.5 1057.26   1
   3   1  -6 24457.6 908.303   3
   3   1  -5 16797.5 772.956   1
   3   1  -5 14468.4 617.605   3
   3   1  -4 52749.5 1748.29   3
   3   1  -4 50930.9 1920.47   2
   3   1  -4 52679.7 1915.07   1
   3   1  -3 4647.12 280.716   3
   3   1  -3 5242.39 387.075   1
   3   1  -3 4126.19 355.122   2
   3   1  -2 45929.0 1615.83   4
   3   1  -2 49667.8 1633.88   3
   3   1  -2 51923.3 1822.53   1
   3   1  -2 46828.5 1801.97   2
   3   1  -1 53548.9 1778.26   4
   3   1  -1 53825.7 1782.29   3
   3   1  -1 53411.4 1949.70   1
   3   1  -1 51411.3 1944.83   2
   3   1   0 1529.82 151.203   4
   3   1   0 1711.51 158.359   3
   3   1   0 1557.67 214.024   2
   3   1   0 2146.44 241.398   1
   3   1   1 119649. 3959.00   4
   3   1   1 124915. 3975.73   3
   3   1   1 140520. 4197.80   1
   3   1   1 135083. 4186.04   2
   3   1   2 15695.3 662.709   4
   3   1   2 16531.9 675.727   3
   3   1   2 18424.8 839.290   1
   3   1   2 16768.4 812.279   2
   3   1   3 128996. 3945.90   4
   3   1   3 129049. 3944.95   3
   3   1   3 129556. 4135.26   1
   3   1   4 45561.6 1584.89   4
   3   1   4 48439.4 1601.65   3
   3   1   4 48517.8 1771.80   1
   3   1   4 45957.9 1755.00   2
   3   1   5 80674.0 2603.97   4
   3   1   5 81601.0 2610.11   3
   3   1   5 75031.1 2767.88   2
   3   1   6 15589.1 613.107   3
   3   1   6 14536.0 736.825   1
   3   1   7 1728.54 221.656   2
   3   1   7 1871.30 162.940   3
   3   1   7 1901.89 228.329   1
   3   1   8 125.373 62.7767  12
   3   1   8 70.9640 80.1601   1
   3   1   8 58.8723 39.9565   3
   3   1   8-16.4885 61.8781  43
   3   1   8 111.433 62.2667  38
   3   1   8 79.8948 45.9227  37
   3   1   8 149.728 60.4248  40
   3   1   8 181.828 74.5885  34
   3   1   8 191.012 63.4325  14
   3   1   8 72.0978 54.8231  13
   3   1   8 112.136 64.8672  28
   3   1   8 69.9104 64.8261  29
   3   1   8 120.530 57.5090  24
   3   1   8 105.700 64.2620  21
   3   1   8 175.230 69.3340  19
   3   1   8 153.306 77.8499  18
   3   1   9 40443.6 1486.66   1
   3   1   9 39831.2 1326.93   3
   3   1   9 38955.1 1423.74  38
   3   1   9 37374.2 1426.66  41
   3   1   9 37937.2 1398.26  35
   3   1   9 34996.3 1401.64  34
   3   1   9 40285.4 1434.03  31
   3   1   9 37979.2 1387.60  15
   3   1   9 36843.5 1409.35  13
   3   1   9 41087.6 1455.05  14
   3   1   9 40319.8 1444.31  12
   3   1   9 37565.4 1416.58  28
   3   1   9 37518.0 1389.03  29
   3   1   9 39151.2 1373.68  23
   3   1   9 40515.7 1453.32  24
   3   1   9 39141.1 1439.66  21
   3   1   9 39169.6 1427.68  19
   3   1   9 38478.3 1424.76  18
   3   1   9 35382.5 1375.65  17
   3   1  10 11941.4 610.561   1
   3   1  10 12448.7 627.590  41
   3   1  10 12681.4 620.285  38
   3   1  10 12132.6 590.072  35
   3   1  10 12891.4 618.416  31
   3   1  10 10892.0 597.949  34
   3   1  10 12029.2 573.785  32
   3   1  10 11366.7 595.346  13
   3   1  10 11109.6 554.938  15
   3   1  10 12093.7 618.371  12
   3   1  10 12286.7 632.522  14
   3   1  10 12577.3 619.778  28
   3   1  10 11899.7 574.576  29
   3   1  10 10416.6 536.537  23
   3   1  10 12817.2 640.793  21
   3   1  10 12829.1 634.821  24
   3   1  10 10756.1 558.465  17
   3   1  10 13813.4 629.886  19
   3   1  10 11479.8 599.414  18
   3   1  11 17918.6 822.251  38
   3   1  11 16980.3 782.990  35
   3   1  11 17759.3 834.261  41
   3   1  11 18167.0 816.330  31
   3   1  11 16659.0 794.964  13
   3   1  11 18676.7 829.269  12
   3   1  11 19101.9 855.420  14
   3   1  11 17153.8 745.695  15
   3   1  11 17486.7 761.916  29
   3   1  11 16986.6 806.402  28
   3   1  11 18572.2 836.779  24
   3   1  11 18115.8 851.712  21
   3   1  11 16644.7 794.719  18
   3   1  11 17652.0 797.972  19
   3   1  12 5810.56 411.891  38
   3   1  12 5301.57 406.717  41
   3   1  12 6322.05 416.401  31
   3   1  12 5302.95 390.545  13
   3   1  12 5983.98 411.621  12
   3   1  12 5675.41 412.583  14
   3   1  12 5395.98 350.944  29
   3   1  12 5199.54 394.013  28
   3   1  12 5867.43 414.119  24
   3   1  12 5346.07 422.286  21
   3   1  12 6027.37 398.845  19
   3   1  12 5167.49 381.999  18
   3   1  13 22.8973 65.7585  12
   3   1  13 84.5153 83.4050  38
   3   1  13 29.3561 79.8444  41
   3   1  13 8.59885 61.4870  31
   3   1  13 79.4457 81.1690  13
   3   1  13 74.2930 99.3019  14
   3   1  13-40.4522 54.0345  29
   3   1  13 12.5666 68.9353  24
   3   1  13 14.3011 61.0053  19
   3   1  13-73.8210 87.4609  18
   3   1  13-130.671 100.410  21
   3   1  14 3186.23 304.230  38
   3   1  14 3136.65 312.752  41
   3   1  14 3184.60 308.181  13
   3   1  14 3454.15 305.981  12
   3   1  14 3757.47 328.869  14
   3   1  14 3492.90 307.468  31
   3   1  14 2769.02 293.258  21
   3   1  14 2731.45 296.211  24
   3   1  14 3008.62 290.073  18
   3   1  15 37304.2 1529.89  41
   3   1  15 36845.9 1483.00  38
   3   1  15 40285.6 1498.19  12
   3   1  15 37066.4 1486.13  14
   3   1  15 39323.8 1480.26  31
   3   1  15 37473.5 1502.94  24
   3   1  15 38243.7 1515.23  21
   3   1  15 41164.1 1460.60  19
   3   1  15 36046.3 1454.32  18
   3   1  16 3555.54 308.837  38
   3   1  16 3482.97 309.490  14
   3   1  16 3148.48 285.815  12
   3   1  16 2962.45 278.372  31
   3   1  16 3033.88 295.322  24
   3   1  16 3482.23 319.083  21
   3   1  16 3694.87 280.068  19
   3   1  16 3192.21 288.094  18
   3   1  17 9113.90 526.860  38
   3   1  17 9447.93 536.106  14
   3   1  17 8725.52 495.321  12
   3   1  17 9324.27 512.336  31
   3   1  17 9161.61 537.866  24
   3   1  17 9323.43 513.482  25
   3   1  17 9520.35 550.950  21
   3   1  17 9655.14 472.914  19
   3   1  17 9211.19 506.328  18
   3   1  18 27.7911 73.2523  38
   3   1  18-26.1605 46.1273  12
   3   1  18-59.7614 58.2061  14
   3   1  18 29.4696 55.5375  31
   3   1  18 12.3419 55.8893  25
   3   1  18-22.2876 61.3480  24
   3   1  18-84.3211 90.7857  21
   3   1  19 1206.39 152.718  38
   3   1  19 1347.85 151.563  25
   3   1  19 1314.16 158.823  24
   3   1  19 1413.47 173.006  21
   3   1  19 1425.69 163.315  14
   3   1  20 5587.88 306.745  14
   3   1  20 5335.02 309.228  38
   3   1  20 5361.73 301.908  24
   3   1  20 5669.44 330.505  21
   3   1  20 5142.45 289.228  25
   3   1  21 19970.4 722.227  21
   3   1  21 18263.3 671.273  14
   3   2 -17 24939.1 943.279  27
   3   2 -16 41280.2 1492.49  27
  -3  -2  16 40195.3 1380.34  20
   3   2 -15 9425.35 457.008  34
  -3  -2  15 9065.82 487.627  45
   3   2 -15 9772.98 474.499  23
  -3  -2  15 8915.24 473.335  20
   3   2 -15 9563.14 551.279  27
  -3  -2  14 6009.24 395.395  45
   3   2 -14 5825.33 439.678  27
   3   2 -14 6039.99 386.921  23
  -3  -2  14 6601.93 406.783  20
   3   2 -13 11752.3 709.047  27
  -3  -2  13 12294.8 644.601  45
   3   2 -13 13124.0 631.037  33
  -3  -2  13 12929.6 662.866  20
   3   2 -12 19531.3 1001.34  27
  -3  -2  12 19152.2 898.049  45
   3   2 -12 21875.1 929.120  33
  -3  -2  12 20762.8 941.810  20
   3   2 -11 22504.1 1099.84  27
  -3  -2  11 22401.6 996.360  45
  -3  -2  11 24731.7 1058.96  20
   3   2 -10 21959.4 1022.17  27
  -3  -2  10 22258.7 1126.41   8
  -3  -2  10 21674.5 953.480  20
  -3  -2   9 175.979 87.3982  45
  -3  -2   9 180.450 79.2978  20
   3   2  -9 333.222 130.766  27
   3   2  -8 8933.34 575.271  27
   3   2  -7 19517.1 925.190  27
   3   2  -6 34294.8 1218.97   3
   3   2  -6 34607.3 1387.97   1
   3   2  -6 33574.3 1358.01  27
   3   2  -5 8141.26 407.852   4
   3   2  -5 7709.93 406.269   3
   3   2  -5 8454.90 538.278   1
   3   2  -5 7430.96 466.805  27
   3   2  -4 45769.5 1629.01   4
   3   2  -4 48609.4 1648.43   3
   3   2  -4 50460.8 1858.26   1
   3   2  -3 2173.36 196.232   4
   3   2  -3 2377.15 208.041   3
   3   2  -3 2323.81 275.324   1
   3   2  -2 6527.95 370.149   4
   3   2  -2 6734.09 380.935   3
   3   2  -2 7422.39 517.018   1
   3   2  -1 34238.7 1270.70   4
   3   2  -1 35454.5 1280.47   3
   3   2  -1 37656.0 1490.25   1
   3   2   0 14789.2 643.530   4
   3   2   0 14643.2 646.754   3
   3   2   0 14656.6 796.528   1
   3   2   1 84371.8 2717.19   3
   3   2   1 85335.1 2938.06   1
   3   2   1 80990.8 2701.90   4
   3   2   2 248.760 78.6642   4
   3   2   2 142.233 73.3138   3
   3   2   2 221.310 121.848   1
   3   2   3 6723.21 383.675   4
   3   2   3 7545.10 403.992   3
   3   2   3 7385.10 521.173   1
   3   2   4 28336.8 1077.58   4
   3   2   4 29093.0 1090.43   3
   3   2   4 30833.0 1287.66   1
   3   2   5 22893.3 897.352   4
   3   2   5 23322.5 902.310   3
   3   2   5 23124.8 1066.40   1
   3   2   6 58790.9 1996.75  13
   3   2   6 57982.3 1989.36  28
   3   2   6 58602.1 1994.22  29
   3   2   6 58944.2 2007.35  18
   3   2   6 55684.4 1955.82   4
   3   2   6 59726.8 1977.47   3
   3   2   6 61586.9 2189.47   1
   3   2   7 35985.7 1334.75   4
   3   2   7 39411.6 1355.94   3
   3   2   7 38221.8 1535.18   1
   3   2   7 37336.1 1385.97  35
   3   2   7 38772.0 1367.54  37
   3   2   7 38445.4 1401.14  43
   3   2   7 34984.8 1358.62  34
   3   2   7 42255.9 1427.10  12
   3   2   7 37633.3 1387.56  13
   3   2   7 39321.5 1385.72  14
   3   2   7 36669.1 1378.56  28
   3   2   7 36421.1 1379.98  29
   3   2   7 39588.0 1398.80  24
   3   2   7 36967.5 1392.35  18
   3   2   7 39456.7 1410.99  19
   3   2   7 36839.4 1388.49  17
   3   2   8 4061.86 272.918   4
   3   2   8 4291.64 278.320   3
   3   2   8 4050.16 362.320   1
   3   2   8 3940.06 283.730  38
   3   2   8 4218.89 288.508  37
   3   2   8 3643.89 263.131  40
   3   2   8 4647.11 328.422  43
   3   2   8 4194.22 307.791  35
   3   2   8 3647.64 293.585  34
   3   2   8 4488.13 323.967  12
   3   2   8 3507.38 288.173  13
   3   2   8 4567.33 317.002  14
   3   2   8 4027.91 304.443  28
   3   2   8 3771.52 291.113  29
   3   2   8 4232.66 301.703  21
   3   2   8 4769.29 329.145  24
   3   2   8 3957.23 309.337  18
   3   2   8 4575.21 324.747  19
   3   2   8 4559.09 325.664  17
   3   2   9 5788.39 330.778   3
   3   2   9 5299.53 413.834   1
   3   2   9 5879.41 361.801  38
   3   2   9 5547.34 340.454  37
   3   2   9 5480.46 373.596  35
   3   2   9 5236.38 378.023  43
   3   2   9 5806.42 361.690  31
   3   2   9 4693.23 350.681  34
   3   2   9 5991.67 392.058  12
   3   2   9 5229.35 363.386  13
   3   2   9 6282.52 400.032  14
   3   2   9 6015.91 379.540  29
   3   2   9 5092.22 361.451  28
   3   2   9 5883.31 389.643  24
   3   2   9 5436.22 363.958  21
   3   2   9 5467.90 376.161  18
   3   2   9 5529.10 379.881  19
   3   2   9 5498.75 373.478  17
   3   2  10 43365.7 1588.22   1
   3   2  10 42722.9 1496.65  38
   3   2  10 37523.8 1421.86  37
   3   2  10 40493.4 1537.77  43
   3   2  10 39250.5 1503.20  35
   3   2  10 39702.5 1469.73  31
   3   2  10 40226.9 1518.45  12
   3   2  10 37954.4 1491.69  13
   3   2  10 41460.3 1546.09  14
   3   2  10 37538.7 1494.46  28
   3   2  10 39650.8 1476.46  29
   3   2  10 44047.5 1545.98  24
   3   2  10 40847.6 1512.77  21
   3   2  10 39883.2 1506.33  18
   3   2  10 41537.5 1520.54  19
   3   2  11 12205.1 617.098  38
   3   2  11 11381.3 623.651  35
   3   2  11 11862.7 651.254  41
   3   2  11 11945.1 654.477  43
   3   2  11 12094.6 602.685  31
   3   2  11 11008.5 611.796  13
   3   2  11 12843.8 673.197  14
   3   2  11 12029.7 637.351  12
   3   2  11 11595.4 630.768  28
   3   2  11 12218.3 603.025  29
   3   2  11 12456.8 649.679  24
   3   2  11 12270.1 642.458  21
   3   2  11 11792.6 625.362  19
   3   2  11 12532.0 638.125  18
   3   2  12 35936.2 1461.61  41
   3   2  12 37013.4 1410.30  38
   3   2  12 36264.2 1377.51  31
   3   2  12 35448.3 1413.09  13
   3   2  12 36899.3 1455.85  14
   3   2  12 36379.0 1440.92  12
   3   2  12 38806.4 1388.74  29
   3   2  12 33891.0 1422.78  28
   3   2  12 36855.7 1440.96  24
   3   2  12 38808.0 1462.20  21
   3   2  12 36447.6 1424.17  18
   3   2  12 35355.4 1412.92  19
   3   2  13 16923.6 793.886  38
   3   2  13 16980.3 845.627  41
   3   2  13 16901.5 763.269  31
   3   2  13 16210.6 793.269  13
   3   2  13 16544.2 818.462  14
   3   2  13 15232.8 788.864  12
   3   2  13 16515.2 734.828  29
   3   2  13 17169.7 826.742  21
   3   2  13 16043.3 807.940  24
   3   2  13 15671.2 778.529  18
   3   2  13 16414.6 792.757  19
   3   2  14 2363.12 251.075  38
   3   2  14 2555.48 290.722  41
   3   2  14 2127.59 221.523  31
   3   2  14 2273.09 253.013  13
   3   2  14 2132.76 254.477  12
   3   2  14 2481.38 273.616  14
   3   2  14 2361.85 213.148  29
   3   2  14 2558.42 270.483  21
   3   2  14 2756.04 284.408  24
   3   2  14 2306.72 248.205  19
   3   2  14 2402.71 251.975  18
   3   2  15 381.623 113.252  12
   3   2  15 391.684 112.633  38
   3   2  15 534.185 141.308  41
   3   2  15 503.814 135.278  13
   3   2  15 494.621 141.339  14
   3   2  15 352.849 98.2905  31
   3   2  15 403.773 118.698  24
   3   2  15 284.652 91.2776  19
   3   2  15 578.625 146.582  21
   3   2  15 241.407 91.9464  18
   3   2  16 24115.4 1020.67  38
   3   2  16 24818.9 1103.28  41
   3   2  16 22741.2 1047.67  24
   3   2  16 24278.8 1052.78  21
   3   2  16 26740.7 1040.35  19
   3   2  16 23749.8 1011.77  18
   3   2  16 26260.2 1064.86  12
   3   2  16 23303.1 1045.84  14
   3   2  17 8938.52 494.570  38
   3   2  17 8359.60 514.213  24
   3   2  17 9288.05 523.042  21
   3   2  17 8660.10 462.642  25
   3   2  17 9204.24 480.556  19
   3   2  17 8702.44 475.450  18
   3   2  17 8599.50 497.295  12
   3   2  17 8661.81 514.272  14
   3   2  18 15305.3 678.897  38
   3   2  18 16048.3 722.883  24
   3   2  18 15351.3 708.308  21
   3   2  18 13884.6 631.949  25
   3   2  18 16351.2 649.799  19
   3   2  18 14542.0 697.948  14
   3   2  18 14477.5 668.584  12
   3   2  19 8733.08 459.148  24
   3   2  19 8959.44 464.707  21
   3   2  19 8416.92 426.023  38
   3   2  19 8615.34 454.766  14
   3   2  19 8776.66 415.124  12
   3   2  20 546.834 91.0243  14
   3   2  20 527.030 89.0949  21
   3   2  20 646.290 97.4672  24
   3   2  21 3773.89 209.443  21
   3   2  21 3310.91 196.936  14
   3   3 -16 5112.88 273.119  23
  -3  -3  16 6135.95 292.169  20
   3   3 -16 5681.42 330.745  27
   3   3 -15 835.008 116.185  23
  -3  -3  15 920.948 124.058  20
   3   3 -15 693.169 133.849  27
   3   3 -14 5508.30 357.004  23
  -3  -3  14 5367.41 349.065  20
   3   3 -14 5667.40 404.191  27
  -3  -3  13 5560.82 381.918  20
   3   3 -13 5493.34 419.835  27
  -3  -3  12 10384.2 554.337  45
  -3  -3  12 10353.1 581.893  20
   3   3 -12 10158.9 630.474  27
   3   3 -11 15043.4 699.142  33
  -3  -3  11 13453.3 682.091  45
  -3  -3  11 14408.5 740.844  20
   3   3 -11 14497.1 800.264  27
   3   3 -10 30442.5 1219.42  33
  -3  -3  10 29659.1 1191.63  45
  -3  -3  10 29667.6 1260.03  20
   3   3 -10 30484.5 1328.13  27
   3   3  -9 6131.46 433.186  33
  -3  -3   9 6513.24 411.485  45
  -3  -3   9 6472.33 457.809  20
   3   3  -9 6417.54 493.587  27
   3   3  -8 36158.7 1420.17  33
  -3  -3   8 35279.8 1342.20  45
   3   3  -8 35528.2 1480.32  27
  -3  -3   8 36144.4 1441.64  20
   3   3  -7 16631.6 847.807  27
  -3  -3   7 16430.4 814.713  20
   3   3  -7 16632.5 813.746  33
   3   3  -6 25629.5 1081.13  33
   3   3  -6 24968.4 959.248   4
   3   3  -6 25387.5 968.271   3
   3   3  -6 25838.9 1161.62   1
   3   3  -6 24346.3 1088.79  27
  -3  -3   6 21117.9 1028.00  20
  -3  -3   6 25625.7 994.266  10
   3   3  -5 78746.3 2698.72  27
   3   3  -5 76816.9 2568.36   4
   3   3  -5 76924.5 2580.78   3
   3   3  -5 78674.8 2828.99   1
   3   3  -5 80437.9 2691.70  33
   3   3  -4 34489.4 1348.23  27
   3   3  -4 33809.5 1272.26   4
   3   3  -4 35536.5 1295.02   3
   3   3  -4 33943.2 1496.16   1
   3   3  -4 34431.3 1353.73  33
   3   3  -3 58263.1 2051.95  27
   3   3  -3 58551.0 2003.91   4
   3   3  -3 61034.0 2029.01   3
   3   3  -3 59824.9 2272.32   1
  -3  -3   3 63722.4 2210.09   7
   3   3  -3 58163.5 2067.14  33
   3   3  -2 9742.60 550.405  26
   3   3  -2 11154.6 555.369   4
   3   3  -2 10553.9 711.290   1
   3   3  -2 10535.0 556.745   3
   3   3  -2 11253.4 589.610  33
   3   3  -2 12388.9 594.113  35
   3   3  -2 11554.4 550.921  17
   3   3  -1 196.628 81.1063  33
   3   3  -1 288.951 97.6007  35
   3   3  -1 136.751 77.8758   4
   3   3  -1 193.702 112.427   1
   3   3  -1 151.045 74.3652   3
   3   3  -1 185.457 91.9855  26
   3   3  -1 144.428 74.6006  23
   3   3  -1 133.294 78.2462  17
   3   3   0 21271.5 946.121   6
   3   3   0 23913.4 956.404  35
   3   3   0 24106.4 977.402  33
   3   3   0 22799.7 950.026   4
   3   3   0 25612.5 1210.69   1
   3   3   0 24302.2 981.807   3
   3   3   0 23982.1 950.201  28
   3   3   0 21963.0 960.343  26
   3   3   0 24773.0 954.097  23
   3   3   0 23345.5 947.648  17
   3   3   1 5846.18 369.739   4
   3   3   1 5062.86 475.466   1
   3   3   1 5564.84 372.865   3
   3   3   1 5777.34 372.786  33
   3   3   1 5852.00 362.677  35
   3   3   1 5516.71 351.236  28
   3   3   1 5219.14 362.855  26
   3   3   1 5220.22 362.176   6
   3   3   1 5576.89 355.467  17
   3   3   2 101306. 3311.81   4
   3   3   2 104561. 3626.03   1
   3   3   2 103921. 3339.44   3
   3   3   2 102293. 3299.60  35
   3   3   2 106784. 3329.35  33
   3   3   2 100791. 3281.01  28
   3   3   2 92757.7 3308.53  26
   3   3   2 107362. 3323.03  29
   3   3   2 95764.7 3306.48   6
   3   3   2 103961. 3312.17  17
   3   3   3 22699.9 874.552   4
   3   3   3 20111.5 1057.08   1
   3   3   3 19992.9 859.129   3
   3   3   3 19959.9 841.563  35
   3   3   3 21059.6 862.097  33
   3   3   3 19446.2 820.481  28
   3   3   3 19517.9 860.590  26
   3   3   3 20255.1 854.347  29
   3   3   3 19023.8 847.327  17
   3   3   3 18206.8 842.568   6
   3   3   3 21059.5 855.804  13
   3   3   4 8574.97 473.501   4
   3   3   4 9342.86 646.864   1
   3   3   4 8884.17 491.402   3
   3   3   4 8942.01 484.961  13
   3   3   4 8880.42 482.659  35
   3   3   4 9172.05 474.240  28
   3   3   4 8483.79 487.447  26
   3   3   4 9618.13 499.637  29
   3   3   4 8175.40 477.517   6
   3   3   4 9466.06 502.483  17
   3   3   5 3284.50 271.088  43
   3   3   5 4109.24 300.838  35
   3   3   5 3973.56 296.800  13
   3   3   5 3743.68 280.354  28
   3   3   5 3784.62 301.913  26
   3   3   5 3201.63 274.880  29
   3   3   5 3698.60 279.634   4
   3   3   5 4122.47 401.319   1
   3   3   5 3972.75 292.483   3
   3   3   5 3912.67 291.447  19
   3   3   5 3795.03 300.987  17
   3   3   6 37880.3 1437.46  43
   3   3   6 36585.0 1431.70  35
   3   3   6 38928.0 1383.25  40
   3   3   6 36902.9 1396.16  34
   3   3   6 40838.4 1403.55  14
   3   3   6 38788.3 1439.80  13
   3   3   6 37659.8 1424.43  28
   3   3   6 39758.7 1456.40  29
   3   3   6 40207.3 1425.76   4
   3   3   6 43654.8 1704.39   1
   3   3   6 40663.2 1437.33   3
   3   3   6 39582.7 1463.19  18
   3   3   6 42968.4 1481.73  19
   3   3   6 36950.5 1458.74  17
   3   3   7 38157.5 1442.51  35
   3   3   7 38270.7 1407.30  37
   3   3   7 38410.0 1363.52  40
   3   3   7 41153.6 1464.82  43
   3   3   7 36569.7 1395.25  34
   3   3   7 39205.4 1437.40  13
   3   3   7 40345.4 1412.35  14
   3   3   7 38129.7 1443.02  12
   3   3   7 38414.0 1428.38  28
   3   3   7 39360.9 1445.10  29
   3   3   7 36868.9 1446.02  19
   3   3   7 40231.7 1465.06  18
   3   3   7 35413.6 1443.95  17
   3   3   7 37543.2 1391.97   4
   3   3   7 39129.5 1410.20   3
   3   3   7 40175.0 1642.66   1
   3   3   8 361.696 131.506   1
   3   3   8 220.148 83.2459   4
   3   3   8 260.905 84.6202   3
   3   3   8 277.984 85.1229  43
   3   3   8 364.449 97.2808  37
   3   3   8 257.713 77.8476  40
   3   3   8 366.478 102.251  35
   3   3   8 312.798 89.3788  34
   3   3   8 389.687 105.551  13
   3   3   8 495.522 100.082  14
   3   3   8 315.120 88.3297  28
   3   3   8 320.829 100.659  29
   3   3   8 287.222 97.3187  18
   3   3   8 229.724 57.5511  21
   3   3   8 188.248 102.860  19
   3   3   8 273.831 102.936  12
   3   3   9 13960.2 649.081  37
   3   3   9 14437.4 717.754  43
   3   3   9 13626.4 701.238  35
   3   3   9 13695.3 685.736  13
   3   3   9 14060.2 689.432  14
   3   3   9 13881.4 700.814  12
   3   3   9 14714.7 646.114   4
   3   3   9 14581.1 646.503   3
   3   3   9 14903.8 821.194   1
   3   3   9 13367.5 683.642  28
   3   3   9 13330.8 676.100  29
   3   3   9 14951.4 676.348  21
   3   3   9 14249.0 706.335  18
   3   3   9 14104.9 709.761  19
   3   3  10 13811.8 640.481  38
   3   3  10 13963.3 641.045  37
   3   3  10 14320.3 729.030  43
   3   3  10 13586.5 712.090  35
   3   3  10 12988.4 681.424  13
   3   3  10 13495.3 702.870  12
   3   3  10 13719.9 704.615  14
   3   3  10 14397.3 633.952   4
   3   3  10 14802.9 635.703   3
   3   3  10 15535.0 816.832   1
   3   3  10 12791.6 683.926  28
   3   3  10 13931.0 690.948  29
   3   3  10 13723.5 705.406  24
   3   3  10 14134.5 677.712  21
   3   3  10 14921.5 719.787  18
   3   3  10 14548.5 720.604  19
   3   3  11 15514.8 753.781  13
   3   3  11 15201.5 767.946  12
   3   3  11 15920.7 785.841  14
   3   3  11 15664.2 702.731  38
   3   3  11 14497.5 761.414  35
   3   3  11 15443.1 788.683  43
   3   3  11 14069.5 744.235  28
   3   3  11 16550.3 755.778  29
   3   3  11 16083.8 771.845  24
   3   3  11 16239.8 748.089  21
   3   3  11 15926.1 766.551  18
   3   3  11 14247.2 746.436  19
   3   3  12 346.219 118.350  12
   3   3  12 364.228 118.100  13
   3   3  12 287.375 107.484  14
   3   3  12 358.182 129.321  43
   3   3  12 224.697 78.1017  38
   3   3  12 311.252 123.460  41
   3   3  12 394.507 134.020  28
   3   3  12 202.529 90.7177  29
   3   3  12 228.167 105.231  24
   3   3  12 254.171 111.481  18
   3   3  12 273.643 105.307  19
   3   3  12 229.745 100.140  21
   3   3  13 52938.4 1917.09  12
   3   3  13 49400.5 1868.77  13
   3   3  13 51887.7 1919.27  14
   3   3  13 52089.1 1824.51  38
   3   3  13 49683.6 1939.13  41
   3   3  13 52891.1 1947.30  43
   3   3  13 54876.8 1844.80  29
   3   3  13 51052.0 1898.98  24
   3   3  13 51119.1 1874.00  21
   3   3  13 50774.6 1875.61  18
   3   3  13 46454.6 1859.61  19
   3   3  14 12493.8 664.522  13
   3   3  14 12506.8 688.219  14
   3   3  14 13079.2 698.017  12
   3   3  14 13470.3 640.877  38
   3   3  14 13821.2 745.702  41
   3   3  14 13522.5 627.592  29
   3   3  14 13475.0 681.976  21
   3   3  14 13516.6 704.637  24
   3   3  14 12215.7 659.158  18
   3   3  14 12905.5 681.872  19
   3   3  15 235.917 93.4884  12
   3   3  15 292.681 91.1702  38
   3   3  15 403.349 126.566  41
   3   3  15 240.104 102.440  24
   3   3  15 426.176 110.558  18
   3   3  15 361.750 109.541  21
   3   3  15 439.269 124.950  19
   3   3  15 248.820 95.9163  13
   3   3  15 232.236 108.706  14
   3   3  16 10658.0 522.843  38
   3   3  16 10463.5 612.546  41
   3   3  16 10702.2 594.382  24
   3   3  16 10190.1 555.163  21
   3   3  16 10014.3 554.639  19
   3   3  16 10410.0 537.910  18
   3   3  16 10617.4 582.575  12
   3   3  16 9852.84 565.839  14
   3   3  17 1039.63 160.369  12
   3   3  17 795.265 151.265  41
   3   3  17 1315.96 179.884  14
   3   3  17 982.091 144.755  19
   3   3  17 1046.35 138.474  18
   3   3  17 993.543 150.876  21
   3   3  17 1198.28 176.286  24
   3   3  18 6817.50 394.009  12
   3   3  18 7147.05 414.443  14
   3   3  18 6820.35 375.716  19
   3   3  18 6988.61 416.481  24
   3   3  18 7311.30 403.268  21
   3   3  19 11067.3 497.538  14
   3   3  19 9101.82 437.976  12
   3   3  19 10012.8 423.776  19
   3   3  19 10250.2 490.123  24
   3   3  19 9525.89 456.449  21
   3   3  20 4451.97 240.285  21
   3   3  20 4504.94 260.036  24
   3   3  20 4626.74 264.168  14
   3   4 -15 17995.6 698.339  23
  -3  -4  15 18239.7 691.443  20
   3   4 -15 19340.5 741.711  27
   3   4 -14 41816.7 1451.26  23
  -3  -4  14 40007.4 1430.08  20
   3   4 -14 42605.5 1502.10  27
  -3  -4  13 13833.5 600.716  30
   3   4 -13 14674.7 702.625  27
  -3  -4  13 14402.3 653.494  20
   3   4 -13 14053.9 663.756  23
  -3  -4  12 6387.38 411.750  20
   3   4 -12 6792.56 459.935  27
  -3  -4  11 28.3529 64.2902  20
   3   4 -11 94.7927 77.7912  16
   3   4 -11 168.683 99.6238  27
   3   4 -10 9753.16 572.059  16
   3   4 -10 10956.3 656.873  27
   3   4 -10 11071.1 541.590  35
  -3  -4  10 9853.82 583.730  20
   3   4  -9 2845.47 262.561  33
   3   4  -9 2492.66 272.299  16
   3   4  -9 2747.73 314.020  27
   3   4  -9 2948.37 263.011  35
  -3  -4   9 2436.75 269.197  20
   3   4  -8 5880.66 404.434  33
   3   4  -8 5238.06 404.990  16
   3   4  -8 5992.87 472.869  27
   3   4  -8 5911.62 398.381  35
  -3  -4   8 5674.63 424.547  20
   3   4  -7 68165.7 2254.26  35
   3   4  -7 64407.7 2256.20  33
   3   4  -7 59553.2 2254.12  16
   3   4  -7 61367.6 2326.79  27
  -3  -4   7 66067.3 2225.15  10
  -3  -4   7 61001.3 2264.32  20
   3   4  -6 1864.64 192.942   4
   3   4  -6 1874.69 196.980   3
   3   4  -6 2095.16 232.921  35
   3   4  -6 2066.72 242.559  33
   3   4  -6 1851.45 225.575  16
   3   4  -6 1615.56 233.543  27
  -3  -4   6 1695.09 206.242  10
  -3  -4   6 2172.45 248.860  20
   3   4  -5 871.581 161.991  33
   3   4  -5 771.321 147.778  35
   3   4  -5 875.610 193.708   1
   3   4  -5 567.028 128.603   4
   3   4  -5 856.176 141.210   3
   3   4  -5 904.518 177.541  27
  -3  -4   5 787.422 149.857  10
  -3  -4   5 777.444 140.771  20
   3   4  -4 24236.2 1041.75  33
   3   4  -4 24348.9 989.442   4
   3   4  -4 23568.6 998.358   3
   3   4  -4 20158.8 1162.53   1
   3   4  -4 24119.0 1057.28  27
   3   4  -4 24784.1 1017.17  35
  -3  -4   4 23562.3 1021.36  20
   3   4  -3 61249.5 2130.98  35
   3   4  -3 59689.5 2157.74  33
   3   4  -3 60488.1 2115.21   4
   3   4  -3 62159.9 2149.67   3
   3   4  -3 61347.5 2172.51  27
  -3  -4   3 61650.8 2407.85   7
  -3  -4   3 54700.0 2106.70  20
   3   4  -2 2771.13 276.250  33
   3   4  -2 2694.01 260.341  35
   3   4  -2 2861.86 263.537  28
   3   4  -2 3047.79 282.043  27
   3   4  -2 2952.03 255.001  29
  -3  -4   2 2517.66 242.894  20
   3   4  -2 2762.37 262.320   4
   3   4  -2 2868.46 275.425   3
   3   4  -2 2850.44 373.842   1
   3   4  -1 2228.79 238.759   4
   3   4  -1 2358.78 255.581   3
   3   4  -1 1892.39 307.880   1
   3   4  -1 2239.74 243.430  33
   3   4  -1 2066.67 218.340  35
   3   4  -1 2162.77 221.840  28
   3   4  -1 2204.74 226.751  29
   3   4  -1 2169.61 222.325  23
   3   4  -1 1787.53 205.771  17
  -3  -4   1 1746.52 188.776  20
   3   4   0 333.245 100.311  33
   3   4   0 241.551 90.8308  35
   3   4   0 232.306 99.7183  17
   3   4   0 296.716 76.4916  28
   3   4   0 134.519 69.2860  29
   3   4   0 274.052 100.183  23
   3   4   0 333.553 112.598   4
   3   4   0 342.987 113.102   3
   3   4   0 233.159 145.737   1
   3   4   1 488.091 105.212  33
   3   4   1 565.406 120.746  35
   3   4   1 651.765 121.989  28
   3   4   1 422.227 121.236  29
   3   4   1 520.833 113.194  17
   3   4   1 574.995 110.574  23
   3   4   1 675.433 146.359   4
   3   4   1 471.689 176.693   1
   3   4   1 548.407 138.988   3
   3   4   2 36004.1 1455.88   4
   3   4   2 37742.8 1774.39   1
   3   4   2 36017.2 1485.81   3
   3   4   2 38434.7 1435.06  35
   3   4   2 40280.8 1423.49  28
   3   4   2 41215.1 1484.76  29
   3   4   2 38545.9 1386.70  23
   3   4   2 36126.8 1436.19  17
   3   4   3 17696.0 778.078  35
   3   4   3 16049.0 741.803  43
   3   4   3 17102.6 774.630  13
   3   4   3 16286.2 730.844  28
   3   4   3 17151.9 788.631  29
   3   4   3 15902.6 776.224   4
   3   4   3 16922.2 1026.74   1
   3   4   3 17963.8 822.638   3
   3   4   3 16050.8 712.446  19
   3   4   3 14809.6 758.262  17
   3   4   4 39721.6 1461.88  35
   3   4   4 36068.4 1427.90  43
  -3  -4  -4 35956.7 1384.57  30
   3   4   4 38517.9 1467.00  29
   3   4   4 38772.5 1423.85  28
   3   4   4 40051.8 1462.70  13
   3   4   4 38665.8 1462.94   4
   3   4   4 37784.5 1737.47   1
   3   4   4 41082.6 1503.42   3
   3   4   4 42897.3 1447.98  19
   3   4   4 35144.8 1457.93  17
   3   4   5 38420.8 1480.11  35
   3   4   5 36417.1 1456.60  43
   3   4   5 39591.5 1450.12  28
   3   4   5 39542.3 1496.18  29
   3   4   5 39025.6 1470.78  13
   3   4   5 41343.1 1490.79   4
   3   4   5 39860.3 1764.27   1
   3   4   5 42102.6 1513.00   3
   3   4   5 41200.6 1485.71  19
   3   4   5 35580.8 1484.76  17
   3   4   6 2822.19 270.415  35
   3   4   6 2288.26 248.737  43
   3   4   6 2677.64 254.171  13
   3   4   6 2933.32 258.046  16
   3   4   6 2387.00 238.439  28
   3   4   6 2574.92 258.818  29
   3   4   6 2688.68 250.799   4
   3   4   6 2832.73 267.012   3
   3   4   6 2619.88 351.332   1
   3   4   6 2920.66 282.027  18
   3   4   6 2549.18 256.686  19
   3   4   7 441.434 113.473  43
   3   4   7 438.115 118.630  35
   3   4   7 235.886 90.8156  28
   3   4   7 275.127 99.6243  29
   3   4   7 328.659 96.2016  13
   3   4   7 163.403 88.0363  16
   3   4   7 412.120 105.123   4
   3   4   7 281.474 89.1347   3
   3   4   7 382.919 165.296   1
   3   4   7 258.747 90.2794  18
   3   4   7 435.203 128.260  19
   3   4   8 27766.1 1136.51  43
   3   4   8 26239.1 1059.04  37
   3   4   8 25318.0 1110.51  35
   3   4   8 24853.3 1068.10  28
   3   4   8 26536.6 1111.94  29
   3   4   8 27335.3 1099.52  13
   3   4   8 28336.3 1062.82  14
   3   4   8 26568.9 1063.95   4
   3   4   8 25359.8 1062.25   3
   3   4   8 27061.7 1101.60  16
   3   4   8 27157.6 1131.85  18
   3   4   8 28907.8 1155.77  19
   3   4   9 69242.5 2349.25  43
   3   4   9 65290.9 2222.72  37
   3   4   9 62056.0 2311.94  35
   3   4   9 64421.0 2275.87  13
   3   4   9 67200.0 2254.90  14
   3   4   9 60865.6 2258.42  28
   3   4   9 64707.1 2300.57  29
   3   4   9 63918.9 2305.62  18
   3   4   9 62873.9 2307.59  19
   3   4   9 67299.9 2242.33   4
   3   4   9 68169.6 2252.74   3
   3   4   9 66753.6 2529.14   1
   3   4  10 2428.18 319.981   1
   3   4  10 1958.83 199.754   4
   3   4  10 2023.69 205.230   3
   3   4  10 1765.31 235.873  43
   3   4  10 1881.81 195.081  37
   3   4  10 1710.41 229.792  35
   3   4  10 1877.74 223.326  28
   3   4  10 2022.14 231.065  29
   3   4  10 2016.85 236.634  18
   3   4  10 1822.13 236.263  19
   3   4  10 2025.83 239.707  12
   3   4  10 1998.90 225.336  13
   3   4  10 1786.73 207.985  14
   3   4  11 31579.8 1231.39  29
   3   4  11 28349.9 1211.42  28
   3   4  11 28498.3 1248.35  35
   3   4  11 29733.6 1262.56  43
   3   4  11 33182.1 1269.21  18
   3   4  11 28087.2 1225.30  19
   3   4  11 26855.9 1172.72  13
   3   4  11 30630.2 1247.00  12
   3   4  11 30346.5 1211.48  14
   3   4  12 8074.82 486.831  13
   3   4  12 8807.38 534.561  12
   3   4  12 8621.68 510.303  14
   3   4  12 7792.51 525.209  43
   3   4  12 7367.26 470.306  29
   3   4  12 7351.49 489.226  28
   3   4  12 8161.38 507.512  24
   3   4  12 7772.09 496.968  18
   3   4  12 6824.74 484.016  19
   3   4  13 180.128 101.708  12
   3   4  13 206.422 85.5503  13
   3   4  13 73.2554 66.0110  14
   3   4  13 238.939 103.342  43
   3   4  13 105.982 99.6596  41
   3   4  13 156.534 73.1840  29
   3   4  13 142.677 89.1009  24
   3   4  13 105.274 73.6965  21
   3   4  13 191.512 86.4085  18
   3   4  13 145.041 97.7327  19
   3   4  14 21716.5 938.833  13
   3   4  14 22398.6 985.556  14
   3   4  14 22632.3 1009.72  12
   3   4  14 23703.8 1063.61  41
   3   4  14 24491.5 1060.78  43
   3   4  14 24932.5 951.689  29
   3   4  14 23451.0 1012.49  24
   3   4  14 23365.6 938.035  21
   3   4  14 21141.7 953.115  18
   3   4  14 20041.0 972.216  19
   3   4  15 13994.2 661.510  13
   3   4  15 14769.1 715.138  14
   3   4  15 14832.9 740.624  12
   3   4  15 14627.7 768.129  41
   3   4  15 15566.4 647.559  29
   3   4  15 15357.4 739.624  24
   3   4  15 14985.9 668.630  21
   3   4  15 14014.6 716.573  19
   3   4  15 15116.8 688.019  18
   3   4  16 8794.62 502.156  12
   3   4  16 9428.50 501.635  14
   3   4  16 8529.08 521.175  41
   3   4  16 8166.95 433.883  21
   3   4  16 8685.90 500.770  24
   3   4  16 8037.58 477.160  19
   3   4  16 8502.19 438.158  18
   3   4  17 2785.38 245.843  12
   3   4  17 3438.64 262.689  14
   3   4  17 2873.55 267.815  41
   3   4  17 3111.00 259.864  24
   3   4  17 3117.75 250.372  19
   3   4  18 477.599 89.8100  12
   3   4  18 511.894 106.077  41
   3   4  18 495.410 101.506  24
   3   4  18 464.134 91.7942  19
   3   4  18 574.295 106.250  14
   3   4  19 3128.04 215.427  24
   3   4  19 3011.50 182.368  19
   3   4  19 3212.90 211.945  14
   3   4  19 2944.94 189.224  12
   3   4  20 5038.93 248.613  24
   3   4  20 5035.30 241.161  14
  -3  -5  14 2465.96 161.643  20
   3   5 -14 2644.73 169.400  23
  -3  -5  13 6886.95 356.728  20
   3   5 -13 7377.91 372.108  23
  -3  -5  12 20973.4 797.537  30
   3   5 -12 20972.0 847.798  23
  -3  -5  12 20419.2 824.987  20
  -3  -5  11 3705.09 266.841  30
   3   5 -11 3249.06 276.983  23
  -3  -5  11 3310.24 263.464  20
   3   5 -11 3320.43 232.512  28
  -3  -5  10 1698.75 190.982  30
   3   5 -10 1587.21 169.295  28
   3   5 -10 1971.39 237.258  27
   3   5 -10 2014.62 224.763  23
  -3  -5  10 1532.19 191.588  20
   3   5  -9 177.292 79.9547  16
  -3  -5   9 97.0544 73.5071  20
   3   5  -9 214.631 77.5336  28
   3   5  -9 110.702 101.961  27
   3   5  -8 3523.04 313.112  16
  -3  -5   8 3728.94 304.975  10
  -3  -5   8 3627.84 315.826  20
   3   5  -8 4077.83 308.207  28
   3   5  -8 4342.50 377.281  27
   3   5  -7 27797.4 1171.76  16
   3   5  -7 30032.0 1140.27  28
   3   5  -7 28193.5 1233.63  27
  -3  -5   7 29148.0 1165.42  10
  -3  -5   7 24994.7 1136.76  20
   3   5  -6 33579.1 1394.91  16
   3   5  -6 37007.9 1338.38   3
   3   5  -6 37449.3 1370.97  28
   3   5  -6 36574.9 1476.24  27
  -3  -5   6 34818.7 1395.12  10
  -3  -5   6 33062.8 1375.53  20
   3   5  -5 33705.3 1234.00  35
   3   5  -5 29844.1 1273.27  16
   3   5  -5 30975.5 1221.96   4
   3   5  -5 31862.2 1245.75   3
   3   5  -5 29897.7 1486.72   1
   3   5  -5 34169.7 1257.66  28
  -3  -5   5 30529.1 1279.56  10
  -3  -5   5 29403.5 1247.46  20
   3   5  -4 4393.57 324.900  35
   3   5  -4 4098.38 347.196  16
   3   5  -4 4503.99 339.901   4
   3   5  -4 3725.88 321.949   3
   3   5  -4 3880.91 471.600   1
   3   5  -4 4436.64 329.130  28
  -3  -5   4 3550.80 310.887  20
  -3  -5   4 3615.83 332.541  10
   3   5  -3 23336.9 1016.44   4
   3   5  -3 22987.3 1293.18   1
   3   5  -3 22806.0 1029.44   3
   3   5  -3 22018.9 1017.89  16
   3   5  -3 25469.8 1004.96  35
   3   5  -3 24245.7 989.601  28
   3   5  -3 24895.6 1035.04  23
  -3  -5   3 21628.1 973.532  20
   3   5  -2 31238.7 1242.13   4
   3   5  -2 29661.5 1538.58   1
   3   5  -2 29545.1 1247.43   3
   3   5  -2 29298.8 1224.88  16
   3   5  -2 30620.6 1191.35  35
   3   5  -2 29927.6 1171.90  28
   3   5  -2 30341.3 1186.86  29
   3   5  -2 30069.3 1198.92  23
  -3  -5   2 27416.6 1150.22  20
   3   5  -1 40800.0 1500.16  35
   3   5  -1 40969.3 1478.71  28
   3   5  -1 40530.1 1520.88  29
   3   5  -1 38034.2 1514.95  16
   3   5  -1 42071.0 1499.44  23
   3   5  -1 39247.6 1541.85   4
   3   5  -1 39906.2 1897.04   1
   3   5  -1 34464.6 1527.83   3
   3   5   0 27132.5 1093.00  35
   3   5   0 24667.1 1089.51  16
   3   5   0 26367.3 1055.05  28
   3   5   0 27512.6 1131.99  29
   3   5   0 25634.3 1042.05  23
   3   5   0 25174.0 1119.49   4
   3   5   0 25091.6 1428.63   1
   3   5   0 27727.1 1180.31   3
  -3  -5  -1 13374.3 678.487  30
   3   5   1 12306.4 661.072  16
   3   5   1 12912.1 629.599  28
   3   5   1 12730.0 697.660  29
   3   5   1 13225.9 712.889   4
   3   5   1 12796.6 964.647   1
   3   5   1 13839.8 748.504   3
   3   5   1 13983.6 682.617  35
  -3  -5  -2 2219.88 239.569  30
   3   5   2 2546.08 258.360  16
   3   5   2 2189.10 244.045  13
   3   5   2 2692.46 239.865  28
   3   5   2 2137.88 252.535  29
   3   5   2 1869.55 247.553   4
   3   5   2 2005.03 375.868   1
   3   5   2 1907.18 261.594   3
   3   5   2 2200.01 239.683  35
   3   5   2 2115.67 230.802  43
  -3  -5  -3 2721.69 257.732  30
   3   5   3 2293.71 252.874  16
   3   5   3 2423.66 253.949  13
   3   5   3 2535.14 235.313  28
   3   5   3 2762.81 287.107  29
   3   5   3 2774.68 293.132   4
   3   5   3 2779.25 309.434   3
   3   5   3 2266.62 397.321   1
   3   5   3 2763.00 270.787  35
   3   5   3 2457.51 258.966  43
   3   5   4 8942.09 537.735  35
   3   5   4 8988.20 536.378  43
  -3  -5  -4 9259.43 521.220  30
   3   5   4 9089.03 536.140  13
   3   5   4 9099.75 539.843  16
   3   5   4 9599.77 513.418  28
   3   5   4 9871.32 580.228  29
   3   5   4 9217.61 563.241   4
   3   5   4 8961.87 762.285   1
   3   5   4 9394.39 583.988   3
   3   5   4 9720.64 513.811  19
   3   5   5 79265.2 2793.97  35
   3   5   5 80612.6 2797.73  43
  -3  -5  -5 77090.0 2720.40  30
   3   5   5 83650.8 2748.38  28
   3   5   5 80624.1 2819.31  29
   3   5   5 82158.4 2780.32  13
   3   5   5 84056.1 2806.67  16
   3   5   5 83652.3 2824.80   4
   3   5   5 75917.8 3151.86   1
   3   5   5 90515.1 2876.48   3
   3   5   5 82749.4 2766.66  19
   3   5   6 8743.37 538.973  35
   3   5   6 8672.21 539.268  43
   3   5   6 9480.42 532.234  13
   3   5   6 9635.27 553.472  16
   3   5   6 8123.29 487.081  28
   3   5   6 8831.67 547.750  29
   3   5   6 8833.43 535.958   4
   3   5   6 9435.01 746.255   1
   3   5   6 9459.25 560.553   3
   3   5   6 9198.80 537.618  19
   3   5   7 301.535 109.446  43
   3   5   7 375.933 120.243  35
   3   5   7 244.054 89.8684  28
   3   5   7 228.720 89.8821  29
   3   5   7 311.460 86.3819  13
   3   5   7 351.971 93.4107  16
   3   5   7 203.579 96.0037   4
   3   5   7 423.897 128.636   3
   3   5   7 59.3095 102.317   1
   3   5   7 347.641 107.469  19
   3   5   7 285.962 106.388  18
   3   5   8 27680.1 1172.09  43
   3   5   8 23442.2 1046.48  37
   3   5   8 29405.6 1191.81  35
   3   5   8 20898.6 1041.95  13
   3   5   8 25987.4 1084.68  28
   3   5   8 29348.5 1184.49  29
   3   5   8 27814.9 1117.50   4
   3   5   8 31433.7 1460.77   1
   3   5   8 27647.4 1122.41   3
   3   5   8 31605.6 1213.12  18
   3   5   8 26118.7 1134.03  16
   3   5   8 27792.1 1164.17  19
   3   5   9 1450.85 216.841  43
   3   5   9 1681.31 185.842  37
   3   5   9 1299.79 205.363  35
   3   5   9 1407.09 186.049  28
   3   5   9 1441.56 206.979  29
   3   5   9 1418.23 187.132   4
   3   5   9 1256.71 183.443   3
   3   5   9 976.484 236.877   1
   3   5   9 1230.27 188.733  18
   3   5   9 1290.65 198.066  19
   3   5   9 1792.21 225.285  16
   3   5   9 1135.10 169.164  13
   3   5  10 23491.1 995.513  13
   3   5  10 23755.7 1057.39  12
   3   5  10 23954.2 989.034   4
   3   5  10 24321.5 993.123   3
   3   5  10 24032.7 1051.04  29
   3   5  10 23936.0 1012.71  28
   3   5  10 22204.5 1056.24  35
   3   5  10 25214.1 1098.80  43
   3   5  10 23996.8 1054.32  18
   3   5  10 24064.0 1057.47  19
   3   5  11 25867.4 1059.08  13
   3   5  11 27836.8 1060.47  14
   3   5  11 25310.5 1122.36  12
   3   5  11 28478.2 1183.56  43
   3   5  11 24401.5 1095.76  29
   3   5  11 26363.4 1099.10  24
   3   5  11 26594.0 1119.32  18
   3   5  11 25724.6 1121.38  19
   3   5  12-66.8788 97.4776  12
   3   5  12 178.966 69.7278  13
   3   5  12 32.2251 53.1223  14
   3   5  12-69.4589 78.7903  43
   3   5  12 34.7915 60.6209  29
   3   5  12-52.7576 84.5135  24
   3   5  12 98.7630 67.3861  18
   3   5  12 296.176 135.986  19
   3   5  13 12547.3 591.041  13
   3   5  13 12814.0 677.428  12
   3   5  13 13338.6 631.146  14
   3   5  13 13387.2 706.769  43
   3   5  13 13404.2 640.224  29
   3   5  13 12655.7 654.135  24
   3   5  13 12506.6 635.087  18
   3   5  13 13181.3 673.366  19
   3   5  14 5613.83 367.104  14
   3   5  14 6462.48 431.631  12
   3   5  14 6085.24 436.513  41
   3   5  14 6300.89 435.341  43
   3   5  14 6160.67 364.130  29
   3   5  14 6348.50 406.700  24
   3   5  14 5657.98 364.083  18
   3   5  14 6471.51 421.983  19
   3   5  15 20384.0 814.546  14
   3   5  15 20203.7 867.206  12
   3   5  15 18926.2 881.283  41
   3   5  15 19889.0 761.036  29
   3   5  15 20612.1 857.205  24
   3   5  15 18975.8 845.967  19
   3   5  15 19404.2 779.530  18
   3   5  16 4182.28 263.644  14
   3   5  16 3747.76 280.979  12
   3   5  16 3405.75 286.848  41
   3   5  16 3814.98 281.583  24
   3   5  16 3477.72 271.638  19
   3   5  17 11099.6 514.121  12
   3   5  17 11175.2 480.429  14
   3   5  17 11336.9 537.696  41
   3   5  17 10835.1 510.270  24
   3   5  17 10949.2 505.383  19
   3   5  18 10.0403 32.4058  12
   3   5  18 27.0878 38.5880  41
   3   5  18 69.5829 39.9916  14
   3   5  18 87.2902 43.4571  19
   3   5  18-24.1561 40.9793  24
  -3  -6  12 3026.35 178.231  20
   3   6 -12 3035.45 178.516  23
  -3  -6  11 11133.8 488.943  20
   3   6 -11 12337.9 507.153  23
  -3  -6  11 11794.9 481.315  30
  -3  -6  10 5523.12 293.497  15
   3   6 -10 5322.87 324.817  23
  -3  -6  10 6141.64 333.428  30
  -3  -6  10 5869.79 324.244  20
   3   6  -9 365.678 89.0011  23
  -3  -6   9 186.733 79.8049  30
  -3  -6   9 260.315 74.2728  20
  -3  -6   8 2909.24 254.719  30
  -3  -6   8 2870.97 239.092  20
   3   6  -8 2767.25 245.733  23
  -3  -6   8 2798.06 244.162  10
  -3  -6   7 222.068 79.8804  30
  -3  -6   7 232.511 77.4307  20
   3   6  -7 170.869 90.8676  16
   3   6  -7 303.114 91.0489  23
  -3  -6   7 249.818 93.5501  10
  -3  -6   6 46539.7 1642.36  30
  -3  -6   6 40701.6 1547.53  20
   3   6  -6 42417.8 1589.32  16
   3   6  -6 43056.2 1589.50  23
  -3  -6   6 43734.1 1616.09  10
   3   6  -5 2383.41 224.123   4
   3   6  -5 1982.38 212.294   3
  -3  -6   5 2365.26 258.393  30
  -3  -6   5 2217.01 219.384  20
   3   6  -5 2100.88 235.670  16
   3   6  -5 2599.29 246.384  23
  -3  -6   5 2389.09 254.726  10
   3   6  -4 60822.5 2137.58   4
   3   6  -4 65184.3 2180.16   3
  -3  -6   4 56065.7 2170.57  30
  -3  -6   4 61504.6 2105.07  20
   3   6  -4 59199.9 2162.78  16
   3   6  -4 64109.9 2136.15  23
  -3  -6   4 60623.6 2191.99  10
   3   6  -3 2608.09 261.216   4
   3   6  -3 2161.00 248.771   3
   3   6  -3 1845.98 342.106   1
  -3  -6   3 2227.17 213.321  20
  -3  -6   3 1990.85 250.475  30
   3   6  -3 2073.09 235.543  16
   3   6  -3 2459.40 233.242  23
  -3  -6   3 2487.19 266.510  10
  -3  -6   2 18121.6 904.008  10
  -3  -6   2 17766.7 893.793  30
   3   6  -2 18431.5 890.727  16
   3   6  -2 20046.1 861.982  29
   3   6  -2 21420.3 853.375  23
   3   6  -2 19776.5 912.131   4
   3   6  -2 20130.9 1217.43   1
   3   6  -2 20870.3 949.936   3
   3   6  -1 17700.5 806.322  29
   3   6  -1 16299.9 808.212  16
   3   6  -1 16806.0 830.548   4
   3   6  -1 16702.0 1110.29   1
   3   6  -1 16432.2 844.066   3
  -3  -6   1 16672.2 825.899  30
  -3  -6   0 10004.0 594.394  30
   3   6   0 10310.5 595.740  16
   3   6   0 10667.2 601.568  13
   3   6   0 10033.3 587.394  29
   3   6   0 10413.6 615.242   4
   3   6   0 11285.1 893.569   1
   3   6   0 10800.7 647.447   3
   3   6   0 10767.0 557.853  35
  -3  -6  -1 11131.7 631.580  30
   3   6   1 11754.1 640.671  16
   3   6   1 12345.8 644.185  13
   3   6   1 10676.6 632.002  29
   3   6   1 10944.7 653.835   4
   3   6   1 11890.3 927.071   1
   3   6   1 11159.1 675.904   3
   3   6   1 11532.7 595.750  35
  -3  -6  -2 11108.6 646.760  30
   3   6   2 13150.3 674.658  13
   3   6   2 13598.8 696.104  16
  -3  -6  -2 14440.3 701.660  27
   3   6   2 12937.8 710.458  29
   3   6   2 12645.6 712.333   4
   3   6   2 11391.5 931.298   1
   3   6   2 12969.3 744.140   3
   3   6   2 12841.3 649.507  35
   3   6   2 12505.0 654.089  43
  -3  -6  -3 1135.19 176.308  30
   3   6   3 943.424 164.483  35
   3   6   3 1091.48 166.985  13
   3   6   3 704.936 149.942  16
  -3  -6  -3 1328.07 185.624  27
   3   6   3 1072.02 185.111  29
   3   6   3 1089.32 199.045   4
   3   6   3 1135.81 204.647   3
   3   6   3 1437.84 311.309   1
   3   6   3 1121.01 179.176  43
  -3  -6  -4 3753.93 317.268  30
   3   6   4 3524.28 301.999  13
   3   6   4 3602.77 326.085  16
  -3  -6  -4 4046.57 329.975  27
   3   6   4 4112.23 356.317  29
   3   6   4 3633.39 340.468   4
   3   6   4 2971.59 321.580   3
   3   6   4 3172.14 466.457   1
   3   6   4 3593.94 314.604  35
   3   6   4 3807.57 327.535  43
   3   6   5 13577.3 721.268  43
   3   6   5 14041.7 720.051  35
  -3  -6  -5 14151.5 692.660  30
   3   6   5 15583.3 715.176  13
   3   6   5 14198.8 733.162  16
   3   6   5 14936.7 763.362  29
   3   6   5 14363.5 748.303   4
   3   6   5 13848.8 993.665   1
   3   6   5 14105.5 757.304   3
   3   6   5 14096.2 675.247  19
   3   6   6 41804.2 1575.41  35
   3   6   6 37726.0 1549.03  43
  -3  -6  -6 40781.3 1492.89  30
   3   6   6 39812.1 1577.78  29
   3   6   6 39719.6 1558.96   4
   3   6   6 41344.0 1929.09   1
   3   6   6 39530.8 1579.74   3
   3   6   6 41108.0 1598.03  18
   3   6   6 40581.8 1515.64  19
   3   6   6 40428.8 1566.40  16
   3   6   6 42009.1 1515.62  13
   3   6   7 2468.87 235.766  13
   3   6   7 2500.81 264.809   4
   3   6   7 2627.14 282.238   3
   3   6   7 2617.72 384.149   1
   3   6   7 2242.42 259.601  29
   3   6   7 2212.15 254.679  35
   3   6   7 2662.90 284.978  43
   3   6   7 2119.17 253.820  16
   3   6   7 2430.79 271.560  18
   3   6   7 2969.70 281.328  19
   3   6   8 10441.8 529.566  13
   3   6   8 9762.51 555.631   4
   3   6   8 9300.89 753.400   1
   3   6   8 10222.4 569.946   3
   3   6   8 9918.10 585.465  29
   3   6   8 9232.12 571.556  43
   3   6   8 9263.75 569.006  35
   3   6   8 10271.2 514.087  37
   3   6   8 9804.81 573.479  16
   3   6   8 9677.64 578.962  18
   3   6   8 9803.97 566.650  19
   3   6   9 1309.41 191.183  12
   3   6   9 1573.12 213.507  43
   3   6   9 1695.98 184.322  13
   3   6   9 1745.59 205.400   4
   3   6   9 1208.77 176.900   3
   3   6   9 1466.20 206.693  29
   3   6   9 1215.59 158.192  24
   3   6   9 1200.54 183.108  18
   3   6   9 1509.40 204.779  19
   3   6  10 5700.21 419.654  43
   3   6  10 6863.42 434.088  12
   3   6  10 5566.75 403.700  29
   3   6  10 5827.84 402.723  18
   3   6  10 5499.32 395.907  19
   3   6  10 6016.86 374.280  24
   3   6  10 5022.39 356.174   4
   3   6  10 5941.07 378.280   3
   3   6  11 1306.66 185.685  12
   3   6  11 1799.77 230.364  43
   3   6  11 1375.48 185.552  29
   3   6  11 1349.73 164.883  24
   3   6  11 1523.50 189.730  18
   3   6  11 1328.31 187.470  19
   3   6  12 34243.8 1278.42  12
   3   6  12 35351.8 1306.66  43
   3   6  12 31784.0 1226.12  29
   3   6  12 31682.6 1202.53  24
   3   6  12 32004.5 1210.94  18
   3   6  12 28622.5 1222.44  19
   3   6  13 5911.66 383.964  12
   3   6  13 5937.50 394.905  43
   3   6  13 6019.16 352.225  29
   3   6  13 5650.63 348.606  24
   3   6  13 5262.54 327.766  18
   3   6  13 6053.89 379.064  19
   3   6  14 10034.7 501.125  12
   3   6  14 9362.99 431.835  29
   3   6  14 9128.98 459.062  24
   3   6  14 9005.53 486.767  19
   3   6  14 9902.45 520.124  41
   3   6  14 9483.11 506.397  43
   3   6  15 194.919 65.1757  12
   3   6  15 243.408 86.7001  41
   3   6  15 99.1042 61.5168  24
   3   6  15 187.646 68.7921  19
   3   6  16 4948.95 295.028  41
   3   6  16 4766.97 263.807  24
   3   6  16 4960.95 281.407  19
   3   6  16 5219.44 287.890  12
   3   6  17 5310.24 271.274  41
   3   6  17 5770.55 266.970  12
   3   6  17 4985.07 241.554  24
   3   6  17 4943.65 253.569  19
  -3  -7   9 2581.32 157.638  15
   3   7  -9 2334.06 165.484  13
  -3  -7   8 7295.90 347.843  15
   3   7  -8 6669.86 351.425  13
  -3  -7   8 7773.58 371.019  30
  -3  -7   7 5005.80 259.907  20
  -3  -7   7 5649.03 327.304  30
  -3  -7   6 659.832 121.342  10
  -3  -7   6 716.653 118.447  30
  -3  -7   5 1739.41 196.279  10
  -3  -7   5 1654.71 186.378  30
   3   7  -5 1668.33 178.596  13
  -3  -7   4 9289.28 524.549  30
  -3  -7   4 9987.47 543.194  10
   3   7  -4 9295.32 483.066   4
   3   7  -4 10630.3 511.505   3
   3   7  -4 10073.8 514.732  13
  -3  -7   3 1623.05 199.096  30
   3   7  -3 1275.17 165.694  13
   3   7  -3 1157.35 156.131  16
  -3  -7   3 1413.36 181.897  10
   3   7  -3 1316.96 166.002   4
   3   7  -3 1283.85 173.609   3
  -3  -7   2 10824.5 605.193  30
   3   7  -2 11480.1 588.988  16
   3   7  -2 12491.6 604.472  13
   3   7  -2 12108.4 551.793  29
  -3  -7   2 11465.7 622.883  10
   3   7  -2 12367.7 617.556   4
   3   7  -2 11868.6 618.677   3
  -3  -7   1 11435.3 638.401  30
   3   7  -1 13526.2 636.725  13
   3   7  -1 12484.6 634.255  16
  -3  -7   1 13528.7 662.672  27
   3   7  -1 13406.0 622.139  29
  -3  -7   1 12125.3 663.642  10
   3   7  -1 13154.3 667.562   4
   3   7  -1 13276.7 683.464   3
  -3  -7   0 6288.66 431.464  30
   3   7   0 6334.17 398.057  13
   3   7   0 6813.14 428.940  16
  -3  -7   0 6570.38 426.543  27
   3   7   0 7351.43 435.063  29
  -3  -7   0 5969.16 432.440  10
   3   7   0 6649.08 447.344   4
   3   7   0 6654.09 462.459   3
  -3  -7  -1 829.569 152.436  30
   3   7   1 953.988 140.076  13
   3   7   1 993.855 155.075  16
  -3  -7  -1 872.169 145.634  27
   3   7   1 1375.93 189.703  29
  -3  -7  -1 890.927 162.581  10
   3   7   1 981.733 167.629   4
   3   7   1 1108.20 194.024   3
  -3  -7  -2 17188.8 778.412  27
   3   7   2 16277.8 788.568  29
   3   7   2 16753.7 734.319  13
   3   7   2 16511.7 776.404  16
   3   7   2 16771.1 816.134   4
   3   7   2 17057.7 839.222   3
  -3  -7  -2 15378.7 765.089  30
  -3  -7  -3 4462.41 344.440  30
   3   7   3 5233.12 338.231  13
   3   7   3 4963.34 363.685  16
  -3  -7  -3 5257.29 361.434  27
   3   7   3 5227.03 385.063  29
   3   7   3 4765.75 383.474   4
   3   7   3 5251.44 409.457   3
   3   7   3 4927.98 342.392  43
  -3  -7  -4 2551.39 248.275  30
   3   7   4 3103.27 243.943  13
   3   7   4 2614.76 262.040  16
  -3  -7  -4 3373.97 281.244  27
   3   7   4 3592.30 307.655  29
   3   7   4 3561.12 318.359   4
   3   7   4 2863.83 293.486   3
   3   7   4 2779.77 257.230  43
   3   7   5 14715.3 719.089  43
  -3  -7  -5 14868.8 695.053  30
   3   7   5 15394.7 675.010  12
   3   7   5 16681.0 775.082  29
   3   7   5 14899.2 750.322   4
   3   7   5 15316.7 768.285   3
   3   7   5 15341.0 760.977  18
   3   7   5 16813.5 756.213  16
   3   7   6 52462.4 1861.25  43
  -3  -7  -6 49254.4 1774.00  30
   3   7   6 57911.6 1916.55  29
   3   7   6 50712.3 1795.46  12
   3   7   6 51107.6 1867.42   4
   3   7   6 50560.3 1877.00   3
   3   7   6 52015.4 1880.42  18
   3   7   6 52612.6 1860.16  16
   3   7   7 9585.20 462.079  37
   3   7   7 9792.39 537.408  43
   3   7   7 9421.52 539.964  29
   3   7   7 9602.80 503.290  12
   3   7   7 9358.63 526.529   4
   3   7   7 9699.49 538.477   3
   3   7   7 9289.23 521.906  16
   3   7   7 9778.02 540.366  18
   3   7   7 9939.47 485.509  19
   3   7   8 14088.9 673.633  43
   3   7   8 14071.0 674.615  29
   3   7   8 13466.0 633.008  12
   3   7   8 12875.8 637.125   4
   3   7   8 13282.7 645.315   3
   3   7   8 13258.5 648.637  18
   3   7   8 13142.2 609.897  19
   3   7   9 4194.14 313.075  43
   3   7   9 3394.87 286.141  29
   3   7   9 3686.38 282.722  12
   3   7   9 4166.07 296.715   4
   3   7   9 4404.92 299.012   3
   3   7   9 4099.52 299.744  18
   3   7   9 3891.05 281.837  19
   3   7  10 9756.13 513.535  12
   3   7  10 10752.7 547.819  43
   3   7  10 10622.5 512.047  18
   3   7  10 10903.9 518.232  19
   3   7  10 10251.9 529.421  29
   3   7  11 3864.93 277.784  12
   3   7  11 4060.05 295.854  43
   3   7  11 4039.91 257.062  18
   3   7  11 4100.53 276.713  19
   3   7  11 3955.71 275.518  29
   3   7  12 10864.7 494.058  12
   3   7  12 10752.7 508.863  43
   3   7  12 9401.76 421.006  18
   3   7  12 10204.8 475.821  19
   3   7  12 9907.76 460.842  29
   3   7  13 5964.89 320.218  12
   3   7  13 5749.90 333.628  41
   3   7  13 5520.36 324.888  43
   3   7  13 5788.69 311.613  19
   3   7  13 5498.73 277.851  29
   3   7  14 6677.57 339.359  41
   3   7  14 6467.46 317.865  19
   3   7  14 6672.28 325.472  12
  -3  -8   5 43.6672 36.2364  15
  -3  -8   5 39.7111 35.9094  30
   3   8  -5 36.2861 35.2625  18
  -3  -8   4 12.7825 41.3344  30
  -3  -8   3 36580.2 1262.03  30
  -3  -8   3 35008.9 1214.52  27
  -3  -8   2 16523.9 696.317  30
  -3  -8   2 17071.7 666.021  27
  -3  -8   1 3341.84 229.476  27
  -3  -8   1 3683.98 269.993  10
  -3  -8   1 3642.57 256.886  30
  -3  -8   0 991.718 126.594  27
   3   8   0 1085.98 120.840  29
   3   8   0 870.302 130.321   4
   3   8   0 1154.17 150.081   3
  -3  -8   0 881.970 138.016  10
  -3  -8   0 1031.58 139.021  30
  -3  -8  -1 213.796 73.6660  30
   3   8   1 166.816 68.9155   4
   3   8   1 357.416 92.9269   3
  -3  -8  -1 204.530 62.0402  27
   3   8   1 336.020 74.0386  29
  -3  -8  -1 226.722 87.5529  10
   3   8   1 176.724 70.0074  18
  -3  -8  -2 4920.98 313.344  30
   3   8   2 5120.32 339.646   4
   3   8   2 5339.12 348.873   3
   3   8   2 5482.35 323.651  29
  -3  -8  -2 5472.35 349.230  10
   3   8   2 5264.44 336.492  18
  -3  -8  -3 3177.80 233.461  30
   3   8   3 3263.62 261.349   4
   3   8   3 3305.40 268.057   3
   3   8   3 3583.69 258.037  29
  -3  -8  -3 3110.71 258.038  10
   3   8   3 3500.07 261.821  18
   3   8   4 8453.32 401.138  37
  -3  -8  -4 7884.27 404.725  30
   3   8   4 8635.01 447.954  29
   3   8   4 8539.01 448.172  18
  -3  -8  -4 8320.70 452.735  10
   3   8   4 9234.78 471.472   4
   3   8   4 9421.18 478.375   3
   3   8   5 21518.2 850.323   4
   3   8   5 21325.2 852.237   3
   3   8   5 19705.3 740.928  37
   3   8   5 21071.7 837.853  29
  -3  -8  -5 20971.4 843.433  10
   3   8   5 20692.5 829.072  18
   3   8   6 180.200 65.6358  29
   3   8   6 107.139 66.0639  18
  -3  -8  -6 182.869 75.0217  10
   3   8   6 7.27240 60.7941   4
   3   8   6 74.6094 54.3622   3
   3   8   7 1094.83 135.863  29
   3   8   7 1124.15 127.247  18
   3   8   7 1483.47 139.541  43
   3   8   8 2010.19 177.297  29
   3   8   8 2034.92 162.126  18
   3   8   8 2434.24 180.184  43
   3   8   9 7054.79 353.680  29
   3   8   9 6962.05 319.693  18
   3   8   9 7626.99 355.708  43
   3   8  10 129.387 47.3751  29
   3   8  10 188.658 50.1004  43
   3   8  11 365.801 67.1742  41
   4  -8  -1 376.025 65.8753   6
   4  -8  -1 458.536 70.3423  26
   4  -8  -1 479.659 67.3917   5
   4  -8   0 21029.2 728.372  26
   4  -8   0 20524.9 722.707  39
   4  -8   0 21307.1 737.535   6
   4  -8   1 5182.84 250.732  26
   4  -8   1 4837.15 255.695  39
   4  -8   1 4720.51 248.301   5
   4  -8   2 654.775 79.5409   6
   4  -8   2 691.588 77.6915   5
   4  -8   2 473.219 71.1164  39
   4  -7  -8 1.92187 31.0236  17
  -4   7   8 17.9829 34.5183  44
   4  -7  -7 170.714 56.9369  26
   4  -7  -7 182.903 57.5539  17
   4  -7  -6 11971.8 503.112  26
   4  -7  -6 12189.6 508.388  17
   4  -7  -6 10991.9 458.039   6
   4  -7  -5 3227.40 235.696  26
   4  -7  -5 3435.66 225.592  17
   4  -7  -5 2845.46 196.293   5
   4  -7  -5 3205.53 218.717   6
   4  -7  -4 5278.90 327.915  26
   4  -7  -4 5064.26 285.485  17
  -4   7   4 4741.21 287.026   4
   4  -7  -4 4811.98 291.765   5
   4  -7  -4 5178.62 314.081   6
   4  -7  -3 6710.51 395.198  26
   4  -7  -3 7076.09 391.862   6
   4  -7  -3 5873.69 354.870   5
   4  -7  -2 9.36986 57.3957   5
   4  -7  -2 27.5606 55.2951  26
   4  -7  -2 27.6026 55.6127   6
  -4   7   1 8360.16 429.389  43
   4  -7  -1 10008.0 518.539  26
   4  -7  -1 8795.90 433.391  22
   4  -7  -1 10157.5 520.133   6
   4  -7  -1 10091.7 505.093   5
  -4   7   0 599.278 108.430  43
   4  -7   0 833.898 140.124   5
   4  -7   0 810.894 118.429  22
   4  -7   0 911.618 145.845  26
   4  -7   0 741.792 140.117   6
  -4   7  -1 5805.14 362.904  43
   4  -7   1 7239.49 416.335  26
   4  -7   1 6713.80 386.485  22
   4  -7   1 7151.22 424.400   6
   4  -7   1 6910.92 413.523   5
  -4   7  -2 190.321 68.3863  43
   4  -7   2 208.627 77.9844  26
   4  -7   2 207.213 78.0290  22
   4  -7   2 298.987 86.4025   6
   4  -7   2 392.858 99.2861   5
  -4   7  -3 417.514 93.9229  43
   4  -7   3 754.612 126.088   5
   4  -7   3 597.162 101.689  26
   4  -7   3 589.897 114.640  22
   4  -7   3 417.615 104.318   6
  -4   7  -4 1458.07 170.740  43
   4  -7   4 1683.47 153.553  15
   4  -7   4 1884.47 181.585   5
   4  -7   4 1928.14 172.175  26
   4  -7   4 1885.64 193.425  22
   4  -7   4 1927.47 186.304   6
   4  -7   5 329.657 78.2959   5
   4  -7   5 254.882 70.1161   6
   4  -7   5 371.949 94.3112  22
   4  -7   5 447.774 87.3978  15
   4  -7   6 24117.9 902.797   5
   4  -7   6 25934.5 971.235  22
   4  -7   6 25992.9 919.322   6
   4  -7   6 24773.4 926.374  15
   4  -7   7 1743.87 164.823  22
   4  -7   7 1979.06 163.334  39
   4  -7   7 1534.35 146.252  15
   4  -7   8 406.184 78.6263  22
   4  -7   8 354.475 62.7270  39
   4  -7   8 294.991 70.6579  15
   4  -7   9 421.115 67.5010  22
   4  -7   9 419.606 71.4627  15
   4  -6 -11 1514.19 135.983  17
   4  -6 -11 1330.02 112.006  36
   4  -6 -10 3959.61 254.355  17
  -4   6  10 3284.29 207.628  44
   4  -6 -10 3543.67 218.861  36
   4  -6  -9 7624.70 366.209  36
  -4   6   9 6069.49 345.343  44
   4  -6  -8 14052.8 590.165  36
   4  -6  -8 12641.4 553.555  26
   4  -6  -7 2590.15 221.366  26
   4  -6  -7 2825.46 196.683   5
   4  -6  -7 2858.35 223.846  36
   4  -6  -7 2763.98 202.940   6
   4  -6  -6 3751.09 293.543  26
   4  -6  -6 3715.98 259.756   5
   4  -6  -6 3898.41 268.338  36
   4  -6  -6 3634.71 271.778   6
   4  -6  -5 4646.33 347.025  26
   4  -6  -5 4466.16 313.021   5
   4  -6  -5 4534.82 296.304  36
   4  -6  -5 4422.43 327.041   6
   4  -6  -4 16915.8 811.817  26
   4  -6  -4 17034.4 778.704   5
   4  -6  -4 17383.1 718.539  36
   4  -6  -4 17640.6 805.696   6
   4  -6  -3 25063.0 1058.52   5
   4  -6  -3 26238.7 1104.71  26
   4  -6  -3 24618.3 975.459  22
   4  -6  -3 25819.7 1087.64   6
   4  -6  -2 3255.31 313.790  30
   4  -6  -2 3736.20 325.635   5
   4  -6  -2 3265.25 322.592  26
   4  -6  -2 3189.02 266.772  22
   4  -6  -2 3655.53 332.802   6
   4  -6  -1 5614.50 427.553   6
  -4   6   1 5198.84 357.148  43
   4  -6  -1 5191.36 408.738  30
   4  -6  -1 5297.43 401.737   5
   4  -6  -1 6169.14 445.243  26
   4  -6  -1 5140.01 366.602  22
   4  -6  -1 5843.19 370.865  17
   4  -6   0 4137.01 363.496   6
  -4   6   0 3017.39 279.064  43
   4  -6   0 4049.22 352.301  30
   4  -6   0 3962.77 285.156  17
   4  -6   0 4237.92 367.313  26
   4  -6   0 3931.73 323.331  22
   4  -6   0 3822.75 340.624   5
   4  -6   1 9564.52 591.886   6
   4  -6   1 8722.02 546.021  30
   4  -6   1 9746.50 576.723  26
   4  -6   1 9544.74 554.717  22
   4  -6   1 9460.95 570.846   5
   4  -6   2 10601.6 611.892   6
   4  -6   2 9684.58 565.029  30
   4  -6   2 9880.27 523.616  15
   4  -6   2 11313.8 613.916  26
   4  -6   2 10346.7 596.192  22
   4  -6   2 10833.2 604.357   5
   4  -6   3 7509.20 478.742   6
   4  -6   3 6362.73 412.054  30
   4  -6   3 6869.23 448.777  26
   4  -6   3 7109.96 429.316  15
   4  -6   3 7083.15 478.316  22
   4  -6   3 6126.65 400.885  25
   4  -6   3 6932.20 453.411   5
   4  -6   4 3359.59 298.192   6
   4  -6   4 3033.98 269.699  26
   4  -6   4 2542.22 242.214  25
   4  -6   4 2844.38 293.150  22
   4  -6   4 2962.72 278.589   5
   4  -6   4 2970.95 272.317  15
   4  -6   5 371.100 104.872   5
   4  -6   5 393.525 117.255  15
   4  -6   5 492.845 110.318  26
   4  -6   5 455.412 137.881  22
   4  -6   5 358.159 104.419  25
   4  -6   5 478.073 114.720   6
   4  -6   6 174.945 70.3295  32
   4  -6   6 120.724 70.6635   5
   4  -6   6 194.804 89.9729  15
   4  -6   6 352.720 111.506  22
   4  -6   6 295.983 85.3430  26
   4  -6   6 161.380 68.3189  25
   4  -6   6 255.149 86.6383   6
   4  -6   7 253.985 72.0537  32
   4  -6   7 244.088 73.8109   5
   4  -6   7 322.569 112.984  15
   4  -6   7 315.976 104.832  22
   4  -6   7 315.204 91.3714  25
   4  -6   7 326.697 82.9568   6
   4  -6   8 10622.4 565.882  15
   4  -6   8 10625.3 496.491   5
   4  -6   8 11853.6 580.225  22
   4  -6   8 11190.6 534.929  25
   4  -6   8 11184.5 527.169  32
   4  -6   9 2883.69 246.970  15
   4  -6   9 2592.49 217.728  32
   4  -6   9 3071.54 246.170  22
   4  -6   9 2316.63 203.097  25
   4  -6   9 3047.33 230.275  39
   4  -6  10 1880.44 167.223  25
   4  -6  10 1811.62 176.978  22
   4  -6  10 1960.00 191.493  15
   4  -6  10 1847.82 171.362  32
   4  -6  11 4406.22 252.946  22
   4  -6  11 3633.92 226.463  25
   4  -6  11 4172.19 248.845  32
   4  -6  11 3519.20 253.016  15
   4  -6  12 2164.55 158.740  32
   4  -6  12 2281.19 174.748  15
   4  -6  13 1822.79 133.851  15
   4  -5 -13 7903.81 294.651  17
   4  -5 -13 8432.86 323.937  36
   4  -5 -12 5561.46 314.308  17
   4  -5 -12 5452.85 319.507  36
   4  -5 -11 1351.12 154.501  27
   4  -5 -11 1418.02 167.979  17
   4  -5 -11 1289.50 161.400  36
  -4   5  11 1319.26 133.238  44
   4  -5 -10 7.36901 54.9652  27
   4  -5 -10-54.5099 64.7373  36
  -4   5  10 63.1258 57.1158  44
   4  -5  -9 11303.6 515.127  26
   4  -5  -9 11668.6 603.117  27
   4  -5  -9 12076.6 617.422  36
   4  -5  -8 20534.4 851.255  26
   4  -5  -8 19917.8 910.472  27
   4  -5  -8 21845.1 939.969  36
   4  -5  -7 5722.64 390.823  26
   4  -5  -7 6208.55 430.091  27
   4  -5  -7 6001.70 358.118   5
   4  -5  -7 6423.11 382.888   6
   4  -5  -6 14903.3 739.257  26
   4  -5  -6 14726.6 747.694  27
   4  -5  -6 14593.0 735.229  36
   4  -5  -6 14474.6 685.996   5
   4  -5  -6 15859.8 721.871   6
   4  -5  -5 6550.31 448.840  27
   4  -5  -5 6507.25 455.919  26
   4  -5  -5 6308.01 420.547   5
   4  -5  -5 6673.65 443.308   6
   4  -5  -5 7023.44 451.189  36
   4  -5  -4 116.339 138.636   2
   4  -5  -4 362.198 109.823   5
   4  -5  -4 252.646 89.4611  36
   4  -5  -4 317.834 95.7045  22
   4  -5  -4 372.471 132.638  26
  -4   5   4 364.806 154.695   8
   4  -5  -4 252.571 105.638   6
   4  -5  -3 307.164 155.509   2
   4  -5  -3 417.732 120.652   5
   4  -5  -3 526.186 146.540  30
   4  -5  -3 505.173 118.697  36
   4  -5  -3 334.113 101.803  22
   4  -5  -3 501.795 146.404  26
   4  -5  -3 338.657 121.357   6
  -4   5   3 474.693 202.774   8
   4  -5  -2 8267.74 748.725   2
   4  -5  -2 8384.15 545.357   5
   4  -5  -2 8283.26 554.892  30
   4  -5  -2 8331.36 485.553  36
   4  -5  -2 9928.76 604.914  26
   4  -5  -2 8089.62 495.620  22
   4  -5  -2 9135.55 582.621   6
  -4   5   2 7776.89 651.678   8
   4  -5  -1 6478.24 404.171  36
   4  -5  -1 5342.90 614.742   2
   4  -5  -1 6053.69 460.632   5
   4  -5  -1 6309.55 472.667  30
   4  -5  -1 6655.41 451.650  22
   4  -5  -1 6630.44 492.050   6
  -4   5   1 6713.78 577.007   8
   4  -5   0 2866.79 245.606  36
   4  -5   0 2534.23 292.483  30
   4  -5   0 2682.85 308.130   6
   4  -5   0 2457.82 259.858  25
   4  -5   0 2767.13 287.773  22
   4  -5   0 2901.63 315.361   5
   4  -5   0 2415.39 411.846   2
   4  -5   1 308.059 172.883   2
   4  -5   1 335.439 140.188   5
   4  -5   1 559.976 118.978  17
   4  -5   1 251.590 108.141  30
   4  -5   1 401.911 101.720  15
   4  -5   1 317.573 111.790  25
   4  -5   1 237.790 99.7762  22
   4  -5   1 221.602 123.186   6
   4  -5   2 6831.61 493.030   6
   4  -5   2 6328.10 464.963  30
   4  -5   2 6224.88 428.026  15
   4  -5   2 6915.94 490.648  26
   4  -5   2 5978.56 424.604  25
   4  -5   2 7090.91 493.789  22
   4  -5   2 6598.31 662.930   2
   4  -5   2 6169.44 471.100   5
   4  -5   3 8103.35 541.584   6
   4  -5   3 8586.44 475.592  32
   4  -5   3 7584.67 494.186  30
   4  -5   3 8232.46 516.824  15
   4  -5   3 7908.64 521.171  26
   4  -5   3 7824.95 497.335  25
   4  -5   3 8596.65 562.243  22
   4  -5   3 8587.13 738.431   2
   4  -5   3 8361.97 538.596   5
   4  -5   4 17538.1 845.587   6
   4  -5   4 16830.7 771.596  32
   4  -5   4 16252.3 766.998  30
   4  -5   4 16457.6 830.207  15
   4  -5   4 17619.2 824.499  26
   4  -5   4 15606.4 791.356  25
   4  -5   4 17651.5 887.449  22
   4  -5   4 15122.2 1026.11   2
   4  -5   4 16873.5 828.160   5
   4  -5   5 3273.91 311.053   6
   4  -5   5 3420.69 321.151  10
   4  -5   5 3244.47 289.007  32
   4  -5   5 3212.42 319.893  15
   4  -5   5 3261.21 296.601  26
   4  -5   5 3046.88 292.094  25
   4  -5   5 3352.11 343.167  22
   4  -5   5 2797.74 402.213   2
   4  -5   5 3566.69 316.753   5
   4  -5   6 2594.47 259.152   5
   4  -5   6 2581.89 365.057   2
   4  -5   6 2470.71 280.865  20
   4  -5   6 2310.42 247.727  32
   4  -5   6 2214.03 276.251  15
   4  -5   6 2240.94 233.923  26
   4  -5   6 2227.91 248.471  25
   4  -5   6 2698.49 298.879  22
   4  -5   6 2438.82 284.195  10
   4  -5   6 3007.81 283.294   6
   4  -5   7 14616.8 699.037   5
   4  -5   7 15541.6 786.534  20
   4  -5   7 15247.2 744.690  32
   4  -5   7 14260.0 763.948  15
   4  -5   7 14541.8 675.995  26
   4  -5   7 15127.3 773.174  22
   4  -5   7 13542.3 712.680  25
[truncated: 317,338 more chars]
